# Supplementary material for: Macrophages with reduced expressions of classical M1 and M2 surface markers in human bronchoalveolar lavage fluid exhibit pro-inflammatory gene signatures
Source: Sci Rep. 2021 Apr 15;11:8282. doi: 10.1038/s41598-021-87720-y (PMC8050093; doi:10.1038/s41598-021-87720-y)
Supplement: Supplementary file 2 — Supplementary Information 2. [file 41598_2021_87720_MOESM2_ESM.xlsx]

## Sheet: Table S1
The demographic data of patients including those for RNA sequencing.
	All	RNA sequencing
	n=25	n=10
Age, years	60.6±9.3	59.8±10.9
Male	14 (56)	5 (50)
Ethnicity
Caucasian	20 (80)	10 (100)
Others1	5 (20)	0 (0)
Body mass index, kg/m2	26.4±7.9 (n=23)	23.4±2.8 (n=9)
Smoking status	n=24	n=10
Current	4 (16)	1 (10)
Former	10 (42)	2 (20)
Never	10 (42)	7 (70)
Pack-year smoked	37.6±40.2 (n=13)	19.3±14.0 (n=3)
Pulmonary function test
FEV1/FVC, %	64.6±12.5	64.3±16.4
FEV1, % predicted	69.1±23.7	73.9±35.3
FVC, % predicted	83.9±19.6	85.6±27.4
Underlying Lung Disease
Asthma	13 (52)	7 (70)
COPD	8 (32)	2 (20)
Normal	4 (16)	1 (10)
Pharmacotherapy
Inhaled corticosteroid	8 (32)	4 (44)
Oral corticosteroid	3 (12)	1 (10)
Macrophage subtype
Double negative	24.8±22.6	24.4±20.4
Double positive	35.4±21.7	41.3±19.7
M1	14.0±17.0	14.1±7.9
M2	25.9±20.3	20.1±13.8
Values are means ± SD or numbers (%) of observations. FEV1, forced expiratory volume in 1 second; FVC, forced vital capacity; COPD, chronic obstructive pulmonary disease. 1 Other ethnicity included Asian, African Canadian, and First nation.

## Sheet: Table S2
All differentially expressed genes between one subtype and the others at 10% false discovery rate (FDR).
Subtype	log (fold change)	p-value	FDR	Gene	Global FDR
DN	1.88048	1.46807e-10	1.96419e-07	MT-ATP6	7.85677e-07
DN	1.85796	1.31232e-10	1.96419e-07	MTATP6P1	7.85677e-07
DN	1.75838	9.04981e-11	1.96419e-07	MT-CO2	7.85677e-07
DN	1.76107	8.93251e-11	1.96419e-07	MT-CO3	7.85677e-07
DN	1.75702	1.56707e-10	1.96419e-07	MT-CYB	7.85677e-07
DN	1.90188	1.59913e-10	1.96419e-07	MT-ND1	7.85677e-07
DN	1.80885	1.70921e-10	1.96419e-07	MT-ND2	7.85677e-07
DN	1.90049	1.34429e-10	1.96419e-07	MT-ND3	7.85677e-07
DN	1.87013	1.28757e-10	1.96419e-07	MT-ND4	7.85677e-07
DN	1.74809	1.58621e-10	1.96419e-07	MT-RNR1	7.85677e-07
DN	1.8516	3.52622e-11	1.96419e-07	MT-RNR2	7.85677e-07
DN	1.6818	2.17286e-10	2.28893e-07	MT-CO1	9.15571e-07
DN	1.71906	3.01729e-10	2.93397e-07	MT-ND6	1.17359e-06
DN	-2.98312	9.81896e-10	8.86582e-07	SELENOP	3.54633e-06
DN	1.80451	1.32973e-09	1.12061e-06	MTND2P28	4.48244e-06
DN	1.74585	1.7427e-09	1.37684e-06	MT-ND5	5.50736e-06
DN	1.8217	2.65e-09	1.97051e-06	MT-ND4L	7.88205e-06
DN	1.62567	3.67603e-09	2.5816e-06	MTCO1P12	1.03264e-05
DN	-0.825795	4.93185e-09	3.28124e-06	TSPAN15	1.27797e-05
DN	1.79747	7.23415e-09	4.57235e-06	MT-ATP8	1.74185e-05
DN	-0.801157	8.67998e-09	5.22494e-06	PIPOX	1.94053e-05
DN	-0.698462	8.24629e-08	4.73824e-05	CD163	0.000166786
DN	-0.381303	1.3133e-07	6.9606e-05	ACSS2	0.000247488
DN	-0.373397	1.32153e-07	6.9606e-05	LINC01094	0.000247488
DN	-0.848282	1.60282e-07	8.10452e-05	FAM241B	0.000289447
DN	-0.590884	1.89053e-07	9.1916e-05	ITGB5	0.000308363
DN	-0.45003	2.63576e-07	0.000114892	SEPT8	0.000370207
DN	-0.71247	2.57356e-07	0.000114892	C1QB	0.000370207
DN	-0.733233	2.5427e-07	0.000114892	ME1	0.000370207
DN	-0.507978	2.81911e-07	0.000118788	POMGNT2	0.00037512
DN	-0.444029	3.15602e-07	0.000128694	SCPEP1	0.000398953
DN	-0.526028	3.43324e-07	0.000135624	B3GALNT1	0.00042341
DN	-0.453875	3.55993e-07	0.000136367	MCM6	0.000428582
DN	-0.60908	4.08441e-07	0.000146089	CTSF	0.000467485
DN	-1.16846	4.05576e-07	0.000146089	E2F1	0.000467485
DN	-0.680955	4.16044e-07	0.000146089	TCN2	0.000467485
DN	-0.583495	4.50542e-07	0.000149876	GPR153	0.000484707
DN	1.70453	4.40524e-07	0.000149876	MTRNR2L12	0.000484232
DN	-0.481271	5.56549e-07	0.000180393	PLD3	0.000566492
DN	-1.25677	6.59416e-07	0.000208392	NCAPG	0.000641206
DN	-1.08364	7.32732e-07	0.000225914	KALRN	0.000686108
DN	-0.637677	8.95978e-07	0.000269668	HFE	0.000823713
DN	-0.567926	1.20061e-06	0.000344928	C2	0.00102894
DN	-0.509493	1.19278e-06	0.000344928	LRRC20	0.00102894
DN	-0.653707	1.39712e-06	0.000384059	ACO1	0.00114083
DN	-0.73145	1.39884e-06	0.000384059	SERPING1	0.00114083
DN	0.868731	1.42795e-06	0.000384059	SLC25A37	0.00114608
DN	-0.4626	1.47787e-06	0.000389203	FKBP9	0.00114965
DN	-0.881164	1.52498e-06	0.000393413	TK1	0.00116832
DN	-0.334169	1.61345e-06	0.000400752	AP1B1	0.00120807
DN	-0.657277	1.64853e-06	0.000400752	DTNA	0.00120807
DN	-1.16192	1.63444e-06	0.000400752	FOLR2	0.00120807
DN	-0.562523	1.77913e-06	0.000424339	SLC7A8	0.00128514
DN	-0.307406	1.94308e-06	0.00045486	EDEM2	0.00136458
DN	-0.588733	2.01996e-06	0.00046426	TCF19	0.00139914
DN	-0.611635	2.1071e-06	0.000475641	PLPP1	0.00143978
DN	-1.20639	2.30579e-06	0.000511359	MYBL2	0.00153408
DN	0.580458	2.40439e-06	0.000524034	ICAM3	0.00155866
DN	-1.65207	2.53106e-06	0.00054229	SLC40A1	0.00162001
DN	0.383962	2.77306e-06	0.000584238	GMEB1	0.00175272
DN	-0.804154	3.03609e-06	0.000629167	IL17RB	0.00189527
DN	-0.640032	3.17915e-06	0.000648188	CCL23	0.00196037
DN	-0.843115	3.29268e-06	0.000660678	CCL18	0.00198204
DN	-1.09623	3.61999e-06	0.000704004	ADORA3	0.00210392
DN	0.70753	3.58304e-06	0.000704004	FAM118A	0.00210392
DN	-0.54122	3.94394e-06	0.000710155	APOL1	0.00217579
DN	-1.71241	4.04487e-06	0.000710155	CXCL9	0.00217579
DN	-0.296083	4.01443e-06	0.000710155	GLB1	0.00217579
DN	0.272522	3.77088e-06	0.000710155	PGS1	0.00215848
DN	-0.618304	3.96189e-06	0.000710155	PRR11	0.00217579
DN	1.07144	3.94423e-06	0.000710155	RIPOR2	0.00217579
DN	-0.435642	3.79925e-06	0.000710155	SAMD4A	0.00215848
DN	1.08655	4.71104e-06	0.000815784	ATP2A3	0.00242497
DN	-0.62894	5.41179e-06	0.000924465	FGD5	0.00261279
DN	-0.370819	5.8236e-06	0.000971487	ALDH1A1	0.00273456
DN	-0.396957	5.84076e-06	0.000971487	PDK2	0.00273456
DN	-0.654462	6.34847e-06	0.00103851	C1QC	0.00289299
DN	0.934056	6.40802e-06	0.00103851	S100P	0.00289299
DN	0.634299	6.66078e-06	0.00105249	CFP	0.00292866
DN	-0.545952	6.63926e-06	0.00105249	TBC1D16	0.00292866
DN	-0.510375	6.80196e-06	0.00106153	FCGR3A	0.00294224
DN	-0.920048	7.11016e-06	0.00109609	MAD2L1	0.00299598
DN	-0.826419	7.84054e-06	0.00115759	CDCA5	0.00317686
DN	-1.07251	7.74609e-06	0.00115759	CDT1	0.00317686
DN	-0.562535	7.65787e-06	0.00115759	CTDSPL	0.00317387
DN	-0.687441	7.8754e-06	0.00115759	HPGDS	0.00317686
DN	-0.271942	7.97922e-06	0.00115937	DHX32	0.00317686
DN	1.33032	8.48887e-06	0.00121941	EREG	0.00333123
DN	1.27116	9.58117e-06	0.00136085	NR4A3	0.00369819
DN	-0.436697	1.00805e-05	0.00141587	FUCA1	0.00383243
DN	-0.77748	1.04909e-05	0.00144937	CADPS2	0.00392181
DN	-0.828539	1.05484e-05	0.00144937	E2F2	0.00392181
DN	-0.551266	1.09756e-05	0.00149186	FARP1	0.00405089
DN	-0.341957	1.11871e-05	0.00150443	MTMR1	0.00409903
DN	-0.569601	1.13984e-05	0.00151671	PRXL2A	0.00414641
DN	-0.418743	1.15357e-05	0.00151899	PRKACB	0.00416638
DN	-0.691338	1.20653e-05	0.00157235	AC005833.1	0.00429628
DN	-0.677342	1.22481e-05	0.00157988	LGALSL	0.00430079
DN	-0.897108	1.36396e-05	0.00165786	C8B	0.00453731
DN	-0.977066	1.35407e-05	0.00165786	ESCO2	0.00453731
DN	0.777978	1.3346e-05	0.00165786	LINC00884	0.00453731
DN	-0.393709	1.35738e-05	0.00165786	SGPP1	0.00453731
DN	0.367109	1.30025e-05	0.00165786	THAP9-AS1	0.00452886
DN	-0.812529	1.348e-05	0.00165786	TTK	0.00453731
DN	-0.661234	1.39477e-05	0.00167916	CNRIP1	0.00460947
DN	-0.837754	1.59931e-05	0.00190725	ZBTB7C	0.00505422
DN	0.258615	1.88231e-05	0.00222376	UBE2R2	0.00573356
DN	-0.354663	1.98079e-05	0.00231844	MPND	0.00599741
DN	1.17243	2.00374e-05	0.00232379	TMEM154	0.00599873
DN	1.16371	2.12651e-05	0.00244375	F5	0.00628801
DN	-1.27961	2.16654e-05	0.00246732	RRM2	0.00636912
DN	-0.609724	2.3125e-05	0.00261003	ALDH7A1	0.00665297
DN	0.802913	2.4016e-05	0.00266303	CLEC5A	0.0067788
DN	-0.430471	2.39504e-05	0.00266303	NUPR1	0.0067788
DN	-0.286813	2.49449e-05	0.00271834	B3GALT4	0.00685496
DN	-0.465118	2.48663e-05	0.00271834	TNIK	0.00685496
DN	-0.761932	2.64328e-05	0.00276452	AC083949.1	0.00704225
DN	-0.423047	2.60874e-05	0.00276452	ACSF2	0.00701641
DN	-0.262723	2.59088e-05	0.00276452	CYB5R1	0.00700564
DN	-1.05953	2.64621e-05	0.00276452	RSPO3	0.00704225
DN	0.264376	2.57977e-05	0.00276452	ZNF211	0.00700564
DN	-0.383942	2.67947e-05	0.00277633	ZNF512B	0.00709344
DN	-0.298041	2.79479e-05	0.00284911	NCKAP1L	0.00712456
DN	-0.283307	2.77708e-05	0.00284911	PRNP	0.00712456
DN	-1.05981	3.01519e-05	0.00293192	ACSM5	0.00736521
DN	0.550358	2.93597e-05	0.00293192	PELI2	0.00734922
DN	-0.783261	3.01138e-05	0.00293192	PNPLA3	0.00736521
DN	-0.643899	2.99292e-05	0.00293192	PPIC	0.00736521
DN	-0.331053	2.95862e-05	0.00293192	SERPINA1	0.00736521
DN	0.191393	2.92175e-05	0.00293192	TGIF1	0.00734922
DN	0.808087	3.20511e-05	0.00309281	POU2F2	0.00764448
DN	-0.441679	3.33186e-05	0.00311448	AKR1B1	0.00772807
DN	1.11768	3.30984e-05	0.00311448	CCDC88C	0.00772807
DN	-0.275574	3.30292e-05	0.00311448	COG8	0.00772807
DN	-0.49621	3.35076e-05	0.00311448	FNDC10	0.00773642
DN	-2.08588	3.32441e-05	0.00311448	SYNJ2BP-COX16	0.00772807
DN	0.646068	3.50579e-05	0.00323479	SNHG4	0.00798499
DN	0.331758	3.56187e-05	0.00326272	TAF7	0.00807634
DN	-0.507354	3.66061e-05	0.00332809	HRH1	0.00815396
DN	-0.46165	3.68588e-05	0.00332809	MMD	0.00817425
DN	-0.98832	3.74227e-05	0.00334516	CHRNA3	0.00824755
DN	-0.674826	3.75936e-05	0.00334516	SDC3	0.00824755
DN	-0.480116	3.78418e-05	0.00334516	SUCNR1	0.00824755
DN	-2.81837	3.92153e-05	0.00344251	AC010422.6	0.0084378
DN	-0.275887	4.09689e-05	0.00357164	PDSS2	0.00870399
DN	1.86101	4.14652e-05	0.00359015	MTND6P4	0.00877258
DN	-0.324052	4.35893e-05	0.00362152	ACY1	0.00888546
DN	2.64314	4.24995e-05	0.00362152	ADGRG3	0.0088697
DN	-0.71697	4.39317e-05	0.00362152	FOLR1	0.00888546
DN	-0.73497	4.41195e-05	0.00362152	IFI27	0.00888788
DN	-0.268659	4.29767e-05	0.00362152	PEBP1	0.0088697
DN	-0.276782	4.33553e-05	0.00362152	QDPR	0.00887537
DN	-0.419408	4.33054e-05	0.00362152	RTN1	0.00887537
DN	-0.596271	4.39033e-05	0.00362152	TBC1D8B	0.00888546
DN	-1.0555	4.59781e-05	0.00374974	ANK2	0.00922554
DN	-0.562673	4.63712e-05	0.0037515	DNASE2B	0.00923116
DN	-0.616501	4.65933e-05	0.0037515	GNG12	0.009239
DN	-0.381227	4.71372e-05	0.00377127	CENPN	0.00931033
DN	-0.588103	4.76458e-05	0.00378799	MLPH	0.00937417
DN	1.61952	4.81466e-05	0.00378926	ADAM19	0.00943598
DN	-0.395156	4.8561e-05	0.00378926	CD274	0.009444
DN	-0.52321	4.84074e-05	0.00378926	CDKN2C	0.009444
DN	-1.62218	4.98552e-05	0.00386638	FAM111B	0.00965855
DN	0.366692	5.33264e-05	0.00408545	AL031587.5	0.0100989
DN	-0.542745	5.33063e-05	0.00408545	SNX7	0.0100989
DN	0.914445	5.36756e-05	0.00408743	PSAT1	0.0101271
DN	0.80066	5.59993e-05	0.00410943	ACAP1	0.0102965
DN	-0.238975	5.43194e-05	0.00410943	CPT2	0.01021
DN	-0.371876	5.50573e-05	0.00410943	KIAA1522	0.010235
DN	-0.455307	5.59173e-05	0.00410943	LDHB	0.0102965
DN	0.71052	5.53332e-05	0.00410943	PLPPR2	0.0102486
DN	-1.00197	5.46873e-05	0.00410943	RBP1	0.01021
DN	-0.320155	5.62401e-05	0.00410943	SNRPN	0.0103033
DN	-0.186018	5.70819e-05	0.00412327	CDIPT	0.010364
DN	-0.897837	5.70031e-05	0.00412327	ENPP5	0.010364
DN	-0.307318	5.85945e-05	0.00420848	TK2	0.0105437
DN	-0.489341	6.02012e-05	0.00429946	PC	0.0107944
DN	-0.619998	6.17316e-05	0.00438398	GPBAR1	0.0109908
DN	-0.452086	6.2596e-05	0.00442053	KCTD17	0.0111056
DN	-0.29018	6.33254e-05	0.0044472	SLC37A4	0.0111567
DN	-0.520259	6.41128e-05	0.00447763	CDC14B	0.0112563
DN	-0.348428	6.47413e-05	0.00449668	FMNL2	0.0113273
DN	-0.472541	6.65348e-05	0.00450703	AURKA	0.011428
DN	-0.468615	6.65819e-05	0.00450703	B4GAT1	0.011428
DN	0.3112	6.58501e-05	0.00450703	CSPP1	0.011428
DN	-0.469537	6.61638e-05	0.00450703	MAPRE3	0.011428
DN	0.266871	6.66731e-05	0.00450703	ZNF182	0.011428
DN	-0.326558	6.76121e-05	0.00454619	AC016876.1	0.0115233
DN	0.479416	6.79996e-05	0.00454806	JAG1	0.011538
DN	1.3606	7.21945e-05	0.00470963	AC122718.1	0.0119825
DN	-0.297284	7.11416e-05	0.00470963	GALNS	0.0119508
DN	0.455283	7.18075e-05	0.00470963	NFKBID	0.0119825
DN	-0.313974	7.14596e-05	0.00470963	PFKFB2	0.0119645
DN	-0.859612	7.22781e-05	0.00470963	TMEM37	0.0119825
DN	-0.90357	7.30045e-05	0.00473257	LILRB5	0.0120634
DN	-1.06727	7.59585e-05	0.00476563	FN1	0.0122632
DN	-0.273634	7.5111e-05	0.00476563	IDH1	0.0122632
DN	-1.54084	7.54294e-05	0.00476563	NTRK3	0.0122632
DN	-0.803671	7.60958e-05	0.00476563	OSBPL10	0.0122632
DN	0.386958	7.40043e-05	0.00476563	RNF24	0.0121492
DN	2.22909	7.61536e-05	0.00476563	SCGB3A1	0.0122632
DN	-0.542758	7.55064e-05	0.00476563	SLC46A1	0.0122632
DN	-0.261453	7.94798e-05	0.00494928	PLOD1	0.0127582
DN	-0.318662	8.0228e-05	0.00497139	NIPSNAP1	0.012797
DN	-0.368017	8.43249e-05	0.00517452	DOCK1	0.0131719
DN	-0.885848	8.42199e-05	0.00517452	KIF2C	0.0131719
DN	-0.205992	8.48429e-05	0.00517692	FAM234A	0.0131719
DN	-0.696437	8.51831e-05	0.00517692	NDFIP2	0.0131719
DN	-0.351461	8.76888e-05	0.00527845	HLA-DQA1	0.013436
DN	0.64495	8.73573e-05	0.00527845	RNF227	0.013436
DN	-0.209976	8.82718e-05	0.00528836	DAPK1	0.0134581
DN	0.401301	9.04812e-05	0.00539515	MDM4	0.0136979
DN	-0.443969	9.14051e-05	0.00542466	TLR7	0.0137964
DN	-0.578771	9.46284e-05	0.00558971	GAPLINC	0.0141982
DN	2.03593	9.5127e-05	0.00559303	DUSP4	0.0142308
DN	-0.812084	9.69796e-05	0.00562844	CEP55	0.0142674
DN	-0.477613	9.62938e-05	0.00562844	ITSN1	0.014267
DN	-0.400901	9.7065e-05	0.00562844	MBLAC2	0.0142674
DN	-1.14027	9.91391e-05	0.00569644	MELK	0.0144463
DN	-1.08241	9.91066e-05	0.00569644	MMP15	0.0144463
DN	-0.422441	0.000102131	0.00584182	MCM2	0.0147548
DN	-0.371453	0.000105785	0.00602355	PLBD1	0.0152391
DN	-0.551351	0.000107519	0.00608562	GSTM4	0.0154448
DN	-0.377219	0.000107838	0.00608562	SARS2	0.0154468
DN	-0.388242	0.000108978	0.00609555	RNF8	0.0155222
DN	-0.862872	0.000108758	0.00609555	TMTC1	0.0155222
DN	1.3599	0.000109965	0.00612365	SLC7A5	0.015575
DN	-0.393432	0.000111743	0.0061683	MIEF2	0.0157386
DN	-0.543598	0.00011149	0.0061683	TBC1D4	0.0157386
DN	0.304951	0.000112319	0.00617316	COX20	0.0157759
DN	0.418719	0.000113365	0.00620368	ZNF749	0.0158787
DN	0.168222	0.000115628	0.00630026	PRPF38A	0.0159893
DN	-0.395807	0.000116159	0.00630198	SPTAN1	0.0160039
DN	-0.23302	0.000116766	0.00630783	PLA2G15	0.0160438
DN	-0.313497	0.000120691	0.00646462	MAN2B2	0.0164491
DN	-0.898091	0.000120637	0.00646462	NALCN-AS1	0.0164491
DN	2.75097	0.000122631	0.00654084	TSPAN1	0.0166686
DN	-0.260971	0.000123405	0.00655445	RAP2A	0.0167015
DN	-0.504054	0.000124397	0.00657949	BUB1	0.0167733
DN	-0.349899	0.0001265	0.0066078	CFAP97	0.0168325
DN	-0.495137	0.00012608	0.0066078	GNGT2	0.0168209
DN	-0.24443	0.000125837	0.0066078	PBX3	0.0168209
DN	-0.448349	0.000127062	0.00660984	CTSC	0.0168629
DN	-0.563273	0.000128444	0.00662717	CES1	0.0169327
DN	-0.217473	0.000128303	0.00662717	SLC12A7	0.0169327
DN	-0.320706	0.000129418	0.00665031	SCIMP	0.0169327
DN	0.444258	0.000132386	0.00674809	DDIT3	0.0171644
DN	-0.264079	0.000132389	0.00674809	PHTF1	0.0171644
DN	-0.5671	0.00013521	0.00686424	C1QA	0.0174408
DN	1.20053	0.000136174	0.00688275	CXCL1	0.0175204
DN	-0.178337	0.000137208	0.00688275	ELAC2	0.0175641
DN	-0.358952	0.000136824	0.00688275	RHOBTB2	0.0175593
DN	-0.513686	0.00014105	0.00693781	GALNT12	0.017742
DN	0.299094	0.000140982	0.00693781	JADE1	0.017742
DN	-0.182579	0.000140388	0.00693781	TANGO2	0.017742
DN	-0.286098	0.000138858	0.00693781	TMEM185A	0.0177102
DN	-0.379618	0.000139944	0.00693781	TMEM86A	0.017742
DN	-0.298206	0.00014359	0.00698189	C4orf46	0.017883
DN	-0.519728	0.000145973	0.00698189	CCDC106	0.0179006
DN	-0.728699	0.000145102	0.00698189	CPE	0.017898
DN	-1.5198	0.000146917	0.00698189	ENPP3	0.0179006
DN	2.05374	0.000144453	0.00698189	KCNJ15	0.017898
DN	-0.389162	0.000143523	0.00698189	PLEKHB1	0.017883
DN	-0.537705	0.00014548	0.00698189	RASSF8	0.017898
DN	1.8034	0.000146434	0.00698189	TNFSF14	0.0179006
DN	0.246723	0.000145014	0.00698189	YBX3	0.017898
DN	1.20658	0.000151112	0.00715435	RGS2	0.0183674
DN	-0.425009	0.000153751	0.00725211	HLA-DOA	0.0184927
DN	-0.371485	0.000154337	0.0072527	MCM4	0.0184927
DN	-0.515979	0.000155399	0.00727553	FANCI	0.0185758
DN	-0.884699	0.000156208	0.00728643	CCNA2	0.0185847
DN	-0.198908	0.000158423	0.00733561	RRBP1	0.0187599
DN	-0.446357	0.000158157	0.00733561	WFS1	0.0187599
DN	-0.334128	0.000160671	0.00741257	HK3	0.0189147
DN	-0.238315	0.000161595	0.00742807	SHTN1	0.018958
DN	1.29213	0.000162215	0.00742955	FCN1	0.0189866
DN	-0.181762	0.000163218	0.00744853	INF2	0.01906
DN	-0.38804	0.000164211	0.00746686	ABI3	0.0191317
DN	-0.255465	0.000166552	0.00754617	PBXIP1	0.0193598
DN	-0.187233	0.000168841	0.00762256	CSRP1	0.0195361
DN	-0.34515	0.000172208	0.00774503	BBS5	0.0198802
DN	-0.278668	0.000172779	0.00774503	MCM5	0.0199007
DN	1.26649	0.00017377	0.00776192	GRASP	0.0199693
DN	-0.284101	0.000176962	0.00784903	MAF	0.0202441
DN	-1.03499	0.000176851	0.00784903	UHRF1	0.0202441
DN	-0.324158	0.000180922	0.00799665	AK3	0.0205116
DN	-0.258506	0.000182172	0.00802384	DTX4	0.0205611
DN	-0.297434	0.000183905	0.00807202	RAD51B	0.0206682
DN	-0.483265	0.00018479	0.00808282	RPL13P5	0.0207178
DN	-0.481181	0.000186328	0.00812197	PDCD1LG2	0.020844
DN	0.203748	0.000188619	0.00816551	MED28	0.0210073
DN	-0.184833	0.000188269	0.00816551	SEC22C	0.0210073
DN	-0.30207	0.000193418	0.0083163	SELENON	0.0214004
DN	0.311785	0.000192918	0.0083163	STK38L	0.0213919
DN	-1.10476	0.000194266	0.00832174	GAL3ST4	0.0214473
DN	-0.290869	0.000194861	0.00832174	MPHOSPH9	0.0214661
DN	-0.714849	0.000203945	0.00865126	MYO7B	0.0222728
DN	2.85959	0.000203618	0.00865126	PIGR	0.0222728
DN	-0.17667	0.000207276	0.00876153	ARHGEF7	0.0225878
DN	0.182645	0.000207931	0.00876153	KMT5B	0.0226104
DN	-0.445568	0.000211225	0.00887073	GCNT1	0.0229017
DN	1.64668	0.000212046	0.00887576	EGR3	0.0229101
DN	-0.283498	0.000214485	0.0089482	IL12RB1	0.0231241
DN	0.33565	0.000219797	0.00911132	CIDECP1	0.0236004
DN	0.31929	0.000219836	0.00911132	STK17A	0.0236004
DN	-0.450418	0.000221369	0.00914484	TGM2	0.0237146
DN	-0.398108	0.000224258	0.00920599	GNA11	0.0239278
DN	0.685719	0.000224305	0.00920599	HSH2D	0.0239278
DN	-0.308885	0.000225152	0.00921084	CD4	0.0239676
DN	-0.633258	0.000227883	0.00927591	PODXL	0.0240227
DN	-0.682302	0.000228925	0.00927591	PSRC1	0.0240227
DN	-0.251996	0.000228944	0.00927591	SLC37A1	0.0240227
DN	-0.350991	0.00023042	0.00930589	CD59	0.0241015
DN	0.394126	0.000232956	0.00937835	AC008124.1	0.024287
DN	1.37357	0.000235894	0.00946646	MARCKSL1	0.0244421
DN	-0.333649	0.000236906	0.009477	SUSD1	0.0244968
DN	-0.705527	0.000238194	0.00949844	MLLT3	0.0245296
DN	-1.02591	0.000240259	0.00952074	MKI67	0.0246419
DN	-0.427408	0.000240102	0.00952074	TP53I3	0.0246419
DN	-0.521523	0.000241812	0.00955233	ACOT7	0.0247122
DN	0.578743	0.000244313	0.00962107	YJEFN3	0.024856
DN	0.269186	0.000247096	0.00970042	ANKRD49	0.0249883
DN	-0.731944	0.000250308	0.00977612	ANLN	0.0251495
DN	-0.162863	0.000251683	0.00977612	ATG7	0.0251495
DN	0.782241	0.000252185	0.00977612	DDIT4	0.0251495
DN	0.19682	0.000253664	0.00977612	DDX51	0.0251495
DN	-0.274337	0.000252861	0.00977612	TCTN1	0.0251495
DN	-0.702017	0.000253601	0.00977612	ZNF826P	0.0251495
DN	0.150666	0.000266807	0.0102514	SFPQ	0.0260441
DN	-0.550955	0.000274966	0.0104694	CCNE1	0.0263158
DN	-0.244416	0.000274583	0.0104694	CHID1	0.0263158
DN	-0.400862	0.000274594	0.0104694	SLCO2B1	0.0263158
DN	1.11515	0.000277992	0.0105528	TRAF1	0.0264715
DN	-0.947694	0.000279048	0.0105612	ZNF860	0.0265064
DN	0.727954	0.000280264	0.0105721	CEACAM1	0.0265379
DN	-0.288755	0.000281771	0.0105721	DCAF6	0.0265386
DN	-0.393097	0.000281845	0.0105721	GBP4	0.0265386
DN	1.20357	0.000282975	0.0105831	LUCAT1	0.0265954
DN	-1.05027	0.000287645	0.0105849	AC241952.1	0.0266755
DN	-0.262621	0.000287476	0.0105849	G6PD	0.0266755
DN	-0.308834	0.000286484	0.0105849	GDE1	0.0266755
DN	-0.192662	0.000284146	0.0105849	KIF1C	0.0266201
DN	-0.240295	0.000288047	0.0105849	MCCC1	0.0266755
DN	-0.328697	0.000284926	0.0105849	SUFU	0.0266303
DN	-0.581477	0.000289861	0.0106207	C1orf54	0.0267943
DN	1.19891	0.000293233	0.0107132	MATK	0.0270566
DN	-0.744905	0.000296736	0.0107569	HOXB6	0.0271549
DN	-1.00337	0.000296983	0.0107569	IGFBP2	0.0271549
DN	-0.477907	0.000296825	0.0107569	LGALS3BP	0.0271549
DN	1.19312	0.000298885	0.0107949	BASP1	0.0271814
DN	-0.234918	0.000304093	0.0109232	HLA-DMB	0.0275624
DN	-0.603414	0.000304166	0.0109232	ZWINT	0.0275624
DN	-0.451228	0.000306567	0.0109771	TFDP2	0.0276808
DN	0.427329	0.000307405	0.0109771	TNFRSF10D	0.027707
DN	-0.255593	0.000308403	0.0109817	CPM	0.0277475
DN	-0.234875	0.000314768	0.0111769	ERCC2	0.02812
DN	-0.736481	0.000325499	0.0115256	IQGAP3	0.0289763
DN	-0.52945	0.000328968	0.0115847	ST5	0.0291341
DN	-0.355577	0.000329001	0.0115847	VWA8	0.0291341
DN	-0.438589	0.000330737	0.0116135	ASF1B	0.0292367
DN	-0.476833	0.000332136	0.0116303	SH3PXD2A	0.0293091
DN	-0.329038	0.000333758	0.0116548	JADE2	0.029401
DN	0.351704	0.000356937	0.0123689	CEP72	0.030734
DN	-0.430486	0.000358554	0.0123689	IQSEC2	0.0307754
DN	-0.394638	0.000356137	0.0123689	MINK1	0.0307299
DN	-0.176023	0.000359099	0.0123689	PCYT1A	0.0307754
DN	0.367974	0.0003574	0.0123689	SIAH2	0.030734
DN	-0.229706	0.000361639	0.0124225	ECI2	0.0309406
DN	0.233538	0.000364598	0.0124902	ZCCHC9	0.0310886
DN	-0.216984	0.000367048	0.0125402	TM6SF1	0.0311923
DN	-0.31345	0.000371729	0.0126658	RASSF4	0.0314463
DN	-0.712508	0.000373768	0.0127011	PNMA8B	0.0315513
DN	-0.194176	0.000379201	0.0127555	ABHD10	0.0319034
DN	-0.215457	0.000387178	0.0127555	APMAP	0.031967
DN	0.607201	0.000387544	0.0127555	BANP	0.031967
DN	-0.632369	0.00038023	0.0127555	CHDH	0.0319194
DN	1.75434	0.000384268	0.0127555	CXCL8	0.031967
DN	-0.247306	0.000377906	0.0127555	GEMIN5	0.0318474
DN	0.769258	0.000389559	0.0127555	IFITM2	0.0319767
DN	-0.282921	0.000389167	0.0127555	KIAA0391	0.0319767
DN	1.77187	0.0003861	0.0127555	MTND4P12	0.031967
DN	-0.394376	0.000385645	0.0127555	NSUN7	0.031967
DN	-0.905515	0.000381988	0.0127555	PLTP	0.0319254
DN	0.202844	0.000386356	0.0127555	RCOR3	0.031967
DN	0.533871	0.000380873	0.0127555	SATB1	0.0319194
DN	0.552202	0.000388361	0.0127555	TRIB3	0.0319767
DN	-0.217038	0.000390505	0.0127555	ZFYVE21	0.0320024
DN	-0.217853	0.000396065	0.0129038	ARRB1	0.0323532
DN	-0.324089	0.000398602	0.012953	AFDN	0.0324663
DN	-0.33	0.000404286	0.013104	MYO1C	0.0328127
DN	0.348666	0.000406024	0.0131267	TESK2	0.0328483
DN	-0.656388	0.000414365	0.0133622	ADAMTS15	0.03331
DN	-0.339641	0.000421009	0.0134734	ACOT4	0.0335772
DN	0.312134	0.0004195	0.0134734	FAM76B	0.033548
DN	-0.413477	0.00041998	0.0134734	TMEM14A	0.033548
DN	-0.23613	0.000422391	0.0134834	LIMK1	0.0336343
DN	-0.328722	0.000427409	0.0136093	PBLD	0.0339804
DN	-0.268386	0.000428757	0.0136179	DDX20	0.034034
DN	-0.4643	0.000430244	0.0136309	ZCCHC24	0.0340985
DN	0.207559	0.000434359	0.0136756	DDX21	0.0343109
DN	-0.211425	0.000438146	0.0136756	GLUL	0.0343426
DN	-0.220906	0.000433799	0.0136756	HAUS2	0.0343109
DN	-0.405402	0.0004355	0.0136756	PECR	0.0343109
DN	-0.296918	0.000437363	0.0136756	TGFBR2	0.0343398
DN	-0.45378	0.000436114	0.0136756	USP30-AS1	0.0343109
DN	-0.362805	0.000440585	0.0136901	PTPRM	0.0343563
DN	1.287	0.00044097	0.0136901	RFLNB	0.0343563
DN	-0.45552	0.000441862	0.0136901	TMEM229B	0.0343727
DN	-0.358037	0.000443584	0.0137099	ATP1B1	0.0344151
DN	-0.221941	0.000449189	0.0138493	THAP4	0.0346232
DN	-1.48891	0.000451707	0.013893	IGF1	0.0347114
DN	-0.591509	0.00045421	0.0139361	NHS	0.0348508
DN	-0.314952	0.000456328	0.0139656	ALAS1	0.0349602
DN	-0.233806	0.000457817	0.0139656	CD99L2	0.0350195
DN	0.233955	0.000458486	0.0139656	IFRD1	0.0350195
DN	-0.189729	0.000463202	0.0140753	SEPT9	0.0351714
DN	0.168489	0.000466769	0.0140822	GPBP1	0.0352327
DN	-0.386259	0.000464995	0.0140822	PARP3	0.0352327
DN	-0.736256	0.000466059	0.0140822	PPT2	0.0352327
DN	0.668455	0.000469861	0.0141417	INPP5A	0.0353335
DN	0.899118	0.000472076	0.0141746	PTPN7	0.0354155
DN	-0.272112	0.00047418	0.014204	GAA	0.0354157
DN	-0.389625	0.000475676	0.0142152	GIMAP6	0.0354228
DN	-0.286481	0.000476825	0.0142159	SOX13	0.0354561
DN	-0.34751	0.000485949	0.0144539	PTPRO	0.0359233
DN	-0.324693	0.000487959	0.0144795	FCGR1A	0.0360192
DN	0.66581	0.000493839	0.0145369	AATK	0.0362685
DN	-0.409004	0.000495617	0.0145369	AC241585.1	0.0362685
DN	0.798397	0.000491091	0.0145369	NLRP3	0.0361975
DN	-0.603327	0.00049564	0.0145369	PAQR5	0.0362685
DN	-0.836455	0.000494833	0.0145369	TSKU	0.0362685
DN	0.529416	0.000504522	0.0147631	SLC7A1	0.0367584
DN	-1.08992	0.000509604	0.014775	BUB1B	0.0367584
DN	-0.334042	0.000508914	0.014775	EPAS1	0.0367584
DN	-0.220907	0.00050825	0.014775	FBXO33	0.0367584
DN	-0.645357	0.000506572	0.014775	SYTL4	0.0367584
DN	0.866403	0.000513394	0.0148508	CXCR4	0.036979
DN	-0.50599	0.000515283	0.0148714	AKR1C3	0.0370096
DN	-0.4396	0.000517611	0.0148774	PMS2P1	0.0370357
DN	0.210976	0.000517844	0.0148774	TRIM13	0.0370357
DN	0.49347	0.000524418	0.0149981	AL672207.1	0.0374001
DN	-0.514362	0.000523383	0.0149981	CD101	0.037379
DN	0.559696	0.000526707	0.0150296	AC138393.1	0.0375105
DN	-0.419846	0.000528592	0.0150494	CD40	0.0375917
DN	-0.277039	0.000531748	0.0150514	COQ2	0.0377101
DN	0.49494	0.000533668	0.0150514	ETS2	0.0377547
DN	-0.290743	0.000530905	0.0150514	GSKIP	0.0377032
DN	-0.283758	0.000533876	0.0150514	HLA-DRA	0.0377547
DN	-0.245215	0.000534617	0.0150514	RMDN3	0.0377547
DN	-0.876908	0.000544229	0.0152541	BACE2	0.0383265
DN	-0.252035	0.00054392	0.0152541	KIAA0100	0.0383265
DN	-0.189172	0.000551679	0.0154287	TMEM104	0.0386359
DN	0.239144	0.000554524	0.015474	TMEM65	0.0387278
DN	0.458362	0.000561547	0.0156355	CXCR2	0.0390565
DN	0.241059	0.000570328	0.0158451	PARP6	0.0395584
DN	-0.251087	0.000573607	0.015889	POGLUT3	0.039677
DN	-0.235283	0.00057528	0.015889	PPP2R5D	0.0397117
DN	0.939516	0.00057568	0.015889	SLCO4C1	0.0397117
DN	0.395253	0.000591598	0.0162928	JARID2	0.0404237
DN	-2.40287	0.00059572	0.0163179	GIMAP1-GIMAP5	0.0405217
DN	-0.245769	0.000596384	0.0163179	HPS5	0.0405217
DN	-0.264304	0.000594966	0.0163179	PNPO	0.0405217
DN	1.89983	0.000603115	0.0163605	CD1C	0.0407155
DN	-0.418302	0.00060042	0.0163605	CROT	0.0406754
DN	-0.224695	0.000602078	0.0163605	IVD	0.0406999
DN	-0.211961	0.000600912	0.0163605	PIP5K1C	0.0406754
DN	1.19321	0.000604755	0.0163698	VENTX	0.0407669
DN	-0.35957	0.000608925	0.0164124	CEP170B	0.0408165
DN	0.921012	0.000608237	0.0164124	VEGFA	0.0408165
DN	-0.502156	0.000610261	0.0164134	TACR2	0.0408165
DN	0.415908	0.000614683	0.0164965	DGKA	0.0409497
DN	-0.234371	0.000615961	0.0164965	TMED3	0.0409794
DN	-0.256917	0.000620625	0.0165863	ZMYM3	0.0411562
DN	-0.257484	0.00062379	0.0166357	ALDH3A2	0.0412305
DN	-0.248821	0.000631636	0.0167676	NUDT19	0.0416402
DN	-0.234532	0.000632715	0.0167676	SNX24	0.041657
DN	0.438748	0.000630976	0.0167676	TAGAP	0.0416402
DN	-0.503256	0.000636779	0.01684	SLC4A8	0.0417651
DN	-1.24604	0.000641939	0.016941	CENPM	0.0418826
DN	-1.55775	0.000648713	0.0170841	AC118138.2	0.0421613
DN	0.254158	0.000652843	0.0171422	SLC38A2	0.0423178
DN	-0.521315	0.000653631	0.0171422	VANGL1	0.0423178
DN	-0.20114	0.000655578	0.0171577	IARS2	0.0423896
DN	-0.23187	0.000659672	0.0172092	HACD3	0.0424282
DN	-0.226272	0.00066027	0.0172092	PCYT2	0.0424282
DN	0.659215	0.000675587	0.0175722	MALAT1	0.0432483
DN	-0.846088	0.000677045	0.017574	P2RY12	0.0432483
DN	-1.27134	0.000690912	0.0178722	LINC01070	0.043917
DN	-0.189584	0.000691361	0.0178722	SLC49A4	0.043917
DN	0.726342	0.000696468	0.0179309	AP002490.1	0.0441306
DN	-0.301096	0.000696417	0.0179309	EPB41L2	0.0441306
DN	-0.349569	0.000699385	0.0179329	CABLES1	0.0442046
DN	0.91574	0.000699268	0.0179329	FFAR2	0.0442046
DN	-0.267103	0.000709019	0.0181431	TREM1	0.044421
DN	-0.533419	0.000713498	0.0182209	TPRG1-AS1	0.044485
DN	-0.46746	0.000717698	0.0182544	PAOX	0.0446368
DN	0.388313	0.00071698	0.0182544	PRKAG2	0.0446368
DN	0.387255	0.00072262	0.0183059	AC099343.3	0.0448326
DN	-0.289012	0.000721606	0.0183059	NDST1	0.0448247
DN	-0.645105	0.000735873	0.0185313	PARPBP	0.045387
DN	2.06353	0.000735915	0.0185313	SLC7A11	0.045387
DN	-0.216815	0.000734808	0.0185313	TRPV2	0.045387
DN	0.369889	0.000741378	0.0186317	ZNF550	0.0456602
DN	-0.611287	0.000746845	0.0187319	FUT10	0.045941
DN	-2.14977	0.000761117	0.0188283	AL590560.1	0.0463118
DN	-0.229452	0.00076098	0.0188283	C1orf216	0.0463118
DN	-1.45327	0.000759228	0.0188283	CDCA3	0.0463118
DN	0.504454	0.000755608	0.0188283	HDAC9	0.046199
DN	3.59993	0.000760639	0.0188283	HIST2H2AA4	0.0463118
DN	-0.257883	0.000755479	0.0188283	TIRAP	0.046199
DN	-0.659434	0.000753501	0.0188283	VTN	0.046199
DN	-0.567432	0.000766183	0.0188798	CYP2U1	0.0464524
DN	-0.23787	0.000765265	0.0188798	MXD4	0.0464524
DN	-0.301959	0.000769048	0.0189135	BBS2	0.0465702
DN	-0.470604	0.000777365	0.0190809	TRIM32	0.0470175
DN	-0.321084	0.000782219	0.0190889	MTHFD1	0.047142
DN	-0.19069	0.000779212	0.0190889	RAP1GDS1	0.047073
DN	0.293891	0.000782219	0.0190889	UPF3B	0.047142
DN	0.738695	0.000789509	0.0191757	ATF3	0.0474118
DN	-0.376705	0.000794639	0.0191757	AXL	0.0475086
DN	-0.250811	0.000794281	0.0191757	CCDC50	0.0475086
DN	-0.2164	0.000793092	0.0191757	EIF2AK4	0.0475086
DN	-0.573601	0.000788866	0.0191757	KLHL3	0.0474118
DN	-0.420364	0.000794879	0.0191757	ZBTB42	0.0475086
DN	-0.226527	0.000796479	0.0191777	FBXO8	0.047548
DN	-0.253157	0.000802682	0.0192172	PYGL	0.047676
DN	0.251307	0.00080262	0.0192172	STX3	0.047676
DN	-0.475357	0.000800201	0.0192172	TLN2	0.0476577
DN	-0.193205	0.000807333	0.019292	UBA3	0.0478569
DN	0.257836	0.00081261	0.0193815	DHX34	0.0481134
DN	-0.500489	0.000817697	0.0194295	ATAD2	0.0482451
DN	-0.221385	0.000817563	0.0194295	KIF3B	0.0482451
DN	-0.276666	0.000830952	0.0195651	BSG	0.0486973
DN	1.90532	0.00082676	0.0195651	IL1R2	0.0486662
DN	-0.481646	0.00083114	0.0195651	NHLRC1	0.0486973
DN	-0.160996	0.00082903	0.0195651	SETD3	0.0486865
DN	-0.306178	0.000828714	0.0195651	SP140	0.0486865
DN	-0.856265	0.000832751	0.0195666	SYNC	0.0487352
DN	-0.536376	0.000836593	0.0196203	RBP4	0.0487462
DN	-0.710572	0.000844822	0.0197767	CCDC171	0.0490443
DN	0.659593	0.000848853	0.0198343	EIF4E3	0.0492218
DN	-0.293278	0.000853147	0.0198612	PHTF2	0.0492737
DN	-0.416739	0.0008519	0.0198612	TTC28	0.0492737
DN	-0.504761	0.000856805	0.0198732	HIST2H3PS2	0.0492737
DN	0.227046	0.000856675	0.0198732	LRRC40	0.0492737
DN	1.69315	0.000860535	0.0199231	G0S2	0.0493334
DN	0.387013	0.000862277	0.0199269	AC005332.4	0.0493553
DN	-0.536319	0.000864469	0.0199412	PPP1R13B	0.049391
DN	-0.178995	0.000869714	0.0200256	TRAPPC12	0.0495228
DN	-0.265714	0.000875401	0.0200834	ABL1	0.0497346
DN	-0.885551	0.000873993	0.0200834	TYMS	0.0497105
DN	-0.279799	0.000885031	0.0202309	HTT	0.050169
DN	-0.11619	0.000883548	0.0202309	TRIOBP	0.0501411
DN	-0.461727	0.000887392	0.0202482	PLA2G6	0.0502465
DN	-1.02392	0.000891661	0.0202725	CMKLR1	0.050263
DN	-0.693984	0.000891155	0.0202725	OVCH1	0.050263
DN	-0.246534	0.000897388	0.020366	HMOX1	0.0504733
DN	-0.259784	0.000911908	0.0206585	ATP2C1	0.0511194
DN	-0.43376	0.000916032	0.0207148	MACC1	0.0511439
DN	-0.358277	0.000919176	0.0207316	GIMAP1	0.0512428
DN	-0.582137	0.000921694	0.0207316	MAP1LC3C	0.0512701
DN	0.980467	0.000920323	0.0207316	SELL	0.0512502
DN	-0.279862	0.000925925	0.0207897	TUBG1	0.0513924
DN	-0.464755	0.000938178	0.0209903	MAN1C1	0.0519015
DN	-0.351052	0.00093723	0.0209903	MARCO	0.0519015
DN	-0.320929	0.000943295	0.0210675	ULK2	0.0520139
DN	0.68337	0.000951755	0.0211443	CAPS	0.0523093
DN	-0.310093	0.000949464	0.0211443	EFCAB11	0.052297
DN	-0.209979	0.00095081	0.0211443	PDHX	0.0523093
DN	2.08568	0.000956267	0.0211871	ITGB3	0.0524852
DN	0.467879	0.000957031	0.0211871	KDM7A	0.0524852
DN	-0.248626	0.000962952	0.0212438	ACAT1	0.0526386
DN	0.683337	0.000961709	0.0212438	VCAN	0.0526275
DN	0.414847	0.000977789	0.0213476	CHD3	0.0528296
DN	-0.188214	0.000973509	0.0213476	KDM4A	0.052816
DN	0.317731	0.000977438	0.0213476	OTUD1	0.0528296
DN	-0.589504	0.000973311	0.0213476	SHCBP1	0.052816
DN	-0.409565	0.000972805	0.0213476	SPATS2	0.052816
DN	-0.271241	0.000976302	0.0213476	TNFSF13	0.0528296
DN	-0.260152	0.000986474	0.0215	MTA3	0.0532338
DN	0.780858	0.000995916	0.0216684	IGFBP7	0.0535149
DN	-0.19269	0.00100367	0.0216879	DGLUCY	0.0536495
DN	-0.306201	0.00100162	0.0216879	EPB41L1	0.0536495
DN	-0.375777	0.00100219	0.0216879	ERRFI1	0.0536495
DN	0.619511	0.00100044	0.0216879	PHLDA1	0.0536495
DN	-0.19733	0.00102105	0.0220257	CD81	0.0543455
DN	0.54448	0.00102523	0.0220782	GRB10	0.0543844
DN	-0.170331	0.00102772	0.0220943	BLCAP	0.0544145
DN	-0.371465	0.00103441	0.0221779	H2AFX	0.0546003
DN	-0.456947	0.00103512	0.0221779	LDHD	0.0546003
DN	-0.191039	0.00104139	0.0221969	CAPN1	0.0547962
DN	1.31404	0.00104376	0.0221969	LRG1	0.0548015
DN	-0.313065	0.00104252	0.0221969	SFMBT1	0.0547962
DN	0.345086	0.00104208	0.0221969	SLC43A3	0.0547962
DN	-0.202087	0.00104479	0.0221969	YPEL2	0.0548015
DN	-0.587557	0.00105466	0.022369	ANOS1	0.0552046
DN	-0.257206	0.0010635	0.0225109	APOBEC3C	0.0554951
DN	-0.286692	0.00106491	0.0225109	ST7	0.0555115
DN	-0.408609	0.00107302	0.0226068	MVK	0.0557618
DN	-0.462228	0.00107158	0.0226068	PROS1	0.0557442
DN	0.686571	0.00108302	0.0227794	AC020916.1	0.0561658
DN	-0.142118	0.00108818	0.0228499	DPP9	0.0563306
DN	0.460355	0.00111808	0.0234	EIF1AXP1	0.0573372
DN	-0.194854	0.00111772	0.0234	MFNG	0.0573372
DN	-0.213287	0.00112287	0.0234227	BAK1	0.0574662
DN	0.336664	0.00112103	0.0234227	SNHG1	0.0574303
DN	-0.264428	0.00112585	0.0234463	NUDT18	0.0575608
DN	-0.369486	0.0011443	0.0236026	BHLHE41	0.0579897
DN	-0.350457	0.00114157	0.0236026	EHHADH	0.0579897
DN	-0.32057	0.00113579	0.0236026	HINT2	0.0578932
DN	-0.315376	0.00113743	0.0236026	MSR1	0.0579185
DN	-0.440575	0.00114456	0.0236026	PROCR	0.0579897
DN	-0.793057	0.00114409	0.0236026	SH2D4B	0.0579897
DN	-0.512677	0.00115635	0.0238069	PGM5	0.0582949
DN	-0.302985	0.00115949	0.0238327	HVCN1	0.0583948
DN	1.06203	0.00116426	0.023892	PTGS2	0.058577
DN	-0.27442	0.00116809	0.0238929	MSRA	0.0586526
DN	0.237458	0.00116722	0.0238929	PHC2	0.0586526
DN	0.163774	0.00117626	0.0239964	PPP2R2D	0.0589218
DN	-0.682017	0.00117694	0.0239964	SLC19A3	0.0589218
DN	-0.255807	0.00118059	0.0240319	HLA-DPB1	0.0590285
DN	0.436144	0.00119734	0.0242925	ARL5B	0.0596475
DN	-0.240868	0.0011993	0.0242925	CTSZ	0.0596787
DN	0.219179	0.00120072	0.0242925	DNAJB11	0.0596787
DN	-0.216894	0.001203	0.0242925	GIPC1	0.0596787
DN	-0.235826	0.00120237	0.0242925	NT5DC1	0.0596787
DN	0.396573	0.00120623	0.0243188	NFIL3	0.0596787
DN	-0.624817	0.00121115	0.0243518	HOXB7	0.0597748
DN	-0.160316	0.00121171	0.0243518	MVP	0.0597748
DN	-0.427868	0.00121732	0.0244256	ZNF589	0.0599928
DN	0.274706	0.00123082	0.0246198	IRAK1	0.0604211
DN	-0.37488	0.00123089	0.0246198	ZNF609	0.0604211
DN	0.234932	0.00123602	0.0246832	SETDB2	0.0605014
DN	-0.918584	0.00124383	0.0246875	AWAT2	0.0606593
DN	-0.320943	0.00124324	0.0246875	CORO2A	0.0606593
DN	-0.428648	0.00124059	0.0246875	CPLANE1	0.0606593
DN	-0.536781	0.00124404	0.0246875	PKIA	0.0606593
DN	0.889703	0.00124918	0.0247506	PRKCB	0.0608512
DN	-0.515757	0.00125972	0.0249203	ZNF486	0.0612465
DN	-0.526794	0.0012624	0.0249344	BCAR1	0.061318
DN	0.234851	0.00127515	0.0250758	ANKRD12	0.0617324
DN	-0.368881	0.00127948	0.0250758	BIN1	0.0617324
DN	-0.174328	0.00127912	0.0250758	GTF2I	0.0617324
DN	-0.249228	0.00127597	0.0250758	HYAL2	0.0617324
DN	-0.214565	0.00127938	0.0250758	ITPK1	0.0617324
DN	-0.377122	0.00129146	0.0252715	TST	0.0620928
DN	-0.237054	0.00129549	0.0252721	SCP2	0.0621249
DN	-0.231737	0.0012942	0.0252721	TTC7B	0.0621249
DN	-0.219312	0.0013027	0.0253736	GLO1	0.0623768
DN	-0.314235	0.00130663	0.025411	FAM200A	0.0625058
DN	-0.359154	0.00131249	0.0254857	NIPA1	0.0625493
DN	0.268387	0.00131477	0.0254908	ATF4	0.0625988
DN	0.194946	0.00131698	0.0254946	EIF3J	0.0626454
DN	-0.500734	0.0013232	0.0255758	TMEM117	0.0628698
DN	1.86699	0.00132533	0.0255778	MUC4	0.0628698
DN	-1.18485	0.00133375	0.0256861	CLEC3B	0.0630869
DN	-0.502846	0.001335	0.0256861	IQSEC3	0.0630869
DN	-0.36428	0.00135601	0.0260112	AC011899.2	0.0636634
DN	-0.298242	0.00135574	0.0260112	IGSF8	0.0636634
DN	0.133861	0.00136669	0.0261763	YTHDC1	0.0640459
DN	-0.579851	0.00137219	0.0262419	ADORA1	0.0641253
DN	-0.13282	0.0013772	0.0262979	SEPT2	0.0643
DN	0.42076	0.00138028	0.026317	ZNF433-AS1	0.0643251
DN	0.288681	0.00138742	0.0263339	MALT1	0.0644793
DN	-0.462189	0.00138579	0.0263339	MDK	0.0644628
DN	0.242455	0.00138403	0.0263339	PRPF39	0.0644404
DN	-0.183943	0.00139254	0.0263519	ADCK2	0.0645392
DN	0.806636	0.001391	0.0263519	EMP1	0.0645392
DN	-0.158308	0.00140809	0.0266063	GALNT11	0.0651953
DN	-0.237978	0.00141074	0.0266166	TCEAL3	0.0651953
DN	-0.698624	0.00142307	0.0268093	AKR1C2	0.0655483
DN	-0.303155	0.00142715	0.0268461	TPRG1	0.0655483
DN	-0.190314	0.00143361	0.0269275	PARP1	0.0655483
DN	-0.215911	0.0014362	0.0269362	HLA-DPA1	0.0655483
DN	-0.547011	0.00144112	0.0269884	LINC01146	0.0656763
DN	-0.297436	0.00145419	0.0271929	LANCL1	0.0659458
DN	0.716164	0.00146457	0.0273465	AC048341.1	0.066357
DN	-0.160367	0.00147253	0.0274546	SLC12A4	0.0665984
DN	-0.11453	0.0014747	0.0274546	TRPC4AP	0.0666368
DN	0.46525	0.00147815	0.0274783	EGR1	0.066733
DN	0.261869	0.00148229	0.0275148	TMCO6	0.0667724
DN	-0.175315	0.00148528	0.0275152	LAMP2	0.0667724
DN	0.508693	0.00148666	0.0275152	MAP4K4	0.0667724
DN	-0.220517	0.00149666	0.0276597	NUCB1	0.0670612
DN	0.392871	0.0015044	0.0276822	C12orf57	0.0671981
DN	-0.227092	0.00150882	0.0276822	ELP6	0.0672178
DN	-0.409875	0.00150741	0.0276822	FAM120C	0.0672141
DN	-0.325518	0.00150644	0.0276822	FCHO2	0.0672141
DN	-0.211999	0.00150353	0.0276822	TMEM19	0.0671981
DN	-0.34646	0.00153842	0.0281843	BAIAP2-DT	0.0682357
DN	-0.164268	0.0015507	0.0283271	NUDT16	0.0685398
DN	-0.256226	0.00154883	0.0283271	STX12	0.0685172
DN	-0.301181	0.00155756	0.0284113	BBS9	0.0687827
DN	-0.72541	0.0015651	0.0285078	LIMS2	0.0690556
DN	-0.250841	0.00158263	0.0286597	MARCH1	0.0695373
DN	-0.512084	0.00158477	0.0286597	ANGPT4	0.0695373
DN	0.871601	0.00158048	0.0286597	ARAP3	0.0695373
DN	-0.122047	0.00157867	0.0286597	DCAF11	0.0695328
DN	-0.398945	0.00158346	0.0286597	LIMA1	0.0695373
DN	0.159055	0.00159643	0.0288293	RBM39	0.0698004
DN	0.341275	0.00161169	0.0290632	SCARF1	0.0703021
DN	-0.543991	0.00162035	0.0291779	CCNB2	0.070509
DN	-0.640844	0.00162717	0.029259	FAT3	0.070745
DN	0.256778	0.00163991	0.0294333	NDUFAF5	0.0708727
DN	-0.350211	0.00164152	0.0294333	RFX7	0.0708727
DN	-0.465375	0.00164553	0.0294634	SEPT4	0.0708727
DN	-1.14943	0.00165266	0.0295421	DLG5	0.0710818
DN	-0.688909	0.0016546	0.0295421	ZNF367	0.0710818
DN	-0.348198	0.00166789	0.0296536	EPHX1	0.0713494
DN	0.518704	0.00166449	0.0296536	NREP	0.0713139
DN	0.340395	0.00166562	0.0296536	RYBP	0.0713139
DN	-0.487919	0.0016887	0.0298287	BMPR1A	0.0718896
DN	-0.219592	0.00169189	0.0298287	CYB5A	0.0718896
DN	-0.404773	0.00169069	0.0298287	DHCR24	0.0718896
DN	-0.457489	0.0016912	0.0298287	GPX3	0.0718896
DN	-0.476266	0.00168503	0.0298287	LINC02611	0.0718896
DN	-0.4279	0.00168952	0.0298287	MVB12B	0.0718896
DN	-0.506872	0.00170199	0.0298369	ACE	0.0721079
DN	-0.384932	0.00169711	0.0298369	AL355001.2	0.0720511
DN	-0.650728	0.00170295	0.0298369	ELOVL3	0.0721079
DN	-0.60759	0.00170346	0.0298369	EPB41L4A	0.0721079
DN	-0.705884	0.00170416	0.0298369	FN3K	0.0721079
DN	-0.235869	0.00170962	0.0298912	SOD1	0.0722182
DN	-4.05507	0.0017268	0.0299139	AC002996.1	0.07252
DN	0.634272	0.00173458	0.0299139	AC083843.3	0.0726055
DN	-1.86058	0.00172083	0.0299139	AL669918.1	0.0725099
DN	-0.900035	0.00172613	0.0299139	CDK1	0.07252
DN	-0.33138	0.00173384	0.0299139	CENPL	0.0726055
DN	-0.192392	0.00171709	0.0299139	PGD	0.0724128
DN	0.32968	0.00173349	0.0299139	PM20D2	0.0726055
DN	-0.567243	0.00172556	0.0299139	RAB11FIP5	0.07252
DN	-0.288221	0.00172928	0.0299139	USP46	0.0725638
DN	0.240405	0.00172517	0.0299139	VMP1	0.07252
DN	0.277407	0.00174364	0.030029	BTG1	0.0727436
DN	0.429181	0.00174822	0.0300671	HOTAIRM1	0.0728627
DN	0.721618	0.00175548	0.0301099	AL121985.1	0.0728627
DN	-0.46206	0.00175507	0.0301099	LIPA	0.0728627
DN	0.479724	0.00175882	0.0301264	PELI1	0.072896
DN	-0.206634	0.00177459	0.0302734	NCKAP5L	0.0731299
DN	-0.18492	0.00177122	0.0302734	PPFIBP2	0.07311
DN	-0.157756	0.00177397	0.0302734	UNC13D	0.0731299
DN	-0.326885	0.00178341	0.0303829	TLR8	0.0733737
DN	-0.252448	0.00179225	0.0304924	ARMCX2	0.0735581
DN	0.17497	0.00180426	0.0306555	MYNN	0.0739909
DN	-0.388536	0.00181053	0.0307208	C20orf27	0.0741879
DN	-0.549728	0.00181635	0.030737	CCNF	0.0743058
DN	-1.63007	0.00181421	0.030737	RBFOX2	0.0742782
DN	-0.16615	0.00182321	0.0308118	BRCC3	0.0744661
DN	-0.256742	0.00182989	0.0308451	PCGF6	0.0745051
DN	-0.26259	0.00183006	0.0308451	ST6GALNAC4	0.0745051
DN	-0.294149	0.00183546	0.0308801	ACSS1	0.0746645
DN	0.222188	0.00184308	0.0308801	CEBPB	0.0747858
DN	-0.221468	0.00184353	0.0308801	COMT	0.0747858
DN	0.221077	0.00183739	0.0308801	KANSL1L	0.0746832
DN	-0.251848	0.00184435	0.0308801	MYOF	0.0747858
DN	-0.726942	0.00184968	0.0309283	HLA-DQB2	0.0749417
DN	0.791029	0.00186957	0.0310869	BCL11A	0.0751951
DN	-0.977535	0.00187146	0.0310869	CDC20	0.0751951
DN	0.337597	0.00186211	0.0310869	LINC01578	0.0751444
DN	-1.01148	0.00186626	0.0310869	NCAPH	0.0751951
DN	0.272901	0.00186792	0.0310869	ZNF75A	0.0751951
DN	-0.289297	0.00188624	0.0312913	SNX21	0.0755478
DN	0.388264	0.0018888	0.0312927	SSBP3	0.075558
DN	-0.241682	0.0018949	0.0313418	CD74	0.075742
DN	-0.161475	0.00189672	0.0313418	DSTYK	0.075755
DN	-0.254002	0.001904	0.0314209	SMIM14	0.0758858
DN	-0.473145	0.0019075	0.0314377	VWF	0.0758858
DN	-0.242229	0.00191006	0.0314388	ARMC6	0.0759277
DN	-1.58477	0.00193895	0.0317543	F13A1	0.0765069
DN	-0.26476	0.00194376	0.0317543	LY75	0.0765069
DN	-0.632448	0.00193456	0.0317543	PCOLCE2	0.0765069
DN	0.310053	0.00193547	0.0317543	PLP2	0.0765069
DN	-0.379835	0.00194344	0.0317543	TFRC	0.0765069
DN	-0.222678	0.0019443	0.0317543	ZKSCAN5	0.0765069
DN	-0.30689	0.00195225	0.0318431	CC2D2A	0.0766411
DN	-0.17762	0.00196572	0.0320215	HPS6	0.0769309
DN	-0.15155	0.0019743	0.0321198	GUSB	0.0771471
DN	0.17361	0.00198007	0.0321302	HNRNPDL	0.077172
DN	-0.365744	0.0019794	0.0321302	KIF16B	0.077172
DN	-0.141526	0.00198256	0.0321302	RNF114	0.077172
DN	0.884408	0.00199754	0.0323315	TBKBP1	0.077695
DN	-0.252591	0.00201325	0.0324799	CCDC6	0.0781712
DN	-0.407993	0.00201297	0.0324799	ESR1	0.0781712
DN	0.57725	0.00201442	0.0324799	GADD45B	0.0781712
DN	-0.202258	0.00201923	0.0325161	SLC31A1	0.0782379
DN	-0.277636	0.00203511	0.03273	TRIM14	0.0787927
DN	0.135046	0.00204065	0.0327775	HNRNPH3	0.0788865
DN	0.347244	0.00204819	0.0328264	AC004151.1	0.0790517
DN	-0.59973	0.00204889	0.0328264	ADGRE1	0.0790517
DN	0.198446	0.00206251	0.0329194	ELL	0.0793071
DN	0.212447	0.0020623	0.0329194	MOSMO	0.0793071
DN	-0.340172	0.00205793	0.0329194	ZC4H2	0.0792516
DN	-0.271465	0.00206827	0.0329195	BTD	0.0794037
DN	-0.437489	0.00207033	0.0329195	GPR155	0.0794037
DN	-0.221229	0.00206728	0.0329195	ICMT	0.0794037
DN	-0.178432	0.00209145	0.0332135	CABIN1	0.0799939
DN	-0.452618	0.00209967	0.0333023	PTGFRN	0.0801872
DN	0.960545	0.00211078	0.0334052	IRAK2	0.0804429
DN	0.213565	0.00211144	0.0334052	SETD4	0.0804429
DN	-0.220235	0.00212195	0.0335294	ANGEL1	0.0805494
DN	0.30531	0.00212737	0.0335313	EMD	0.0805494
DN	-0.558619	0.00212488	0.0335313	LSAMP	0.0805494
DN	0.174962	0.00215294	0.0337464	CARS	0.0810517
DN	0.173839	0.00214784	0.0337464	DYRK1A	0.0810473
DN	-0.260888	0.00215366	0.0337464	FAHD2A	0.0810517
DN	-0.261223	0.00215021	0.0337464	LLGL1	0.0810517
DN	0.458601	0.00215437	0.0337464	SLC22A4	0.0810517
DN	-0.523902	0.00216331	0.0338446	CENPE	0.0813278
DN	-0.306874	0.00217892	0.0339626	GIMAP4	0.0815505
DN	0.792154	0.00217436	0.0339626	OSM	0.0815006
DN	-0.203918	0.00217738	0.0339626	TSPAN3	0.0815505
DN	-0.518697	0.00220677	0.0342347	LINC02577	0.0823048
DN	0.539049	0.00220338	0.0342347	PLEKHG4	0.0823048
DN	0.573006	0.00220721	0.0342347	PSTPIP1	0.0823048
DN	-0.174917	0.00220429	0.0342347	VPS53	0.0823048
DN	-0.162474	0.00221614	0.0343311	TBC1D10A	0.082516
DN	0.175349	0.00223489	0.034355	AKAP8	0.0826994
DN	-0.260289	0.00223742	0.034355	ATP10D	0.0826994
DN	-0.159891	0.00223616	0.034355	ATP5F1A	0.0826994
DN	-0.440711	0.00223628	0.034355	BTBD8	0.0826994
DN	-0.284789	0.00222978	0.034355	PCYOX1	0.0826994
DN	-0.762878	0.00223266	0.034355	RMI2	0.0826994
DN	0.419832	0.00222396	0.034355	RNF145	0.0826854
DN	0.356352	0.00223942	0.034355	THUMPD3-AS1	0.082713
DN	0.608049	0.00225158	0.0344997	CCDC17	0.0828595
DN	0.31323	0.00225895	0.0345288	CLK1	0.0829494
DN	-1.24684	0.00225833	0.0345288	GSTM3	0.0829494
DN	-0.499095	0.00226586	0.0345927	MAP7	0.0830224
DN	-0.758525	0.00227611	0.0346654	HMMR	0.0832022
DN	-0.492034	0.00227449	0.0346654	RECQL4	0.0832022
DN	-0.164113	0.00227982	0.0346802	ALPK1	0.0832324
DN	0.285515	0.0022833	0.0346914	H3F3B	0.0832993
DN	0.257353	0.00228806	0.0347165	RFX2	0.0833795
DN	-0.188244	0.00229045	0.0347165	VPS8	0.0833795
DN	0.370069	0.00229387	0.0347267	TES	0.0834441
DN	-0.29847	0.00229812	0.0347495	MOSPD3	0.0835387
DN	0.161325	0.00230488	0.03481	FUS	0.0836039
DN	0.548017	0.00230823	0.0348191	HAL	0.0836656
DN	0.192694	0.00231497	0.0348791	AKAP17A	0.0838496
DN	0.288623	0.00232231	0.034948	EIF2AK3	0.0839953
DN	-2.43481	0.00234706	0.0349522	AGAP9	0.0842621
DN	-0.287266	0.00235303	0.0349522	ASRGL1	0.0842621
DN	-0.398802	0.00233892	0.0349522	BCAS4	0.0842383
DN	0.239506	0.00235408	0.0349522	CEP135	0.0842621
DN	-0.543858	0.00233664	0.0349522	FOXM1	0.0842383
DN	-0.544008	0.00233137	0.0349522	MGAT3	0.0841424
DN	-0.174454	0.00235815	0.0349522	MRTFA	0.0842805
DN	-0.173183	0.00235853	0.0349522	NECAP2	0.0842805
DN	0.277277	0.00234774	0.0349522	RRP1	0.0842621
DN	-0.181933	0.0023487	0.0349522	SLC25A20	0.0842621
DN	-0.220392	0.00234013	0.0349522	SMC2	0.0842383
DN	-0.212831	0.00235099	0.0349522	TMCO4	0.0842621
DN	0.197475	0.00233057	0.0349522	ZNF263	0.0841424
DN	0.840792	0.0023724	0.0351165	DUSP2	0.0847161
DN	-0.345329	0.00237562	0.0351231	TTC8	0.0847703
DN	-0.182927	0.0023841	0.0351931	MCM3	0.0848992
DN	0.375485	0.00238592	0.0351931	TSPYL2	0.0848992
DN	0.440514	0.00239129	0.0352311	WTAP	0.0850304
DN	-0.163542	0.0023978	0.0352448	ARHGEF18	0.085142
DN	0.248114	0.00239592	0.0352448	EIF1	0.0851353
DN	-0.197512	0.00240805	0.0353544	PLCL2	0.0853861
DN	-0.337142	0.00242116	0.0354748	ACRBP	0.0857557
DN	-0.223628	0.00242186	0.0354748	ZFP64	0.0857557
DN	-0.418316	0.00242799	0.0355234	DISP1	0.0858523
DN	-1.4298	0.00243878	0.03564	LIPC	0.0860758
DN	-0.34866	0.00245448	0.0358281	UNG	0.0864265
DN	0.621078	0.00248171	0.0359282	CD93	0.0866795
DN	-0.110395	0.00247229	0.0359282	NMT1	0.0866795
DN	-0.28876	0.00248224	0.0359282	POLB	0.0866795
DN	0.311471	0.00248408	0.0359282	RABL2A	0.0866838
DN	-0.482493	0.00247091	0.0359282	SLC47A1	0.0866795
DN	-0.152855	0.0024739	0.0359282	SLC4A1AP	0.0866795
DN	-0.443557	0.00247758	0.0359282	TTC23	0.0866795
DN	-0.213399	0.00246663	0.0359282	VGLL4	0.0866795
DN	-0.623806	0.00249123	0.0359494	AC091729.3	0.0868136
DN	-0.168923	0.00248882	0.0359494	AP2A2	0.0867893
DN	-0.272852	0.00249637	0.0359825	FIG4	0.0869329
DN	-0.278833	0.0024996	0.035988	BPNT1	0.0869855
DN	-0.652994	0.00250263	0.0359907	ANGPT2	0.0869953
DN	-0.924901	0.00250753	0.0360201	PCSK9	0.0870218
DN	0.539924	0.00251329	0.0360619	DNAH17	0.0871021
DN	-0.480787	0.00253186	0.0362871	SHISA4	0.0875505
DN	0.167482	0.00254459	0.0364283	USP16	0.0878857
DN	0.125498	0.00255567	0.0365455	SRRM1	0.0880939
DN	-0.498975	0.0025619	0.0365932	CPED1	0.0881824
DN	-0.316653	0.00257984	0.0366702	ANKS1A	0.0885252
DN	0.145448	0.00257647	0.0366702	DNAJC21	0.0885252
DN	-0.15672	0.00257066	0.0366702	MAPKAPK3	0.0884237
DN	-0.209939	0.00258179	0.0366702	OSCAR	0.0885252
DN	0.276132	0.00257766	0.0366702	ZNF333	0.0885252
DN	0.59124	0.00258506	0.0366754	FYN	0.0885577
DN	-0.207741	0.00259494	0.0367742	LDLRAP1	0.0887756
DN	-0.397457	0.00259811	0.036778	FKBPL	0.0888241
DN	-0.241801	0.00260456	0.0368281	KAT2B	0.0889659
DN	-0.323855	0.00260789	0.0368339	SLC2A9	0.0889779
DN	-0.219794	0.00261467	0.0368884	CD151	0.0891491
DN	-0.275834	0.00263307	0.0370653	BDH2	0.0896555
DN	-0.175809	0.00263239	0.0370653	RABGAP1	0.0896555
DN	-1.14792	0.00264979	0.0372592	ZNF30	0.090043
DN	-0.282936	0.0026595	0.0373541	TSPYL5	0.0903121
DN	0.284279	0.00269783	0.0378355	TUBD1	0.0913685
DN	-0.380578	0.00269976	0.0378355	ZNF280B	0.0913726
DN	0.401367	0.00271104	0.0379516	LILRA2	0.0916323
DN	1.93693	0.00272334	0.0380815	BPIFB1	0.0919244
DN	0.163123	0.00272858	0.0381127	ZRANB2	0.0919836
DN	-0.207868	0.00273395	0.0381367	LGALS9	0.0920368
DN	0.157902	0.00273633	0.0381367	PPP1R12A	0.0920558
DN	-0.222943	0.00274489	0.0381402	AACS	0.0921891
DN	-0.520338	0.00274865	0.0381402	ARHGEF5	0.0922248
DN	0.120436	0.00274576	0.0381402	CHTOP	0.0921891
DN	0.964369	0.00274435	0.0381402	SYNJ2	0.0921891
DN	-0.248343	0.00275924	0.0382451	TRIM69	0.0924573
DN	-1.27728	0.00277223	0.0383831	ANGPTL1	0.0927512
DN	-0.319733	0.00277882	0.0384322	SECTM1	0.0928673
DN	-0.22142	0.00278551	0.0384827	EPS15	0.0929067
DN	-0.317403	0.00279788	0.0386113	STAC3	0.0931962
DN	-0.458729	0.00281948	0.038867	MPZL2	0.0935105
DN	-0.186542	0.00283966	0.0389018	CHP1	0.093689
DN	0.764797	0.00283978	0.0389018	CLEC2D	0.093689
DN	0.410527	0.00282664	0.0389018	DNAJB4	0.0935381
DN	-0.270206	0.00284047	0.0389018	GSN	0.093689
DN	-0.387198	0.00283434	0.0389018	LYNX1	0.0936702
DN	-0.539169	0.00283032	0.0389018	NMRAL2P	0.0935985
DN	-0.445937	0.00285179	0.0390146	MME	0.0938439
DN	0.407109	0.00286105	0.0390989	DOCK5	0.094
DN	0.157792	0.00287283	0.0392175	CDC5L	0.0943037
DN	0.274347	0.00287936	0.0392254	DDX39A	0.0943037
DN	-0.27762	0.00287962	0.0392254	GIMAP8	0.0943037
DN	-0.675123	0.00289565	0.0394014	AC092809.2	0.0947674
DN	1.06749	0.00290218	0.0394478	FOSB	0.0949197
DN	-0.40481	0.00291954	0.0395987	DST	0.0952411
DN	-0.275848	0.00291728	0.0395987	RAD50	0.0952287
DN	-0.406783	0.00292748	0.0396564	CHEK1	0.0954383
DN	-0.278817	0.00293945	0.0396564	CHST12	0.0955833
DN	0.441962	0.0029328	0.0396564	FOSL2	0.0955504
DN	-0.299492	0.0029389	0.0396564	GAS2L1	0.0955833
DN	-0.28819	0.00293948	0.0396564	PCCA	0.0955833
DN	-0.196003	0.00295075	0.0397261	ATIC	0.0958098
DN	-0.1928	0.00295456	0.0397261	RAB34	0.095827
DN	-0.135217	0.00295213	0.0397261	SNX6	0.0958098
DN	0.644527	0.00295722	0.0397261	UCKL1-AS1	0.0958519
DN	-0.25281	0.00298423	0.0400464	POLA1	0.0963567
DN	-0.369485	0.00299353	0.0401061	BIVM	0.0963996
DN	0.313385	0.00299503	0.0401061	KDM6B	0.0963996
DN	-0.264085	0.00302082	0.0404087	FCGR1B	0.0971041
DN	1.99433	0.00302701	0.0404487	TIMP3	0.0972413
DN	0.247608	0.00303175	0.0404692	XBP1	0.0973316
DN	-0.353114	0.00304879	0.0405839	GRK4	0.0975496
DN	-0.239854	0.00304528	0.0405839	RBBP9	0.0975496
DN	0.467708	0.00305126	0.0405839	WDR54	0.0975496
DN	0.469334	0.00305318	0.0405839	ZNF790-AS1	0.0975496
DN	-0.303819	0.00306082	0.0406	PRMT9	0.0975496
DN	-0.331062	0.00306053	0.0406	SLAMF8	0.0975496
DN	0.552461	0.0030903	0.0409052	AP000873.2	0.0982135
DN	-0.215606	0.00308977	0.0409052	HMOX2	0.0982135
DN	-0.135345	0.00309473	0.040921	APEH	0.0982926
DN	-0.784406	0.00310381	0.0409982	P2RY14	0.098392
DN	-0.497906	0.00310759	0.0410052	GPD1	0.098392
DN	-0.145103	0.00313477	0.0412889	CNDP2	0.0989079
DN	-0.241423	0.00313562	0.0412889	PSME4	0.0989079
DN	-0.427267	0.00314329	0.0413469	ZNF85	0.0990265
DN	-0.45913	0.0031687	0.0416378	LINC02154	0.0995787
DN	-0.720292	0.00317668	0.0416993	XK	0.0996437
DN	0.317931	0.00318823	0.0417209	ACVR2A	0.0996967
DN	-0.295577	0.00318176	0.0417209	SETD7	0.0996967
DN	0.935901	0.00318815	0.0417209	SPTBN1	0.0996967
DN	-0.769375	0.00320665	0.0419186	KRT79	0.100087
DN	0.16582	0.0032111	0.0419334	SLC15A4	0.100164
DN	-0.228401	0.00322002	0.0420065	CKAP5	0.10038
DN	-0.483959	0.00323314	0.0421342	GATA3	0.100665
DN	0.670319	0.00323748	0.0421472	RPS23P8	0.100683
DN	-0.334599	0.00326144	0.0424101	ABCA2	0.101297
DN	0.81099	0.00326438	0.0424101	LSR	0.101326
DN	0.486688	0.00328953	0.0426359	ADCY4	0.101867
DN	-0.73755	0.00329139	0.0426359	C4A	0.101867
DN	-0.591181	0.00329188	0.0426359	KIFC1	0.101867
DN	-0.401557	0.00331603	0.0428915	CYSLTR2	0.102489
DN	0.299888	0.0033184	0.0428915	LUC7L3	0.102499
DN	0.573295	0.00333619	0.0430774	MXD1	0.102861
DN	-0.416234	0.00335536	0.0431835	EPDR1	0.1032
DN	0.184472	0.00335471	0.0431835	NAA50	0.1032
DN	-0.434336	0.00335807	0.0431835	RGMB	0.10322
DN	-0.34681	0.00334923	0.0431835	RWDD2A	0.103199
DN	-0.437075	0.00336744	0.0432599	CAMSAP3	0.103287
DN	1.47785	0.00338069	0.0433861	ELF3	0.103538
DN	0.545609	0.00340065	0.043598	DANCR	0.103835
DN	-2.44128	0.00341144	0.043692	AL139011.2	0.104031
DN	-0.251326	0.00341532	0.0436974	TCEAL8	0.104031
DN	0.207724	0.00342953	0.0438349	GARS	0.104276
DN	0.179602	0.00345336	0.0440504	MAFK	0.104748
DN	-0.337178	0.00345146	0.0440504	PTK2	0.104748
DN	0.126216	0.00346447	0.0441475	RAF1	0.104959
DN	-0.332906	0.00347592	0.0442043	ACACA	0.10518
DN	-0.2531	0.0034726	0.0442043	ZNF790	0.105143
DN	-1.30722	0.00348091	0.0442233	KIF18B	0.105268
DN	0.756005	0.00349311	0.0443338	SOCS3	0.105385
DN	-0.226512	0.00350377	0.0444244	CKAP2	0.105459
DN	0.130235	0.00352417	0.0446062	BAZ1A	0.105823
DN	-0.194236	0.00352516	0.0446062	SCRN3	0.105823
DN	-0.2336	0.00354769	0.0447603	CASD1	0.106091
DN	-0.219266	0.00354482	0.0447603	IDH2	0.106091
DN	-0.434557	0.00354797	0.0447603	ZNF792	0.106091
DN	-0.262666	0.00355157	0.0447611	NBAS	0.106136
DN	-0.27377	0.00356408	0.0448741	TMEM245	0.106321
DN	-0.362708	0.00357249	0.0449352	PDGFC	0.10645
DN	-0.284564	0.00358386	0.0450334	TEX14	0.106532
DN	-0.188809	0.00358995	0.0450651	LPIN1	0.10659
DN	-0.231871	0.00361251	0.0453034	TWSG1	0.106946
DN	0.688273	0.0036187	0.0453359	PLEKHG2	0.107066
DN	-0.51329	0.00363938	0.0454762	FOXO3B	0.107489
DN	-0.916116	0.00364185	0.0454762	KIF3C	0.1075
DN	-0.182009	0.00364429	0.0454762	PSEN2	0.107509
DN	-0.18946	0.00363533	0.0454762	ZNF768	0.107432
DN	-0.316958	0.00365081	0.0454979	GGTA1P	0.107627
DN	0.141556	0.00365682	0.0454979	GSK3A	0.107627
DN	-0.285187	0.00365644	0.0454979	ISOC2	0.107627
DN	0.685864	0.00367407	0.0455779	BCL2	0.107884
DN	-0.805232	0.0036672	0.0455779	LINC01645	0.107807
DN	-0.239571	0.00367072	0.0455779	USP40	0.107848
DN	-0.173257	0.00368254	0.0456382	PARP9	0.10807
DN	-0.236729	0.00369776	0.0456924	ETHE1	0.108292
DN	-1.0957	0.00369469	0.0456924	KIF4A	0.108292
DN	-0.295898	0.00369925	0.0456924	SLC19A1	0.108292
DN	0.404284	0.00370137	0.0456924	SLC26A11	0.108292
DN	-0.36756	0.00370901	0.0457421	SHMT1	0.108406
DN	-0.183045	0.00371268	0.0457426	DCAF7	0.10845
DN	0.237693	0.00373183	0.0459226	CYTIP	0.108884
DN	-0.174975	0.00373455	0.0459226	TPGS2	0.108901
DN	-0.507393	0.0037388	0.0459302	PLEKHH3	0.108935
DN	0.246404	0.00375435	0.0459504	CFLAR	0.108935
DN	-0.263161	0.00375557	0.0459504	FBXO10	0.108935
DN	-0.192663	0.00375369	0.0459504	HLA-DMA	0.108935
DN	-0.192734	0.00375862	0.0459504	LZTS2	0.108935
DN	-0.289745	0.00374555	0.0459504	TRPV4	0.108935
DN	-0.130343	0.00376307	0.0459604	CPSF3	0.10895
DN	0.808349	0.00377751	0.0460922	GPR132	0.109209
DN	-0.251996	0.00378573	0.0461479	HLA-DRB1	0.109384
DN	-0.743376	0.00381502	0.0464262	LINC02542	0.110067
DN	-0.510202	0.0038159	0.0464262	PLCG1	0.110067
DN	-0.537887	0.00382226	0.0464588	AOC3	0.110125
DN	-0.442919	0.00382642	0.0464647	AL121933.1	0.110182
DN	1.67142	0.00384586	0.0465666	ADORA2A	0.110302
DN	-0.204107	0.00384476	0.0465666	CRYL1	0.110302
DN	0.201939	0.00384355	0.0465666	WDR74	0.110302
DN	-0.313711	0.00385179	0.0465938	DCP1B	0.110347
DN	0.25711	0.00385617	0.0466022	IER2	0.110386
DN	-0.258249	0.00387512	0.0466972	CBR1	0.110576
DN	0.130209	0.00387414	0.0466972	RNMT	0.110576
DN	-0.267461	0.00386873	0.0466972	TCAF1	0.110576
DN	0.410215	0.00388558	0.0467406	AQP9	0.110712
DN	0.786727	0.00388856	0.0467406	ECE1	0.110712
DN	-0.723231	0.00388981	0.0467406	TOP2A	0.110712
DN	-0.313162	0.00390051	0.0468247	CDK5	0.110863
DN	0.305439	0.00390494	0.0468333	COX10-AS1	0.110927
DN	-0.239443	0.00391516	0.0469114	AC008875.3	0.11103
DN	0.195362	0.00392786	0.047019	BCL6	0.111181
DN	-0.352748	0.00394724	0.0472063	BBS12	0.111627
DN	-0.176967	0.00395507	0.0472552	URGCP	0.111724
DN	0.517233	0.00395928	0.0472609	SYTL1	0.11178
DN	-0.161909	0.0039713	0.0473596	BTK	0.111977
DN	-0.286525	0.00401027	0.0475404	ALDH4A1	0.112225
DN	0.278277	0.00400396	0.0475404	C5orf51	0.112225
DN	-0.184587	0.00399968	0.0475404	HMCES	0.112225
DN	-0.212533	0.00401278	0.0475404	IQSEC1	0.112225
DN	0.509963	0.00401177	0.0475404	LINGO3	0.112225
DN	-0.293688	0.00401165	0.0475404	LY86	0.112225
DN	-0.265925	0.00400497	0.0475404	TRMT11	0.112225
DN	-0.361727	0.00402751	0.0476702	SIK2	0.112512
DN	-0.264602	0.0040364	0.0477307	SNRNP25	0.112636
DN	0.201514	0.00404239	0.0477568	CCDC9	0.112728
DN	-0.407131	0.00406406	0.0479148	DCSTAMP	0.113057
DN	-0.418034	0.00406713	0.0479148	FAM86C1	0.113057
DN	-0.204348	0.00406628	0.0479148	NOMO1	0.113057
DN	-0.158223	0.00407763	0.0479938	RIN3	0.113232
DN	-0.336567	0.00410671	0.0482014	APBA1	0.113719
DN	0.591313	0.00410368	0.0482014	NHSL2	0.113698
DN	0.208932	0.00409949	0.0482014	RDH13	0.113644
DN	-0.676048	0.00412204	0.0482328	CORO6	0.113894
DN	-0.295887	0.00412465	0.0482328	FOCAD	0.113904
DN	-0.643646	0.00411939	0.0482328	LINC01624	0.113883
DN	0.169088	0.0041163	0.0482328	NOP58	0.11386
DN	-0.299887	0.004134	0.0482975	GPR34	0.1141
DN	-0.256376	0.00416249	0.0485854	CD276	0.114699
DN	-0.27204	0.00416958	0.0486234	WWC2	0.114769
DN	-0.732799	0.00418566	0.0487659	TPX2	0.115086
DN	0.611042	0.00419395	0.0488175	MYBPC3	0.115252
DN	-0.208105	0.00421315	0.0489958	MEN1	0.115528
DN	0.186843	0.00422014	0.0490188	NRF1	0.115584
DN	-0.180079	0.00422288	0.0490188	PCK2	0.115584
DN	0.253117	0.00424358	0.0492139	PTBP2	0.115922
DN	-0.277044	0.00426681	0.0494379	RFC3	0.116288
DN	0.327333	0.00427742	0.0495155	PPP4R1L	0.116318
DN	-0.399585	0.00429357	0.0496569	ZNF138	0.116658
DN	0.208013	0.0043021	0.0497101	TRMT13	0.116827
DN	0.202963	0.00430626	0.0497127	BCL10	0.116877
DN	-0.167899	0.00431473	0.049765	HK1	0.117006
DN	0.259139	0.00438795	0.0501103	BBC3	0.118026
DN	0.11774	0.00437187	0.0501103	CDC42SE1	0.117961
DN	-0.177363	0.0043701	0.0501103	GALNT6	0.117961
DN	-0.24401	0.00438827	0.0501103	GTPBP3	0.118026
DN	-0.422542	0.00435635	0.0501103	MLF1	0.117961
DN	-0.141109	0.0043824	0.0501103	NAGLU	0.118026
DN	0.178973	0.00437894	0.0501103	PRKAB2	0.118026
DN	-0.252821	0.00436632	0.0501103	SLC46A3	0.117961
DN	-0.330808	0.00436961	0.0501103	STS	0.117961
DN	-0.232029	0.00437046	0.0501103	TXNRD2	0.117961
DN	-0.20045	0.00438091	0.0501103	UBE2D4	0.118026
DN	-0.417904	0.00440319	0.0502353	AP001372.2	0.118323
DN	-0.201598	0.00441307	0.0503026	CREBL2	0.118504
DN	0.393445	0.00444613	0.0506338	ANKDD1A	0.11889
DN	-0.495128	0.00445464	0.0506512	FHIT	0.11889
DN	0.194491	0.00445567	0.0506512	SRA1	0.11889
DN	0.409877	0.00447856	0.0508656	RALA	0.119375
DN	-1.18022	0.00449199	0.0509724	TIMD4	0.119585
DN	-0.232177	0.00450033	0.0509889	GPR180	0.119642
DN	-0.229886	0.00450151	0.0509889	TIGAR	0.119642
DN	0.516965	0.00451141	0.0510552	NFKBIA	0.119808
DN	-0.230538	0.00451898	0.0510952	FEN1	0.119883
DN	0.483745	0.00454954	0.0511281	ATP13A3	0.120195
DN	-0.22418	0.00455869	0.0511281	CDKN2AIPNL	0.120195
DN	0.183536	0.00455629	0.0511281	E2F6	0.120195
DN	0.320381	0.00454185	0.0511281	GTF2H2	0.120195
DN	-0.80637	0.00455345	0.0511281	KIF20A	0.120195
DN	0.250292	0.00456286	0.0511281	LONRF1	0.120195
DN	0.291187	0.00456638	0.0511281	MAP3K14	0.120195
DN	1.12801	0.00454407	0.0511281	MGAM	0.120195
DN	-0.196275	0.00456623	0.0511281	PJA1	0.120195
DN	-0.348545	0.00454386	0.0511281	STAG3	0.120195
DN	-0.225664	0.00453318	0.0511281	UBASH3B	0.120134
DN	-0.198456	0.00457735	0.0512056	ABCB10	0.120345
DN	0.887592	0.00461757	0.0513375	AC092299.1	0.120725
DN	-0.473645	0.00459805	0.0513375	AP000547.3	0.120589
DN	0.296325	0.0045945	0.0513375	IL10RB-DT	0.120559
DN	-0.423112	0.00460187	0.0513375	MYO6	0.120627
DN	-0.237383	0.00461214	0.0513375	PEX2	0.120725
DN	-0.396059	0.00461285	0.0513375	PRIM1	0.120725
DN	-0.301653	0.00461582	0.0513375	TMTC4	0.120725
DN	-0.198821	0.00463221	0.0514099	INPP4A	0.120921
DN	0.455169	0.00463133	0.0514099	RTL5	0.120921
DN	-0.276147	0.00464538	0.0515108	MEGF8	0.121178
DN	0.202244	0.00465237	0.051543	VAMP2	0.121259
DN	-0.337906	0.00467536	0.0517524	SEMA4F	0.121796
DN	-0.264166	0.00468052	0.0517641	EXOC6B	0.121865
DN	-0.46829	0.00470659	0.0519884	COLEC12	0.122168
DN	-0.342056	0.00470902	0.0519884	SSPN	0.122169
DN	-0.261377	0.00471483	0.0520071	ASB13	0.122257
DN	0.502578	0.00473347	0.0521218	AC012313.3	0.122301
DN	-0.156482	0.00473222	0.0521218	ASCC1	0.122301
DN	-0.214684	0.00473838	0.0521305	ADA2	0.122365
DN	-0.251451	0.0047553	0.0522257	BPHL	0.122441
DN	-0.495994	0.00475217	0.0522257	PDZD7	0.122441
DN	-0.230037	0.00476205	0.0522544	LACC1	0.122441
DN	-0.299375	0.00476794	0.0522736	JPH4	0.122441
DN	0.490476	0.00479603	0.0525289	CEACAM3	0.12285
DN	0.363032	0.00480605	0.0525289	HCAR3	0.122956
DN	-0.158033	0.00480784	0.0525289	NUDCD3	0.122956
DN	0.702448	0.00480361	0.0525289	RAB3D	0.122956
DN	-0.313531	0.00481268	0.0525364	PIK3IP1	0.122965
DN	0.31435	0.00482764	0.0525635	APBB3	0.122993
DN	0.190646	0.00482466	0.0525635	GNG5	0.122993
DN	-0.136686	0.00482686	0.0525635	IWS1	0.122993
DN	-0.550347	0.00483364	0.0525835	CHMP4C	0.123008
DN	0.365839	0.00484355	0.052646	CREM	0.123008
DN	-0.209427	0.00485976	0.0527643	DPY19L1	0.123296
DN	0.231508	0.00486695	0.0527643	FLCN	0.123355
DN	0.232124	0.00486564	0.0527643	TGIF2	0.123355
DN	0.386003	0.00487712	0.052784	PIM3	0.123365
DN	-0.191812	0.00487526	0.052784	VOPP1	0.123365
DN	2.12837	0.00488848	0.0528617	PI3	0.123437
DN	-1.32962	0.0049035	0.0529335	ELF5	0.123631
DN	-0.217799	0.00490077	0.0529335	PRDX4	0.123631
DN	0.384518	0.00495262	0.0531233	AC116533.1	0.123966
DN	-0.319399	0.00496461	0.0531233	ACVRL1	0.123966
DN	-0.503996	0.0049335	0.0531233	AL162595.1	0.123803
DN	0.705631	0.00497992	0.0531233	ALDH1L2	0.123981
DN	-0.166992	0.00497065	0.0531233	CLCC1	0.123981
DN	-0.161002	0.00495332	0.0531233	DYNLL2	0.123966
DN	-1.60294	0.00496207	0.0531233	IGFBP4	0.123966
DN	0.148556	0.00495853	0.0531233	IKZF5	0.123966
DN	0.184998	0.00497496	0.0531233	ITPRIP	0.123981
DN	-0.238973	0.00496779	0.0531233	MKNK1	0.123981
DN	0.362489	0.00497957	0.0531233	PIM2	0.123981
DN	0.173218	0.00495976	0.0531233	PPP1R15B	0.123966
DN	-0.747318	0.00493951	0.0531233	RASSF1-AS1	0.123855
DN	0.182502	0.00494665	0.0531233	TMEM79	0.123946
DN	0.322051	0.00499038	0.0531901	PDK1	0.12418
DN	0.575804	0.0050113	0.053368	ZSWIM4	0.124371
DN	-0.154226	0.00501841	0.0533988	DCAF12	0.124388
DN	-0.201105	0.00503724	0.053509	HIGD1A	0.124671
DN	-0.798349	0.00503666	0.053509	ITIH5	0.124671
DN	-0.572835	0.00506177	0.0536205	GTSE1	0.124888
DN	-0.740586	0.00507166	0.0536205	IGSF10	0.124888
DN	-0.226331	0.00507293	0.0536205	MAN2B1	0.124888
DN	-0.299798	0.00507218	0.0536205	NIPAL3	0.124888
DN	-0.201344	0.00506259	0.0536205	SERPINB6	0.124888
DN	-0.287422	0.00507318	0.0536205	SLC48A1	0.124888
DN	-0.378244	0.00509508	0.0538069	TRIM6	0.125305
DN	-0.166696	0.00511061	0.0539259	CAPNS1	0.125626
DN	-0.208734	0.00513315	0.0541185	CYB5D2	0.125921
DN	-0.384345	0.00514504	0.0541853	BACE1	0.125983
DN	-0.644247	0.00514805	0.0541853	KNL1	0.125995
DN	-0.230518	0.00516128	0.0542612	AP5S1	0.126258
DN	-0.306585	0.00516385	0.0542612	ZMYM1	0.12626
DN	0.32138	0.00519136	0.054505	KRT10	0.126748
DN	-0.252013	0.00520347	0.0545868	JPT1	0.126983
DN	-0.372903	0.00521253	0.0546365	PTPN22	0.127009
DN	0.201074	0.00522485	0.054675	KANSL1	0.127075
DN	-0.30446	0.00522432	0.054675	SASH1	0.127075
DN	-0.279841	0.00523434	0.0547289	GMNN	0.127188
DN	-0.261353	0.0052387	0.0547292	MOSPD1	0.127228
DN	0.385099	0.00524799	0.054781	CHML	0.127271
DN	-0.533087	0.00525753	0.0548013	DEPP1	0.127359
DN	-0.348856	0.0052586	0.0548013	SMAD6	0.127359
DN	0.173479	0.00527561	0.054843	FGFR1OP2	0.127512
DN	-1.29472	0.0052719	0.054843	RNASE1	0.127484
DN	-0.463132	0.0052703	0.054843	ZNF718	0.127484
DN	0.180507	0.00532658	0.0553273	NOL7	0.128277
DN	-0.310999	0.0053418	0.0554185	B3GLCT	0.128371
DN	0.420582	0.00534413	0.0554185	PGGHG	0.128371
DN	-0.46939	0.00536798	0.0555641	CABP4	0.128584
DN	-0.320828	0.00536651	0.0555641	DDO	0.128584
DN	0.232389	0.00537136	0.0555641	DGKD	0.128597
DN	-0.892703	0.00538513	0.0556156	PRUNE2	0.128683
DN	-0.299365	0.00538087	0.0556156	SEL1L3	0.128683
DN	0.243478	0.00539013	0.0556218	PHACTR1	0.128742
DN	-0.249472	0.00540905	0.0557579	PEX1	0.129072
DN	0.251672	0.00541215	0.0557579	ZNF274	0.129085
DN	-0.293661	0.00542709	0.0558249	CENPP	0.129207
DN	0.251756	0.00542748	0.0558249	TRIB1	0.129207
DN	-0.237626	0.00544824	0.0559773	FTL	0.129518
DN	-1.09855	0.00545115	0.0559773	MOCOS	0.129526
DN	-0.34444	0.00547908	0.0562184	GPR161	0.129885
DN	-0.194407	0.00548511	0.0562346	KMO	0.129967
DN	-0.314546	0.00550055	0.0563472	ALDH2	0.13015
DN	-0.559556	0.00551718	0.0564718	AC067752.1	0.130421
DN	-0.364992	0.00553577	0.0566162	ATP6V0E2	0.130738
DN	-0.849771	0.00554862	0.0567018	DTL	0.130908
DN	-0.358329	0.0055648	0.0568212	POC1A	0.130996
DN	-0.490951	0.00557158	0.0568445	DNAAF4	0.131079
DN	0.382722	0.00557725	0.0568564	AC023157.3	0.131079
DN	0.44429	0.00558663	0.0569062	LAT	0.131204
DN	-0.232225	0.00560988	0.057097	PRR12	0.131506
DN	-0.649806	0.00561514	0.0571046	CENPF	0.131568
DN	-0.179831	0.00565442	0.0574578	VRK2	0.13206
DN	0.589113	0.00566698	0.057493	NR4A1	0.132129
DN	0.124222	0.00566681	0.057493	RSRC2	0.132129
DN	-0.134886	0.00567976	0.0575303	TECPR1	0.132199
DN	-0.494907	0.00567865	0.0575303	TRPC6	0.132199
DN	1.64389	0.00568714	0.057559	SCIN	0.132214
DN	0.934837	0.00570015	0.0576396	GPAT3	0.132282
DN	0.261501	0.00570423	0.0576396	ZNF202	0.132282
DN	-0.1811	0.00570922	0.057644	TMEM63A	0.132301
DN	-0.292017	0.00571643	0.0576565	SLC9A1	0.132347
DN	-0.209136	0.00571958	0.0576565	SMCO4	0.132359
DN	-0.234773	0.0057533	0.0579055	DTWD2	0.132839
DN	0.233288	0.00575344	0.0579055	R3HDM4	0.132839
DN	-0.190712	0.00576733	0.0579529	HIC2	0.133038
DN	0.460835	0.00576518	0.0579529	INTS6L	0.133038
DN	0.209032	0.00577322	0.057966	ESF1	0.133072
DN	-0.180154	0.00579303	0.0581131	EARS2	0.133327
DN	-0.171182	0.00580073	0.0581131	EEFSEC	0.133404
DN	-0.765257	0.00580165	0.0581131	LINC00607	0.133404
DN	-0.306256	0.0058607	0.0586095	AAMDC	0.134456
DN	-0.241129	0.00586976	0.0586095	APOL2	0.134481
DN	-0.431301	0.00586036	0.0586095	CIT	0.134456
DN	-0.303911	0.00586713	0.0586095	FBF1	0.134481
DN	-0.223312	0.00591057	0.0586857	AGRN	0.134929
DN	0.145234	0.0059331	0.0586857	CASC3	0.134929
DN	0.248886	0.00592987	0.0586857	DENND3	0.134929
DN	-0.247521	0.00593235	0.0586857	EXD2	0.134929
DN	-0.199515	0.00589087	0.0586857	FBXO6	0.134842
DN	0.625102	0.00592589	0.0586857	FNIP2	0.134929
DN	-0.196783	0.00591874	0.0586857	MECR	0.134929
DN	0.665379	0.0059143	0.0586857	MELTF	0.134929
DN	-0.202446	0.00590613	0.0586857	MPC2	0.134929
DN	-0.333318	0.00591462	0.0586857	NEIL2	0.134929
DN	-0.24754	0.00591315	0.0586857	NXPE3	0.134929
DN	-0.177241	0.00593262	0.0586857	UNC13B	0.134929
DN	0.381205	0.00594295	0.0587372	METTL9	0.134995
DN	-0.32844	0.0059666	0.0588528	PAFAH1B3	0.135214
DN	-0.416933	0.00596065	0.0588528	PIK3C2B	0.135154
DN	0.157382	0.00596861	0.0588528	YARS	0.135214
DN	-0.29938	0.00598046	0.0588777	PLXND1	0.135361
DN	-0.29234	0.00597951	0.0588777	RECK	0.135361
DN	0.297053	0.00599931	0.0589649	MRNIP	0.135605
DN	-0.268004	0.00600331	0.0589649	TBCK	0.135635
DN	0.666109	0.00599511	0.0589649	TMEM71	0.135594
DN	0.315797	0.00603511	0.0592312	LINC01003	0.13605
DN	-0.114097	0.00607014	0.0595288	STAU1	0.136596
DN	0.343594	0.00607949	0.0595743	TLR2	0.136745
DN	-0.156996	0.00610584	0.0596971	GRN	0.137041
DN	-0.176701	0.00610619	0.0596971	RSU1	0.137041
DN	0.59931	0.00609969	0.0596971	VIM-AS1	0.137017
DN	-1.04316	0.00612072	0.0597246	AC108749.1	0.137118
DN	-0.166922	0.00612148	0.0597246	ACOT13	0.137118
DN	0.308557	0.00612318	0.0597246	DOT1L	0.137118
DN	0.356818	0.006131	0.0597548	NUP50-DT	0.137232
DN	0.356591	0.00613873	0.059784	ADCK5	0.137344
DN	-0.600819	0.00615132	0.0598605	MBNL1-AS1	0.137542
DN	-0.498927	0.0061621	0.0599193	RAPGEF3	0.137542
DN	-0.294927	0.00617694	0.0600175	USP13	0.137651
DN	0.34952	0.00619305	0.0601278	SNHG3	0.137889
DN	0.234554	0.00620738	0.0602207	PIGA	0.138147
DN	-0.264671	0.00622426	0.0603381	PRAG1	0.13834
DN	-0.284233	0.00623687	0.060414	TTC12	0.138498
DN	1.21239	0.00628498	0.0608334	MMP25	0.139078
DN	0.323597	0.00629092	0.0608443	ZFP36	0.139114
DN	-0.683718	0.00630393	0.0609236	TRHDE	0.139254
DN	-0.445919	0.00632419	0.0610726	TUSC1	0.139458
DN	-0.149322	0.0063367	0.0611235	MS4A4A	0.139544
DN	-0.320247	0.00633913	0.0611235	THEM6	0.139544
DN	0.332773	0.00637696	0.0614414	FPR2	0.139902
DN	-0.238995	0.00638987	0.0615189	TMEM131L	0.140076
DN	-0.2447	0.00639768	0.0615473	ZNF185	0.140161
DN	-0.256209	0.00642103	0.0616933	C9orf16	0.140513
DN	0.194186	0.00642262	0.0616933	KRAS	0.140513
DN	-1.3007	0.00642762	0.0616944	ZNF883	0.140513
DN	-0.196984	0.00644172	0.0617828	DSTN	0.140724
DN	-0.512719	0.00645827	0.0618752	ICOS	0.140755
DN	0.196988	0.00646604	0.0618752	JOSD1	0.140755
DN	0.155723	0.00646464	0.0618752	SP3	0.140755
DN	0.121759	0.00647275	0.0618926	SRSF6	0.14083
DN	-0.53571	0.0064986	0.061959	CAMP	0.140953
DN	0.506423	0.0065044	0.061959	DGAT2	0.140953
DN	-0.116737	0.00649036	0.061959	GAK	0.140953
DN	0.262429	0.0065063	0.061959	MAP2K3	0.140953
DN	0.144966	0.00650172	0.061959	TMEM43	0.140953
DN	0.15067	0.0065091	0.061959	ZFYVE27	0.140953
DN	0.693178	0.00654953	0.062297	NDRG2	0.141708
DN	-0.225839	0.00657947	0.062371	BBS4	0.141824
DN	-0.174725	0.00658692	0.062371	MAP4	0.141849
DN	-0.68955	0.00658578	0.062371	PKMYT1	0.141849
DN	0.378725	0.00658016	0.062371	PPP1R15A	0.141824
DN	0.142271	0.00656588	0.062371	SUPV3L1	0.141758
DN	0.182822	0.0065778	0.062371	TBK1	0.141824
DN	1.01145	0.00660072	0.0624526	PTX3	0.142025
DN	-0.376574	0.00660542	0.0624526	ZFP30	0.142066
DN	0.275388	0.00661136	0.062462	ZNF470	0.142133
DN	-0.30761	0.00662513	0.0625453	APOC1	0.142308
DN	-0.265443	0.00663206	0.0625641	CDC42BPB	0.142336
DN	0.194461	0.00664075	0.0625979	GET4	0.142402
DN	-0.259498	0.00664555	0.0625979	ZNF260	0.142444
DN	0.735183	0.0066542	0.0626148	SULT1A3	0.142509
DN	-0.138633	0.00665725	0.0626148	VPS41	0.142514
DN	0.218591	0.00666504	0.0626415	ZBTB25	0.14262
DN	-0.271512	0.00668473	0.0627799	FGGY	0.14286
DN	0.398794	0.00669933	0.0628703	AC016065.1	0.142991
DN	-0.149498	0.00670512	0.0628779	FN3KRP	0.142994
DN	-0.601983	0.00675276	0.0632777	VAMP5	0.143525
DN	0.337206	0.00675814	0.0632812	REC8	0.143579
DN	0.24186	0.00676845	0.0633308	UPP1	0.143703
DN	0.548015	0.00679009	0.0634294	CHST7	0.143835
DN	-1.50843	0.00679403	0.0634294	CXCL11	0.143858
DN	-0.284652	0.00678651	0.0634294	SAMD9L	0.143835
DN	-0.247169	0.00683929	0.0638048	SPINT1	0.144574
DN	-0.292366	0.00686199	0.0639396	HEXIM2	0.144851
DN	0.365007	0.00686386	0.0639396	PNRC1	0.144851
DN	0.247266	0.00687239	0.063972	CSGALNACT2	0.144853
DN	-0.217405	0.00690895	0.0642649	MSH2	0.145318
DN	-0.214132	0.00692858	0.0644001	UROS	0.145428
DN	-0.202242	0.00694002	0.0644591	SLC6A12	0.145487
DN	-0.392804	0.00697921	0.0647755	FAM225A	0.146067
DN	-0.140768	0.00699309	0.0648091	NEK6	0.146236
DN	0.209198	0.00699121	0.0648091	SPAG9	0.146236
DN	0.886988	0.00700092	0.0648342	CD300LB	0.146279
DN	-0.315271	0.00702559	0.0649472	DTX2P1-UPK3BP1-PMS2P11	0.146416
DN	-0.162091	0.0070215	0.0649472	MOV10	0.146416
DN	-0.395848	0.00702854	0.0649472	SCD	0.146416
DN	-0.201371	0.00704282	0.0650316	WDFY4	0.146565
DN	-0.433986	0.00705118	0.0650613	RGS9	0.146565
DN	-0.270989	0.00712932	0.0654313	ALOX5	0.147258
DN	-0.119562	0.00715276	0.0654313	AP2A1	0.147367
DN	-0.2261	0.00712389	0.0654313	BTN2A2	0.147258
DN	0.276685	0.0071132	0.0654313	CA5BP1	0.147225
DN	-0.757975	0.00716143	0.0654313	CDC6	0.147367
DN	0.218079	0.00715138	0.0654313	EPM2AIP1	0.147367
DN	-0.271867	0.0071598	0.0654313	FDFT1	0.147367
DN	-0.236462	0.00711901	0.0654313	IDE	0.147258
DN	-0.345218	0.00710527	0.0654313	ITPR2	0.147225
DN	-0.206865	0.00714512	0.0654313	PPP1R26	0.147367
DN	0.227788	0.00716375	0.0654313	SREK1	0.147367
DN	-0.162993	0.00715975	0.0654313	SUMF1	0.147367
DN	-0.240114	0.00713096	0.0654313	TLE5	0.147258
DN	-0.385305	0.0071525	0.0654313	ZNF815P	0.147367
DN	-0.463627	0.0071833	0.0655625	BOK	0.147663
DN	1.31101	0.00719918	0.06566	IFITM1	0.147756
DN	-0.385077	0.00722855	0.0657882	CDCA7L	0.148043
DN	-0.16625	0.00722884	0.0657882	DNASE2	0.148043
DN	-0.148104	0.00722703	0.0657882	EIF3C	0.148043
DN	-0.161754	0.0072361	0.0658069	CYB5R3	0.148132
DN	1.97973	0.00724502	0.0658406	KRT19	0.148135
DN	-0.469327	0.00728721	0.0659208	AMOTL1	0.148338
DN	-0.449708	0.00728466	0.0659208	AP002990.1	0.148338
DN	-0.158441	0.0072813	0.0659208	EMC10	0.148337
DN	-0.244486	0.00726914	0.0659208	FBXO41	0.148325
DN	0.565012	0.00727381	0.0659208	ITGA1	0.148325
DN	0.127437	0.00730077	0.0659208	KBTBD2	0.148375
DN	-0.141199	0.00730077	0.0659208	RXRA	0.148375
DN	0.195081	0.00729236	0.0659208	SLC9A8	0.148375
DN	0.23232	0.00729908	0.0659208	UBALD2	0.148375
DN	0.467789	0.00733201	0.0661084	KLF2	0.14889
DN	-0.190207	0.00732844	0.0661084	SLC38A6	0.148877
DN	0.239413	0.0073804	0.066334	ANKZF1	0.149331
DN	1.01487	0.00738327	0.066334	KCTD15	0.149331
DN	0.205589	0.00737964	0.066334	LARP1B	0.149331
DN	-0.465398	0.00737408	0.066334	NEFH	0.149331
DN	-0.337856	0.00736293	0.066334	PTPDC1	0.149278
DN	-0.314468	0.00740254	0.0663656	PPP2R3A	0.149482
DN	0.324761	0.00739799	0.0663656	TMEM241	0.149482
DN	-0.173124	0.00740116	0.0663656	UBE2L6	0.149482
DN	-0.216589	0.0074406	0.0666596	SH3BP1	0.15007
DN	-0.183589	0.00744601	0.0666607	ADPRH	0.150075
DN	0.300575	0.00745739	0.0667154	CCRL2	0.150169
DN	0.169966	0.00746642	0.0667489	HNRNPH2	0.150172
DN	-0.260758	0.00748964	0.0669092	RRAS	0.150436
DN	0.225271	0.00750391	0.0669893	AC100810.1	0.150626
DN	-0.347078	0.00752071	0.0670919	RWDD2B	0.150888
DN	-0.562939	0.00753359	0.0671595	KCNAB1	0.150888
DN	-0.200686	0.00756491	0.0673911	RRM1	0.15131
DN	0.268697	0.00758053	0.0674827	BRWD3	0.151563
DN	-0.184859	0.00769441	0.0684483	RNF113A	0.153122
DN	-0.283183	0.00770218	0.0684692	MGAT5	0.153147
DN	0.376085	0.00775969	0.0688836	AC022098.1	0.153861
DN	-0.377229	0.00775751	0.0688836	HGH1	0.153861
DN	-0.739895	0.00778481	0.0690581	OR2A7	0.154008
DN	0.509699	0.00780994	0.0690871	DLEC1	0.154008
DN	0.214233	0.00779401	0.0690871	SLC3A2	0.154008
DN	0.141194	0.00780918	0.0690871	TTC31	0.154008
DN	-0.22589	0.00780027	0.0690871	ZNF428	0.154008
DN	0.535029	0.00782161	0.0691419	TNFRSF1B	0.154008
DN	-0.336452	0.00785914	0.0693875	FANCA	0.154648
DN	-0.283526	0.00787135	0.0693875	FRMD4A	0.154649
DN	-0.200899	0.00786342	0.0693875	NLRX1	0.154648
DN	0.48267	0.00786634	0.0693875	SLC35E4	0.154648
DN	-0.188248	0.00788355	0.0694466	TRIP6	0.154805
DN	-1.10126	0.007908	0.0696135	LINC01914	0.155105
DN	0.178251	0.00792058	0.0696545	DDX39B	0.155159
DN	-0.353558	0.00792919	0.0696545	IPP	0.155159
DN	-0.275984	0.00792683	0.0696545	PLEKHG3	0.155159
DN	-0.220912	0.00794062	0.0697065	NNT	0.155323
DN	-0.226108	0.00794797	0.0697226	SIAE	0.155346
DN	-0.274798	0.00796814	0.0697543	GCHFR	0.1555
DN	0.518291	0.00795819	0.0697543	NR6A1	0.155426
DN	0.380876	0.00796466	0.0697543	ZC3H12A	0.155492
DN	0.297446	0.00799341	0.0698305	DXO	0.155633
DN	-0.198211	0.00798262	0.0698305	FBXL17	0.155633
DN	1.68948	0.00798951	0.0698305	SLPI	0.155633
DN	0.765759	0.00801291	0.0699189	COL18A1	0.155893
DN	1.31341	0.00801913	0.0699189	FCAR	0.155913
DN	-0.194736	0.00802012	0.0699189	SAMM50	0.155913
DN	-0.383426	0.0080491	0.0700462	AMER1	0.15628
DN	0.433089	0.00805135	0.0700462	IGF2BP2	0.15628
DN	0.730955	0.00804288	0.0700462	ZMYND10	0.15628
DN	-0.143769	0.00807669	0.0700737	GPAA1	0.156411
DN	0.239565	0.0080697	0.0700737	HNRNPCP2	0.15639
DN	0.393159	0.00807252	0.0700737	PLK3	0.15639
DN	0.100565	0.00807068	0.0700737	ZNF207	0.15639
DN	-0.652834	0.00808992	0.0700923	EDA	0.156548
DN	-0.558273	0.00808768	0.0700923	GLIDR	0.156548
DN	0.307681	0.00810282	0.070156	RFX3	0.156617
DN	-0.488497	0.0081158	0.0702203	APOC1P1	0.156748
DN	-0.245137	0.00813019	0.0702967	FAM83H	0.156966
DN	-0.60199	0.00816203	0.0705237	AL365205.1	0.157341
DN	-0.224246	0.00818365	0.0706622	ENTPD5	0.157584
DN	-0.515646	0.00821499	0.070809	FABP3	0.157784
DN	0.470368	0.00821746	0.070809	NCR3LG1	0.157784
DN	-0.328057	0.0082077	0.070809	PCED1B	0.157784
DN	0.524866	0.00826684	0.0711376	SEMA6B	0.158134
DN	0.655626	0.00826629	0.0711376	ZNF395	0.158134
DN	0.1769	0.00828135	0.071214	KMT2E	0.158313
DN	0.320231	0.00829393	0.0712706	MTMR11	0.158494
DN	-0.171212	0.00830315	0.0712706	QRSL1	0.158583
DN	-0.453832	0.00830485	0.0712706	SNTA1	0.158583
DN	-0.260373	0.00833842	0.0712782	AKIP1	0.15879
DN	0.274782	0.00834085	0.0712782	ARRDC2	0.15879
DN	0.122128	0.0083194	0.0712782	FMNL1	0.158681
DN	-0.178444	0.0083228	0.0712782	GOT2	0.158686
DN	0.31791	0.0083452	0.0712782	PSMA3-AS1	0.158813
DN	0.55945	0.00832916	0.0712782	RUNX2	0.158747
DN	0.156355	0.0083149	0.0712782	TAF3	0.158655
DN	-0.188415	0.00836936	0.0714362	KIF1BP	0.159201
DN	-0.46731	0.0084271	0.0718151	ACSM3	0.15979
DN	0.356588	0.00842329	0.0718151	CSF3R	0.15979
DN	-0.198403	0.00843079	0.0718151	IKBKE	0.15979
DN	-0.274798	0.00845412	0.0719653	CHD7	0.160033
DN	-0.219598	0.00847262	0.0720258	FGD2	0.160033
DN	-0.157763	0.00846957	0.0720258	GPR107	0.160033
DN	-0.982962	0.00849125	0.0721357	LINC00504	0.160206
DN	0.139107	0.00849726	0.0721382	BTN2A1	0.160259
DN	-0.187217	0.00853189	0.0722666	AMBRA1	0.160437
DN	-0.172442	0.00853018	0.0722666	CAPRIN1	0.160437
DN	0.249128	0.00853407	0.0722666	CD55	0.160437
DN	-0.52194	0.00853524	0.0722666	ZNF215	0.160437
DN	-0.222643	0.008571	0.0724766	MR1	0.16069
DN	-0.157907	0.00857152	0.0724766	TDP1	0.16069
DN	-0.134242	0.00857972	0.072477	VPS26B	0.160695
DN	-0.291665	0.00858302	0.072477	ZSCAN2	0.160695
DN	0.171475	0.00859026	0.0724896	TENT4A	0.160695
DN	0.634652	0.00861022	0.0726096	ASNS	0.160949
DN	0.144737	0.00862389	0.0726764	FUBP1	0.161085
DN	-0.177766	0.00863263	0.0727016	MDH1	0.161189
DN	0.228645	0.00865022	0.0728012	TIMM17B	0.161398
DN	-0.161333	0.00868045	0.0729877	SLC10A3	0.161587
DN	-0.898995	0.00868392	0.0729877	TSKS	0.161587
DN	0.22711	0.0086986	0.0730624	CLK4	0.161587
DN	-0.156729	0.0087075	0.0730887	RNASET2	0.161608
DN	-0.30446	0.00872405	0.073179	MAP4K1	0.161821
DN	0.430102	0.0087508	0.0733547	SAMSN1	0.162198
DN	0.382825	0.00876623	0.0734354	CPT1B	0.162309
DN	0.44561	0.00888286	0.0742673	RHOF	0.163563
DN	-0.213106	0.00888102	0.0742673	TBC1D2B	0.163563
DN	0.127559	0.00888318	0.0742673	WAC	0.163563
DN	-0.708576	0.00888916	0.0742682	SIGLEC12	0.163563
DN	-0.135588	0.00891797	0.0744106	CUEDC1	0.163855
DN	-0.194888	0.00891739	0.0744106	TAPBPL	0.163855
DN	0.221897	0.00894582	0.0745937	GK	0.164187
DN	-0.404196	0.00895385	0.0746115	SRP14-AS1	0.164216
DN	0.193024	0.00896127	0.0746241	KAT5	0.164292
DN	-0.212364	0.00900248	0.0747256	ABHD4	0.164551
DN	0.587981	0.00902319	0.0747256	AL022311.1	0.164592
DN	-0.200838	0.00900345	0.0747256	ATN1	0.164551
DN	0.270354	0.00898861	0.0747256	H1FX	0.164495
DN	0.221408	0.00901341	0.0747256	INAFM2	0.164551
DN	-0.19635	0.00901388	0.0747256	ITM2B	0.164551
DN	0.184455	0.00899663	0.0747256	LFNG	0.164551
DN	-0.293433	0.00901768	0.0747256	LRRC8C	0.164551
DN	-0.329415	0.00902666	0.0747256	NINJ2	0.164596
DN	-0.164232	0.0090342	0.0747391	YARS2	0.164674
DN	-0.322227	0.00905313	0.0748467	TFCP2L1	0.164841
DN	-0.718916	0.00905918	0.0748478	MYO7A	0.164891
DN	-0.26837	0.0090775	0.0749012	ALG14	0.164992
DN	-0.344421	0.00907543	0.0749012	CIP2A	0.164992
DN	-0.13717	0.0091042	0.0749634	AGPAT3	0.165057
DN	-0.251873	0.00910138	0.0749634	ARHGAP35	0.165057
DN	-0.14887	0.00911469	0.0749634	PIGT	0.165129
DN	0.990295	0.00909585	0.0749634	SPHK1	0.165024
DN	-0.202396	0.00911309	0.0749634	VRK1	0.165129
DN	-0.218734	0.00913212	0.0749882	ACAT2	0.165208
DN	-0.510397	0.00914035	0.0749882	B4GALT2	0.165258
DN	0.251302	0.00914142	0.0749882	CHSY1	0.165258
DN	-0.571334	0.00912496	0.0749882	ZNF821	0.165148
DN	-0.437997	0.0091807	0.0752615	ZKSCAN7	0.165672
DN	-0.85376	0.00919052	0.0752759	ADAMTS7	0.16573
DN	-0.310349	0.00920033	0.0752759	CARMIL1	0.16573
DN	-0.37169	0.00919758	0.0752759	FZD8	0.16573
DN	0.323253	0.00922202	0.0754046	TRIP10	0.166003
DN	-0.410367	0.00924259	0.075524	PARAL1	0.166003
DN	-0.126275	0.0092586	0.0756059	HADHA	0.16607
DN	-0.229159	0.00930246	0.0758852	CASP10	0.166427
DN	-1.10152	0.00930481	0.0758852	OPRK1	0.166427
DN	0.156689	0.00932618	0.0760022	SAP30BP	0.166691
DN	-0.466402	0.00933118	0.0760022	UNC5B	0.166722
DN	0.288119	0.0093486	0.0760951	SH3KBP1	0.166915
DN	-0.166384	0.00936451	0.0761755	PARP12	0.167081
DN	-0.182026	0.00939672	0.0763884	CCP110	0.167327
DN	-0.207072	0.00944488	0.0767118	NLRC4	0.167981
DN	-0.154231	0.00944864	0.0767118	UBE3B	0.167989
DN	-0.160384	0.00945521	0.0767159	ZDHHC8	0.168047
DN	-0.562634	0.00946394	0.0767374	ORC6	0.168143
DN	1.19589	0.00947074	0.0767434	DPYSL3	0.168146
DN	0.497507	0.00948693	0.0768253	AC124798.1	0.168315
DN	0.317179	0.00951549	0.0770072	LSP1	0.168724
DN	-0.250661	0.00952319	0.0770202	MAP4K3-DT	0.168724
DN	0.539112	0.00953031	0.0770285	CXCL2	0.168724
DN	-0.158148	0.00953671	0.0770311	TPST2	0.168724
DN	-0.1949	0.00955848	0.0771576	IMPACT	0.16905
DN	-0.142169	0.00956582	0.0771676	NUB1	0.169121
DN	-0.403172	0.0095751	0.0771931	AKR1E2	0.169124
DN	-0.122525	0.00958729	0.0772354	ANAPC7	0.169205
DN	-0.79014	0.00959868	0.0772354	RPS6KL1	0.169229
DN	0.237569	0.00959466	0.0772354	STAG2	0.169229
DN	-0.172848	0.00960652	0.0772494	DOCK2	0.169251
DN	0.488344	0.00964865	0.0775389	ZNF697	0.169814
DN	-0.191366	0.00966584	0.0776276	ANO10	0.170057
DN	-0.227101	0.00967437	0.0776468	ERLIN1	0.170148
DN	0.162	0.00974044	0.0781275	FBXW7	0.171129
DN	-0.301009	0.00976448	0.0782706	SPN	0.171129
DN	0.609922	0.00978398	0.0783773	TM4SF19	0.171242
DN	-0.366181	0.00979503	0.078416	PTCRA	0.171376
DN	-0.193442	0.00981223	0.0785041	DHRSX	0.171617
DN	-0.272712	0.00983365	0.0786174	FNTB	0.171873
DN	-0.21754	0.00983884	0.0786174	INPP5E	0.171904
DN	-0.534455	0.00985997	0.0786372	AC009318.1	0.172036
DN	-0.213316	0.00985789	0.0786372	EXOC2	0.172036
DN	1.15449	0.00985745	0.0786372	SULF2	0.172036
DN	0.298866	0.0098743	0.0786522	PHC1	0.172167
DN	-0.154479	0.00987256	0.0786522	RHOU	0.172167
DN	-0.305633	0.00989065	0.0787328	TARBP1	0.172256
DN	0.258739	0.00989986	0.0787565	FAM133B	0.172256
DN	-0.150995	0.0099324	0.0789657	KLHDC3	0.172525
DN	-0.396605	0.00994725	0.079034	JHY	0.172673
DN	0.176299	0.00999822	0.0791282	ARID3B	0.172846
DN	0.903381	0.00999388	0.0791282	ETS1	0.172846
DN	0.539117	0.0100029	0.0791282	FAM157A	0.17286
DN	0.204756	0.00997685	0.0791282	PCNX4	0.172801
DN	-0.198284	0.00997106	0.0791282	SUMF2	0.172801
DN	0.53356	0.00998521	0.0791282	TIMP1	0.172801
DN	0.445818	0.00998587	0.0791282	TVP23A	0.172801
DN	-0.788329	0.0100189	0.0791559	AC105052.1	0.173018
DN	1.31077	0.0100157	0.0791559	ENO2	0.173018
DN	-0.616571	0.010047	0.0793277	POLQ	0.173152
DN	0.141877	0.0100744	0.079495	PITHD1	0.173303
DN	-0.223076	0.010092	0.0795842	NFS1	0.173451
DN	0.652315	0.0101078	0.0796409	AC022167.2	0.173546
DN	-0.251742	0.0101134	0.0796409	FBP1	0.173546
DN	0.712076	0.0101181	0.0796409	HCG25	0.173546
DN	-0.106131	0.010142	0.0796801	MAN1B1	0.173661
DN	-0.172057	0.0101407	0.0796801	SLC45A4	0.173661
DN	-0.278646	0.0101384	0.0796801	ZNF675	0.173661
DN	-0.25097	0.0101685	0.0797406	ACYP2	0.173882
DN	0.518452	0.0101687	0.0797406	CORO1A	0.173882
DN	0.168567	0.0101563	0.0797406	PHF20L1	0.173795
DN	-0.916883	0.0102529	0.0803514	TROAP	0.17479
DN	-0.657407	0.0102737	0.0804518	BEND3P1	0.175061
DN	0.928857	0.0102784	0.0804518	ZMIZ1-AS1	0.175061
DN	-0.133602	0.010285	0.0804538	ACAD10	0.175102
DN	-0.187615	0.0103189	0.0806683	ABHD6	0.175467
DN	0.275632	0.0103345	0.0806905	AMZ2P1	0.175471
DN	-0.499502	0.010332	0.0806905	ZNF48	0.175471
DN	-0.204846	0.0103811	0.0810049	CAD	0.175909
DN	-0.160851	0.0104089	0.0810896	ARHGAP25	0.176215
DN	-0.161008	0.010408	0.0810896	CS	0.176215
DN	-0.109356	0.0104156	0.0810896	IMMT	0.176257
DN	-0.235705	0.0104321	0.0810896	KCNE3	0.1763
DN	-0.406807	0.0104232	0.0810896	SAMD13	0.1763
DN	-0.193005	0.0104369	0.0810896	USP33	0.176322
DN	0.263323	0.0104283	0.0810896	ZNF267	0.1763
DN	0.200099	0.0104533	0.0811669	PLSCR1	0.176422
DN	0.340311	0.0104734	0.0812446	DLGAP1-AS1	0.176631
DN	-0.274699	0.0104761	0.0812446	TDRKH	0.176631
DN	-1.16028	0.0105054	0.0813216	AGAP1	0.176675
DN	-1.36365	0.0104978	0.0813216	CHRFAM7A	0.176675
DN	-0.132381	0.0105044	0.0813216	RBCK1	0.176675
DN	0.186716	0.0105203	0.0813875	STK17B	0.176675
DN	0.36893	0.0105305	0.0813888	ACTR3B	0.176675
DN	-0.156518	0.0105334	0.0813888	PPT1	0.176675
DN	-2.07449	0.0105598	0.0814937	AC091959.3	0.176921
DN	0.148047	0.0105563	0.0814937	WDR59	0.176921
DN	-0.449309	0.0105665	0.0814956	FFAR4	0.176974
DN	-0.467455	0.0105739	0.0815026	GLDN	0.177039
DN	0.431812	0.0105895	0.0815732	AC009403.1	0.177226
DN	0.363481	0.0105981	0.0815902	ERV3-1	0.177226
DN	-0.214304	0.0106164	0.0816809	PEX19	0.177338
DN	-0.31037	0.0106425	0.081832	HLCS	0.177483
DN	-0.151948	0.0106511	0.0818486	APEX1	0.177537
DN	0.228148	0.0106643	0.0819	MITD1	0.177553
DN	0.226424	0.0107086	0.0821905	DUSP28	0.178233
DN	0.148995	0.0107252	0.0822676	PPP1R8	0.178391
DN	0.606106	0.0107346	0.0822902	AP1S3	0.178431
DN	-0.614182	0.0107517	0.0823714	CENPK	0.178598
DN	-0.172234	0.0107763	0.0824695	GPI	0.178792
DN	0.272787	0.0107776	0.0824695	SNHG17	0.178792
DN	-0.413317	0.0108356	0.0828133	AC119396.1	0.179535
DN	-0.224898	0.0108349	0.0828133	MPST	0.179535
DN	-0.437319	0.0108688	0.0828399	AC068594.1	0.179682
DN	0.175239	0.0108537	0.0828399	CD44	0.179682
DN	-0.676884	0.0108566	0.0828399	DISP2	0.179682
DN	-0.385483	0.0108719	0.0828399	FTH1P12	0.179682
DN	0.244464	0.0108697	0.0828399	ZNF785	0.179682
DN	-0.781338	0.0109491	0.0833602	AMIGO1	0.180466
DN	0.163928	0.0109533	0.0833602	RAB27A	0.180466
DN	0.253834	0.0109658	0.0834046	ODC1	0.180493
DN	-0.511681	0.0110281	0.0837115	CAPN11	0.180841
DN	0.125951	0.0110399	0.0837115	CEBPG	0.180841
DN	-0.132287	0.0110459	0.0837115	PTPRA	0.180869
DN	-0.131232	0.011023	0.0837115	SDHA	0.180841
DN	0.145459	0.0110163	0.0837115	SNIP1	0.180841
DN	-0.280048	0.0110398	0.0837115	TMEM106C	0.180841
DN	-0.241745	0.0110915	0.0840067	ACER3	0.181498
DN	0.236323	0.0111059	0.0840654	RILPL2	0.181675
DN	-0.356758	0.0111348	0.0842336	PDK4	0.182006
DN	-0.247424	0.0111667	0.0844246	PIK3CG	0.182283
DN	0.160862	0.0111906	0.0845041	B3GALT6	0.182411
DN	-0.284415	0.0111903	0.0845041	PRIMPOL	0.182411
DN	-0.374566	0.0112339	0.0845784	AC008764.4	0.182644
DN	0.470486	0.0112465	0.0845784	ANXA3	0.182711
DN	0.224667	0.0112145	0.0845784	C16orf54	0.182641
DN	-0.510684	0.0112296	0.0845784	CLCN4	0.182644
DN	0.182513	0.0112713	0.0845784	DDX59	0.182711
DN	0.144443	0.0112626	0.0845784	DERL2	0.182711
DN	-0.137312	0.011257	0.0845784	GIT1	0.182711
DN	-0.266645	0.011274	0.0845784	HADH	0.182711
DN	-0.238461	0.0112191	0.0845784	TCEAL1	0.182641
DN	-0.172652	0.0112373	0.0845784	TNFSF12	0.182644
DN	-0.482448	0.0112554	0.0845784	ZNF543	0.182711
DN	-0.274969	0.0112995	0.0847192	DAG1	0.182831
DN	-0.207491	0.0113123	0.084765	SPATS2L	0.182921
DN	-0.221033	0.0113366	0.0848966	NCAPG2	0.183255
DN	-1.64767	0.0113771	0.0849397	CCL13	0.183413
DN	-0.186745	0.0113657	0.0849397	IQCE	0.183413
DN	0.477573	0.0113734	0.0849397	LPCAT1	0.183413
DN	-0.300823	0.0113826	0.0849397	LRBA	0.183413
DN	0.18211	0.0113709	0.0849397	PATL1	0.183413
DN	-0.177415	0.0113819	0.0849397	SUOX	0.183413
DN	-0.197213	0.0114027	0.0850082	ETNK1	0.183603
DN	0.144613	0.0114053	0.0850082	KLF3	0.183603
DN	-0.40629	0.0114404	0.08522	KLHL29	0.184051
DN	-0.370613	0.0114585	0.0853043	ENPP4	0.184283
DN	-0.16351	0.0114737	0.0853673	TRUB1	0.184411
DN	-0.290601	0.0114884	0.0854263	PLA2G4A	0.184588
DN	-0.286491	0.0115034	0.0854875	NCAPD2	0.184684
DN	0.440862	0.0115163	0.0855332	IL6R	0.184802
DN	-0.182343	0.0115267	0.0855604	CGAS	0.18491
DN	-0.227495	0.0115646	0.085791	NCEH1	0.185288
DN	0.354541	0.0115786	0.0858443	CARD19	0.18533
DN	0.358733	0.0115857	0.0858466	SDC4	0.18534
DN	-0.262327	0.0115975	0.085884	MFSD3	0.18534
DN	-0.240915	0.0116465	0.0861966	RNASEL	0.185596
DN	-0.177702	0.0116544	0.0862047	COX11	0.18565
DN	-0.239964	0.0117097	0.0865625	ZNF618	0.186191
DN	0.14409	0.0117367	0.0867081	C16orf72	0.186546
DN	0.137587	0.0117431	0.0867081	PIAS4	0.186546
DN	-0.275079	0.011795	0.08699	ABCA3	0.186855
DN	-0.72222	0.0117916	0.08699	BIRC5	0.186855
DN	-0.429292	0.0118143	0.0870815	STXBP4	0.18709
DN	0.18731	0.0118349	0.087182	CHORDC1	0.187143
DN	0.376782	0.0118574	0.087297	AC009093.8	0.18742
DN	0.191196	0.0118716	0.0873509	PIGM	0.187586
DN	-0.191161	0.0119026	0.0874072	BTN3A1	0.187651
DN	-0.485597	0.0119274	0.0874072	DDIAS	0.187651
DN	0.349333	0.0119219	0.0874072	KCTD7	0.187651
DN	0.316257	0.0119235	0.0874072	POLR2J4	0.187651
DN	0.16304	0.0119207	0.0874072	PPP1CB	0.187651
DN	0.384903	0.0119042	0.0874072	SLC5A3	0.187651
DN	0.624913	0.0119277	0.0874072	ZNF467	0.187651
DN	0.278625	0.0119432	0.0874708	PDE7A	0.187838
DN	0.172996	0.0119588	0.0874834	ARL8B	0.187965
DN	-0.189601	0.0119579	0.0874834	DDX28	0.187965
DN	-0.123765	0.0119829	0.0875076	DDX54	0.188052
DN	-0.163747	0.0119706	0.0875076	SOCS6	0.187976
DN	0.547009	0.0119805	0.0875076	XYLT1	0.188052
DN	0.698576	0.0119913	0.0875186	SPATA18	0.188075
DN	-0.145974	0.0120111	0.0876125	FBXL5	0.188075
DN	0.249361	0.0120406	0.0876251	AMDHD2	0.188081
DN	-0.115593	0.0120203	0.0876251	HEXA	0.188075
DN	0.341867	0.0120338	0.0876251	IMMP1L	0.188075
DN	-0.197867	0.012036	0.0876251	SPIDR	0.188075
DN	0.216869	0.0120496	0.0876402	CBWD5	0.188164
DN	-0.491052	0.0120806	0.087787	CDKN2A	0.18841
DN	-0.172356	0.0120906	0.087787	SPATA2	0.188455
DN	0.203271	0.0120839	0.087787	ZCCHC10	0.18841
DN	-0.177313	0.0120998	0.0878032	SPIRE1	0.188482
DN	-0.255187	0.0121247	0.0879337	EFNB1	0.188682
DN	-1.05062	0.0121391	0.0879877	PCLAF	0.188746
DN	-0.284923	0.0121506	0.0880204	LINC00888	0.188866
DN	0.108763	0.0121936	0.088139	CYTH1	0.18889
DN	-0.113556	0.0121948	0.088139	DNPEP	0.18889
DN	-0.188438	0.0121823	0.088139	UACA	0.18889
DN	-0.150046	0.0121744	0.088139	ZC3H7B	0.18889
DN	-0.201289	0.0122081	0.0881846	UBA7	0.18889
DN	0.282198	0.0122289	0.0882339	SLC44A1	0.189038
DN	-0.242025	0.0122289	0.0882339	TJP2	0.189038
DN	0.194822	0.0122439	0.0882918	RBM25	0.189212
DN	-0.204491	0.0122594	0.0883533	FUZ	0.189394
DN	-0.603464	0.0122675	0.0883606	CXADR	0.189432
DN	-0.184399	0.0123154	0.0886554	AP1S1	0.18991
DN	-0.230504	0.0123325	0.0886776	NPAT	0.190058
DN	-0.316735	0.0123324	0.0886776	YAE1	0.190058
DN	0.276974	0.012343	0.0887023	AC011462.5	0.190161
DN	0.29812	0.0123704	0.0888487	SINHCAF	0.190386
DN	-0.225467	0.0124409	0.0893047	MYO5A	0.191037
DN	-0.172469	0.0124512	0.0893277	TBXAS1	0.191072
DN	-0.234581	0.0124808	0.0894893	IFIT2	0.191352
DN	-0.166967	0.0125089	0.0896403	GBF1	0.191521
DN	-0.244249	0.012518	0.0896543	TMEM9	0.191521
DN	-0.69607	0.0125364	0.0897131	GREB1	0.191575
DN	-0.150619	0.0125404	0.0897131	RECQL5	0.191575
DN	-0.515218	0.0125634	0.0897252	AL158801.5	0.191575
DN	-0.351369	0.0125599	0.0897252	LINC01278	0.191575
DN	-0.177738	0.0125631	0.0897252	NAA20	0.191575
DN	-0.172116	0.0125787	0.0897333	METTL15	0.191575
DN	-0.665733	0.0125769	0.0897333	NUDT4P2	0.191575
DN	0.533799	0.012632	0.0900061	NFKB2	0.19202
DN	0.726812	0.0126383	0.0900061	PEAK3	0.19202
DN	-0.310085	0.0126351	0.0900061	ZNF107	0.19202
DN	-0.255732	0.0126593	0.0901052	MAP4K2	0.192233
DN	-0.218578	0.0126917	0.0901432	BORCS6	0.192277
DN	0.582038	0.0126741	0.0901432	IL1B	0.192242
DN	0.364029	0.0126932	0.0901432	NFKB1	0.192277
DN	-0.123766	0.0126915	0.0901432	RPS6KA1	0.192277
DN	-0.280861	0.0127084	0.0902002	ADTRP	0.192391
DN	-0.424948	0.0127238	0.0902588	NUSAP1	0.192509
DN	-0.189058	0.0127311	0.0902601	NDUFA8	0.192562
DN	-0.135498	0.0127576	0.0903972	WDR48	0.19282
DN	-0.403871	0.0128019	0.0906601	TCEA3	0.193228
DN	-0.191371	0.0128339	0.0908362	ITGAL	0.193538
DN	-1.00868	0.0128692	0.0910347	ASPM	0.193954
DN	-0.160213	0.0128883	0.091106	CAMK2G	0.194185
DN	-0.195298	0.0128936	0.091106	SIDT2	0.194207
DN	-0.161108	0.0129192	0.0912357	CTBP1-DT	0.194361
DN	-0.180487	0.0129937	0.0916595	PDLIM2	0.195076
DN	-0.379421	0.0129884	0.0916595	SPATA12	0.195076
DN	-0.319452	0.0130068	0.0917005	GGH	0.195098
DN	-0.175776	0.0130964	0.0922806	KDM1A	0.195977
DN	0.441869	0.0131261	0.0924381	TNFAIP3	0.196326
DN	0.420543	0.0131363	0.0924588	GPC4	0.196326
DN	0.605319	0.0131821	0.0926348	AC099518.5	0.196752
DN	-0.149178	0.0131906	0.0926348	ACLY	0.196752
DN	-0.154588	0.0131877	0.0926348	EEF2K	0.196752
DN	-0.113027	0.0131797	0.0926348	PACS2	0.196752
DN	-0.321022	0.0132064	0.0926938	ABCC4	0.196752
DN	-1.18675	0.0132523	0.0929645	OR2A1	0.19711
DN	2.39251	0.0133128	0.09308	AL132780.3	0.197406
DN	0.266986	0.0132949	0.09308	ALOX12-AS1	0.197406
DN	0.323172	0.0133129	0.09308	CEBPD	0.197406
DN	-0.187581	0.013286	0.09308	IFIT3	0.197406
DN	-0.179539	0.0132984	0.09308	JAGN1	0.197406
DN	-0.384424	0.0132932	0.09308	JMJD7	0.197406
DN	0.298494	0.0133406	0.0932218	HELB	0.1977
DN	-0.168145	0.0133537	0.0932307	FLOT2	0.197822
DN	0.302819	0.0133566	0.0932307	LRRC23	0.197822
DN	0.241313	0.0133818	0.0933548	MAPK6	0.198083
DN	-0.329233	0.0134458	0.0935949	B3GNT7	0.198619
DN	-0.15999	0.0134332	0.0935949	DCAF5	0.198619
DN	-0.261118	0.0134379	0.0935949	GLCE	0.198619
DN	-0.215547	0.0134404	0.0935949	NAA16	0.198619
DN	-0.156029	0.0134614	0.0936146	ENG	0.198628
DN	0.517736	0.0134634	0.0936146	STXBP1	0.198628
DN	-0.174366	0.0134971	0.0937968	SACM1L	0.19897
DN	-0.362047	0.0135315	0.0939733	PEX11G	0.199229
DN	-0.177314	0.0135373	0.0939733	POLR1A	0.199229
DN	-0.666265	0.0135522	0.0940245	TPPP	0.199375
DN	-0.227116	0.0135786	0.0941562	MLYCD	0.199531
DN	0.132252	0.0135897	0.0941815	ZNF12	0.199578
DN	0.168531	0.0136074	0.0942527	PRPF3	0.199781
DN	-0.567802	0.0136429	0.0943437	PLEKHA7	0.199867
DN	-0.17879	0.0136299	0.0943437	PSD4	0.199867
DN	0.126816	0.0136398	0.0943437	RBBP6	0.199867
DN	-0.185232	0.0137215	0.0948351	CHD8	0.200502
DN	0.439407	0.0137403	0.0948617	NEAT1	0.200502
DN	-0.0980872	0.0137379	0.0948617	PSMD1	0.200502
DN	-0.265909	0.0137985	0.0952111	NUDT6	0.201068
DN	-0.128849	0.0138103	0.0952407	AKT1	0.201183
DN	-0.12919	0.013838	0.0953793	MOB3C	0.201466
DN	-0.14894	0.0138624	0.0954955	WDTC1	0.201592
DN	0.26755	0.013872	0.09551	ALKBH2	0.201609
DN	-0.132954	0.0139228	0.0957788	MACO1	0.202239
DN	0.168185	0.013927	0.0957788	SIAH1	0.202241
DN	-0.325802	0.0139338	0.0957788	ZHX3	0.202282
DN	-0.19632	0.0139659	0.0959471	CLIC4	0.202573
DN	-0.216154	0.0139999	0.0961288	AIG1	0.203009
DN	-0.306285	0.0140106	0.0961499	PDE1B	0.203047
DN	-0.233486	0.014029	0.0961876	CARD9	0.203173
DN	-0.195866	0.0140313	0.0961876	RGS3	0.203173
DN	0.344561	0.0140514	0.0962729	SNHG20	0.203352
DN	0.346456	0.0140994	0.0965497	SNAI3-AS1	0.203518
DN	0.108127	0.014112	0.0965621	HNRNPA2B1	0.20359
DN	0.297518	0.0141165	0.0965621	TMEM161B-AS1	0.20359
DN	-0.20784	0.014133	0.096623	MTAP	0.203712
DN	-0.793568	0.0141457	0.0966442	LAMA1	0.203837
DN	-0.165462	0.0141514	0.0966442	SLA	0.203847
DN	0.144016	0.0141645	0.096681	OGA	0.203847
DN	-0.197321	0.0141735	0.0966821	PTPMT1	0.203888
DN	-0.272889	0.0141876	0.0966821	SLC25A35	0.203975
DN	0.221231	0.0141828	0.0966821	SNHG6	0.203965
DN	0.246315	0.0142119	0.0967956	PIK3CD	0.204093
DN	-0.320323	0.0142692	0.0971338	FANCC	0.204568
DN	-0.177927	0.0142822	0.0971694	COQ8A	0.204626
DN	0.115577	0.0142974	0.0972205	HNRNPD	0.204724
DN	0.190233	0.0143247	0.0973538	PLCXD1	0.204871
DN	0.519629	0.0143468	0.0974518	FCRLB	0.20504
DN	-0.4309	0.0144008	0.0977662	AL160408.2	0.205638
DN	-0.189529	0.0144203	0.0978458	INCENP	0.205857
DN	-0.302739	0.0144324	0.0978756	CFD	0.205914
DN	-0.154728	0.0144426	0.0978924	PTPA	0.206002
DN	-1.68047	0.0144751	0.0980596	LY75-CD302	0.206232
DN	-0.547843	0.0144828	0.0980598	WDFY3-AS2	0.206285
DN	-0.333888	0.014536	0.0983671	WHAMMP3	0.206844
DN	0.119063	0.0145531	0.0984297	LSM14A	0.206993
DN	-0.183696	0.0145774	0.098489	ESYT1	0.207165
DN	-0.223215	0.014575	0.098489	GSTZ1	0.207165
DN	-0.245456	0.01461	0.0986563	CAT	0.207511
DN	-0.417148	0.0146582	0.0989293	AC009961.4	0.207977
DN	-0.138054	0.0146783	0.0989341	APEX2	0.208043
DN	-0.545487	0.0146697	0.0989341	CYGB	0.208009
DN	-0.291902	0.0146824	0.0989341	GEMIN8	0.208043
DN	0.62355	0.0146955	0.0989697	TTYH2	0.208141
DN	-0.172502	0.0147352	0.0991714	BLNK	0.208587
DN	0.171315	0.0147412	0.0991714	CYB5R4	0.208612
DN	-1.00661	0.0148259	0.0995295	MT1G	0.209518
DN	-0.510305	0.0148148	0.0995295	MT1L	0.209478
DN	-0.178362	0.014821	0.0995295	PLA2G12A	0.209508
DN	-0.305518	0.0148098	0.0995295	PLAAT3	0.209466
DN	0.625343	0.0148829	0.0998214	AC009120.2	0.209945
DN	0.80948	0.0148852	0.0998214	IER3	0.209945
DN	-0.249953	0.0149026	0.0998853	L3MBTL3	0.210132
DP	2.79462	1.21356e-08	0.000153406	SELENOP	2.55677e-05
DP	-2.39777	1.85524e-07	0.000510792	ADAM19	0.000308363
DP	-4.12351	2.02038e-07	0.000510792	BPIFB1	0.000309571
DP	-3.40534	1.96508e-07	0.000510792	SCGB3A1	0.000309571
DP	-4.38406	1.78652e-07	0.000510792	TSPAN1	0.000308363
DP	1.33513	2.79763e-07	0.000558496	ADORA3	0.00037512
DP	1.95818	3.09269e-07	0.000558496	SLC40A1	0.000398953
DP	0.690212	4.72537e-07	0.000746667	TSPAN15	0.000497778
DP	0.369145	6.08703e-07	0.000769462	ACSS2	0.0006035
DP	0.571017	5.60173e-07	0.000769462	NUPR1	0.000566492
DP	-4.31127	1.0426e-06	0.00119814	PIGR	0.000941396
DP	-1.46899	1.16244e-06	0.00122453	F5	0.00102894
DP	1.2344	1.37149e-06	0.00133362	FOLR2	0.00114083
DP	-3.41433	1.81597e-06	0.00163969	ADGRG3	0.00129328
DP	-1.11258	3.43448e-06	0.00271346	MT-RNR2	0.00204307
DP	-1.43142	3.23622e-06	0.00271346	NR4A3	0.00197152
DP	0.866761	4.74788e-06	0.00292279	CCL18	0.00242497
DP	-3.05824	4.85551e-06	0.00292279	MUC4	0.00245514
DP	0.449154	4.26064e-06	0.00292279	PLD3	0.00224412
DP	-1.91001	4.22173e-06	0.00292279	RFLNB	0.00224412
DP	-3.44814	4.69331e-06	0.00292279	SLPI	0.00242497
DP	0.530244	5.19646e-06	0.00298199	ALDH4A1	0.0025694
DP	0.62795	5.42567e-06	0.00298199	C1QB	0.00261279
DP	0.679228	6.10198e-06	0.00319533	DNASE2B	0.00283065
DP	-0.712925	7.0777e-06	0.00319533	FAM118A	0.00299598
DP	0.731852	6.86623e-06	0.00319533	GAPLINC	0.00294224
DP	1.12518	6.38061e-06	0.00319533	LILRB5	0.00289299
DP	-1.13584	6.85233e-06	0.00319533	MT-ND4	0.00294224
DP	-1.14325	7.35815e-06	0.00320739	MT-ATP6	0.00307486
DP	-1.14973	8.4987e-06	0.00358107	MT-ND1	0.00333123
DP	0.596046	9.0797e-06	0.00370247	TCN2	0.00353158
DP	-2.84258	9.89759e-06	0.00390986	IL1R2	0.00379138
DP	-1.0906	1.17243e-05	0.00449113	MTATP6P1	0.00420446
DP	1.02551	1.22039e-05	0.00453734	TMEM37	0.00430079
DP	-1.03161	1.30768e-05	0.00472296	MT-CYB	0.00452886
DP	3.27388	1.58246e-05	0.00500096	CCL13	0.00503241
DP	0.607469	1.57293e-05	0.00500096	CCL23	0.00503241
DP	1.65236	1.53302e-05	0.00500096	CXCL9	0.00496896
DP	-2.44184	1.54622e-05	0.00500096	DUSP4	0.0049798
DP	-1.03381	1.49909e-05	0.00500096	RIPOR2	0.00489034
DP	-1.09247	1.62695e-05	0.00501617	MT-ND3	0.00510964
DP	-0.393504	1.69082e-05	0.00508897	STK38L	0.00524508
DP	0.508988	1.79364e-05	0.00527289	CTSF	0.00553011
DP	-1.03557	2.00496e-05	0.00576015	MT-ND2	0.00599873
DP	-1.12527	2.1203e-05	0.00595616	MTND2P28	0.00628801
DP	-0.894349	2.42117e-05	0.0061827	ACAP1	0.0067788
DP	1.13527	2.31572e-05	0.0061827	ACSM5	0.00665297
DP	1.36089	2.42655e-05	0.0061827	GAL3ST4	0.0067788
DP	0.287569	2.4455e-05	0.0061827	LINC01094	0.00679418
DP	-0.995425	2.41632e-05	0.0061827	MT-ND6	0.0067788
DP	0.276321	2.58341e-05	0.0064033	CYB5R1	0.00700564
DP	0.402729	2.73572e-05	0.00656383	HLA-DQA1	0.00710971
DP	-0.958578	2.75592e-05	0.00656383	MT-CO2	0.00710971
DP	0.216775	2.80394e-05	0.00656383	TANGO2	0.00712456
DP	-1.01013	3.01303e-05	0.00692504	ATP2A3	0.00736521
DP	-0.949852	3.17991e-05	0.00693056	MT-CO3	0.00762033
DP	-0.576782	3.0787e-05	0.00693056	PELI2	0.00748419
DP	-1.57066	3.14193e-05	0.00693056	SLC7A5	0.00756517
DP	0.361147	3.4075e-05	0.00725137	AC016876.1	0.00783167
DP	0.346624	3.44183e-05	0.00725137	ACY1	0.00787479
DP	-0.932774	3.64045e-05	0.00745964	MT-CO1	0.00815396
DP	0.52399	3.65871e-05	0.00745964	PIPOX	0.00815396
DP	-0.954008	3.78231e-05	0.00758924	MT-RNR1	0.00824755
DP	-0.827389	3.85183e-05	0.00760797	HSH2D	0.00835897
DP	-0.191874	3.95508e-05	0.00769171	PRPF38A	0.00847392
DP	-0.521731	4.28394e-05	0.00820504	JAG1	0.0088697
DP	-0.800159	5.07727e-05	0.00957936	CLEC5A	0.00979873
DP	-0.967127	5.18551e-05	0.00962369	ITGA1	0.00993183
DP	-3.22022	5.25302e-05	0.00962369	SCGB1A1	0.0100232
DP	0.437581	5.47212e-05	0.00988187	ITGB5	0.01021
DP	-1.0261	5.73175e-05	0.0102049	MT-ND5	0.010364
DP	-0.491794	6.12117e-05	0.0107469	ICAM3	0.0109368
DP	0.443236	6.30422e-05	0.0109167	AKR1B1	0.0111457
DP	-0.905503	6.64109e-05	0.0113446	VCAN	0.011428
DP	0.745838	7.11242e-05	0.0119878	IFI27	0.0119508
DP	-1.19449	8.02006e-05	0.0133397	EREG	0.012797
DP	0.408063	8.4438e-05	0.0136844	ACSF2	0.0131719
DP	0.575007	8.34832e-05	0.0136844	C1QC	0.0131719
DP	0.334661	8.76454e-05	0.0139628	MPND	0.013436
DP	-0.323785	8.83651e-05	0.0139628	STK17B	0.0134581
DP	-1.05479	8.95322e-05	0.0139726	MT-ND4L	0.0135949
DP	-0.230469	9.6145e-05	0.014643	IKZF5	0.014267
DP	-0.301063	9.54273e-05	0.014643	ZNF765	0.0142336
DP	0.24561	9.94407e-05	0.0149646	ACP5	0.0144486
DP	-0.182876	0.00010095	0.0150131	CBFB	0.0146259
DP	0.264319	0.000109894	0.0161531	AP1B1	0.015575
DP	-1.06903	0.000114984	0.0164384	MT-ATP8	0.0159893
DP	0.319159	0.000115339	0.0164384	SCPEP1	0.0159893
DP	-0.631487	0.000115736	0.0164384	SLC7A1	0.0159893
DP	0.584882	0.000123533	0.017318	FAM241B	0.0167015
DP	-3.16553	0.000124842	0.017318	KRT19	0.0167886
DP	0.567528	0.000126039	0.017318	SERPING1	0.0168209
DP	0.26532	0.000129597	0.0174281	HLA-DMB	0.0169327
DP	-0.223924	0.000129272	0.0174281	PGS1	0.0169327
DP	-0.264273	0.000141698	0.018466	NAA50	0.017742
DP	1.03613	0.000141642	0.018466	PLTP	0.017742
DP	0.386369	0.00013905	0.018466	TREM2	0.0177102
DP	-1.06376	0.000145197	0.0187289	TMEM154	0.017898
DP	-0.173088	0.000154233	0.0193035	CDC42SE1	0.0184927
DP	0.47803	0.000153965	0.0193035	FARP1	0.0184927
DP	0.1923	0.000151494	0.0193035	INF2	0.0183696
DP	-2.49068	0.000155784	0.0193066	SLC7A11	0.018578
DP	-0.372779	0.000160852	0.0195512	JRKL	0.0189147
DP	0.255148	0.000160798	0.0195512	PEBP1	0.0189147
DP	-0.240058	0.00017769	0.0213921	KLF3	0.0202815
DP	0.371831	0.000179601	0.0214183	FUCA1	0.0204535
DP	0.280485	0.000183939	0.0217306	SLC37A4	0.0206682
DP	-2.21061	0.000192727	0.0225579	CD1C	0.0213919
DP	-1.8763	0.000197957	0.0229575	TMEM121B	0.0217125
DP	-0.471645	0.000211516	0.024307	LINC01003	0.0229017
DP	-0.1905	0.000228996	0.0256171	KMT5B	0.0240227
DP	-1.01132	0.000228972	0.0256171	RAB3D	0.0240227
[truncated: 453 more rows]

## Sheet: Table S3
Enrichment analysis: All Gene Ontology (GO) biological processes based on up-regulated differentially expressed genes at 10% false discovery rate (FDR).
Subtype	ID	GO biological process	FDR	Gene
DN	GO:0072574	hepatocyte proliferation	9.86207e-05	CEACAM1,CEBPB,XBP1,CFLAR,FBXW7,SULF2,TNFAIP3
DN	GO:0072575	epithelial cell proliferation involved in liver morphogenesis	9.86207e-05	CEACAM1,CEBPB,XBP1,CFLAR,FBXW7,SULF2,TNFAIP3
DN	GO:0006954	inflammatory response	0.000389261	CFP,NFKBID,CXCL1,TNFRSF10D,CXCL8,NLRP3,CXCR4,CXCR2,FFAR2,HDAC9,IL1R2,PTGS2,CEBPB,IRAK2,OSM,PSTPIP1,KDM6B,ELF3,SOCS3,ADORA2A,BCL6,NFKBIA,LAT,TLR2,MMP25,FPR2,MAP2K3,TBK1,PTX3,CCRL2,TNFRSF1B,ZC3H12A,CD55,SPHK1,CXCL2,ETS1,PLSCR1,IL6R,NFKB2,IL1B,NFKB1,TNFAIP3,PIK3CD
DN	GO:0036499	PERK-mediated unfolded protein response	0.000822704	DDIT3,CXCL8,ATF3,ATF4,EIF2AK3,PPP1R15B,PPP1R15A,ASNS
DN	GO:1904018	positive regulation of vasculature development	0.00283202	CEACAM1,CXCL8,CXCR2,VEGFA,HDAC9,LRG1,PTGS2,PRKCB,EGR1,BTG1,XBP1,CFLAR,ZC3H12A,SPHK1,ETS1,ANXA3,IL1B
DN	GO:0002237	response to molecule of bacterial origin	0.00283202	CXCL1,TNFRSF10D,CXCL8,NLRP3,PTGS2,IRAK1,MALT1,PELI1,CEBPB,IRAK2,AKAP8,LILRA2,XBP1,BCL10,NFKBIA,TRIB1,TLR2,ZFP36,TNFRSF1B,ZC3H12A,SLPI,CD55,CXCL2,NFKB2,IL1B,NFKB1,TNFAIP3
DN	GO:0071216	cellular response to biotic stimulus	0.00316167	DDIT3,CXCL8,NLRP3,IRAK1,CEBPB,IRAK2,AKAP8,EIF2AK3,LILRA2,XBP1,NFKBIA,PPP1R15B,TRIB1,TLR2,ZFP36,TNFRSF1B,ZC3H12A,CD55,IL1B,NFKB1,TNFAIP3
DN	GO:0006984	ER-nucleus signaling pathway	0.00412169	DDIT3,CXCL8,ATF3,ATF4,EIF2AK3,XBP1,PPP1R15B,PPP1R15A,ASNS,FBXW7
DN	GO:0050900	leukocyte migration	0.00412169	RIPOR2,SLC7A5,CXCL1,TNFSF14,CEACAM1,TNFRSF10D,CXCL8,CXCR4,CXCR2,VEGFA,FFAR2,SLC7A11,SELL,ITGB3,FYN,CEACAM3,FPR2,KRAS,ITGA1,SLC3A2,CSF3R,CXCL2,CORO1A,CD44,IL6R,SDC4,IL1B,PIK3CD
DN	GO:0006935	chemotaxis	0.00412169	RIPOR2,NR4A3,CXCL1,TNFSF14,EGR3,SIAH2,CXCL8,CXCR4,CXCR2,VEGFA,FFAR2,STX3,ITGB3,GRB10,PLP2,FYN,SPTBN1,RALA,ZSWIM4,NR4A1,FPR2,KRAS,ITGA1,CCRL2,CSF3R,SH3KBP1,CXCL2,CORO1A,IL6R,IL1B,SIAH1,PIK3CD
DN	GO:0042330	taxis	0.00412169	RIPOR2,NR4A3,CXCL1,TNFSF14,EGR3,SIAH2,CXCL8,CXCR4,CXCR2,VEGFA,FFAR2,STX3,ITGB3,GRB10,PLP2,FYN,SPTBN1,RALA,ZSWIM4,NR4A1,FPR2,KRAS,ITGA1,CCRL2,CSF3R,SH3KBP1,CXCL2,CORO1A,IL6R,IL1B,SIAH1,PIK3CD
DN	GO:0001817	regulation of cytokine production	0.00412169	EREG,NR4A3,CLEC5A,DDIT3,FCN1,CEACAM1,NLRP3,FFAR2,IL1R2,PTGS2,IRAK1,ATF4,MALT1,EGR1,PELI1,CEBPB,AKAP8,EIF2AK3,XBP1,SPTBN1,BCL6,BCL10,TLR2,ZFP36,MAP2K3,NDRG2,TBK1,KLF2,ZC3H12A,IGF2BP2,BTN2A1,KAT5,SPHK1,SULF2,CEBPG,IL6R,NFKB2,IL1B,NFKB1,TNFAIP3,LSM14A
DN	GO:0001816	cytokine production	0.00412169	EREG,NR4A3,CLEC5A,DDIT3,FCN1,CEACAM1,NLRP3,FFAR2,IL1R2,PTGS2,IRAK1,ATF4,MALT1,EGR1,PELI1,CEBPB,AKAP8,EIF2AK3,LILRA2,XBP1,SPTBN1,BCL6,BCL10,TLR2,ZFP36,MAP2K3,NDRG2,TBK1,KLF2,ZC3H12A,IGF2BP2,BTN2A1,CD55,KAT5,SPHK1,SULF2,CEBPG,IL6R,NFKB2,IL1B,NFKB1,TNFAIP3,PIK3CD,LSM14A
DN	GO:0008284	positive regulation of cell proliferation	0.00574408	EREG,NR4A3,EGR3,MARCKSL1,MATK,CXCR2,VEGFA,ATF3,STX3,ITGB3,LRG1,PTGS2,IRAK1,EGR1,PELI1,SSBP3,OSM,CHTOP,FOSL2,XBP1,BCL2,CFLAR,BCL6,GNG5,NR4A1,DOT1L,KRAS,SRSF6,DDX39B,COL18A1,RUNX2,CD55,SPHK1,TIMP1,ETS1,CORO1A,ODC1,DERL2,IL6R,SINHCAF,IL1B,TNFAIP3
DN	GO:1901652	response to peptide	0.00673365	EREG,NR4A3,JAG1,CEACAM1,TRIB3,HDAC9,GRB10,PTGS2,PRKCB,EGR1,BTG1,FYN,CDC5L,XBP1,ADCY4,SOCS3,GSK3A,CFLAR,NFKBIA,VAMP2,GNG5,NR4A1,TLR2,FPR2,SRSF6,EPM2AIP1,KLF2,TIMP1,KLF3,IL1B,NFKB1,TNFAIP3
DN	GO:0030206	chondroitin sulfate biosynthetic process	0.00891443	VCAN,CHST7,CSGALNACT2,CHSY1,B3GALT6,XYLT1
DN	GO:0051092	positive regulation of NF-kappaB transcription factor activity	0.0146572	TRAF1,NLRP3,TRIM13,IRAK1,PRKCB,MALT1,IRAK2,CFLAR,BCL10,NFKBIA,TLR2,KRAS,SPHK1,NFKB2,IL1B,NFKB1
DN	GO:0030949	positive regulation of vascular endothelial growth factor receptor signaling pathway	0.0167506	VEGFA,ITGB3,GRB10,PRKCB,IL1B
DN	GO:0009611	response to wounding	0.0167506	EREG,F5,CEACAM1,IFRD1,DGKA,SLC7A11,ITGB3,PRKCB,SCARF1,NREP,H3F3B,FYN,XBP1,MAFK,RAF1,BCL2,CFLAR,ADORA2A,FGFR1OP2,DGKD,LAT,ZFP36,SRSF6,DPYSL3,SULF2,TIMP1,ETS1,PLSCR1,CD44,RAB27A,SDC4,TNFAIP3,STXBP1,PIK3CD
DN	GO:0046649	lymphocyte activation	0.0167506	RIPOR2,POU2F2,ADGRG3,NFKBID,TNFSF14,HSH2D,CEACAM1,SATB1,NLRP3,CD1C,HDAC9,PRKCB,MALT1,EGR1,PELI1,CEBPB,AKAP17A,FYN,XBP1,BCL2,ADORA2A,BCL6,BCL10,MAP3K14,LAT,SP3,TBK1,RUNX2,CD55,SAMSN1,LFNG,CORO1A,RAB27A,CEBPG,SDC4,IL1B,TNFAIP3,PIK3CD
DN	GO:0042110	T cell activation	0.0206297	RIPOR2,NFKBID,TNFSF14,HSH2D,CEACAM1,SATB1,NLRP3,CD1C,MALT1,EGR1,PELI1,CEBPB,FYN,XBP1,BCL2,ADORA2A,BCL6,BCL10,MAP3K14,LAT,SP3,RUNX2,CD55,LFNG,CORO1A,RAB27A,SDC4,IL1B,PIK3CD
DN	GO:0061061	muscle structure development	0.0206297	RIPOR2,EREG,JAG1,SCGB3A1,DDIT3,YBX3,TNFSF14,MED28,KMT5B,EGR3,BASP1,IFRD1,JARID2,VEGFA,HDAC9,ATF3,EGR1,BTG1,EMD,KDM6B,XBP1,GSK3A,BCL2,CFLAR,MYBPC3,KRAS,SPAG9,KRT19,DDX39B
DN	GO:0042035	regulation of cytokine biosynthetic process	0.0219051	EREG,EGR1,CEBPB,BCL10,ZFP36,MAP2K3,TBK1,IGF2BP2,CEBPG,IL1B,NFKB1
DN	GO:0002063	chondrocyte development	0.0224377	RFLNB,EIF2AK3,RUNX2,CHSY1,SULF2
DN	GO:1903037	regulation of leukocyte cell-cell adhesion	0.0248882	RIPOR2,NR4A3,NFKBID,TNFSF14,CEACAM1,NLRP3,MALT1,PELI1,CEBPB,FYN,XBP1,ADORA2A,BCL6,BCL10,MAP3K14,CD55,ETS1,CORO1A,CD44,SDC4,IL1B
DN	GO:0051147	regulation of muscle cell differentiation	0.0280923	RIPOR2,EREG,SCGB3A1,TNFSF14,MED28,HDAC9,XBP1,GSK3A,BCL2,CFLAR,SPAG9,DDX39B
DN	GO:0048469	cell maturation	0.0333998	EREG,POU2F2,VEGFA,SCARF1,BCL11A,XBP1,BCL2,TMEM79,REC8,KLF2,RFX3,RUNX2
DN	GO:0042089	cytokine biosynthetic process	0.0335617	EREG,EGR1,CEBPB,BCL10,ZFP36,MAP2K3,TBK1,IGF2BP2,CEBPG,IL1B,NFKB1
DN	GO:0034142	toll-like receptor 4 signaling pathway	0.0339251	IRAK1,PELI1,LILRA2,BPIFB1,NFKBIA,TNFAIP3
DN	GO:0006024	glycosaminoglycan biosynthetic process	0.0339251	VCAN,CHST7,CSGALNACT2,CHSY1,B3GALT6,SDC4,XYLT1,IL1B,NFKB1,GPC4
DN	GO:0032103	positive regulation of response to external stimulus	0.0339251	RIPOR2,CXCL1,TNFSF14,CXCL8,CXCR2,VEGFA,FFAR2,STX3,PTGS2,SCARF1,OSM,NFKBIA,TLR2,FPR2,TBK1,CXCL2,ETS1,IL6R,IL1B
DN	GO:0007159	leukocyte cell-cell adhesion	0.0339251	RIPOR2,NR4A3,NFKBID,TNFSF14,CEACAM1,NLRP3,SELL,MALT1,PELI1,CEBPB,FYN,XBP1,ADORA2A,BCL6,BCL10,MAP3K14,CD55,ETS1,CORO1A,CD44,SDC4,IL1B
DN	GO:0010942	positive regulation of cell death	0.0339251	NR4A3,NFKBID,DDIT3,STK17A,DDIT4,SFPQ,NLRP3,TRIM13,CXCR2,ATF3,G0S2,PTGS2,ATF4,EGR1,RYBP,BTG1,GADD45B,EIF2AK3,FYN,TIMP3,PLEKHG2,GSK3A,BCL2,CFLAR,ADORA2A,BCL6,BCL10,BBC3,FLCN,SCIN,ITGA1,ZC3H12A,COL18A1,SAP30BP,FBXW7,STK17B,PIAS4,SIAH1,PIK3CD
DN	GO:0043299	leukocyte degranulation	0.0422312	S100P,CFP,NR4A3,CLEC5A,ADGRG3,CXCL1,FCN1,PIGR,CEACAM1,CXCR2,SLCO4C1,SELL,LRG1,CD93,SLC15A4,MGAM,VAMP2,CEACAM3,RAB3D,LAT,TLR2,MMP25,FPR2,PTX3,TNFRSF1B,SLPI,FCAR,CD55,RHOF,CORO1A,CD44,RAB27A,ANXA3,LPCAT1,NFKB1,STXBP1,PIK3CD
DN	GO:0002275	myeloid cell activation involved in immune response	0.046998	S100P,CFP,NR4A3,CLEC5A,ADGRG3,CXCL1,FCN1,PIGR,CEACAM1,CXCR2,SLCO4C1,SELL,LRG1,CD93,LILRA2,SLC15A4,MGAM,VAMP2,CEACAM3,RAB3D,LAT,TLR2,MMP25,FPR2,PTX3,TNFRSF1B,SLPI,FCAR,CD55,RHOF,CD44,RAB27A,ANXA3,LPCAT1,NFKB1,STXBP1,PIK3CD
DN	GO:0010829	negative regulation of glucose transmembrane transport	0.0477866	GRB10,PRKCB,GSK3A,IL1B
DN	GO:0002690	positive regulation of leukocyte chemotaxis	0.0477866	RIPOR2,CXCL1,TNFSF14,CXCL8,CXCR2,VEGFA,FPR2,CXCL2,IL6R
DN	GO:0032692	negative regulation of interleukin-1 production	0.0481287	CEACAM1,NLRP3,IL1R2,ZC3H12A,TNFAIP3
DN	GO:0002444	myeloid leukocyte mediated immunity	0.0485356	S100P,CFP,NR4A3,CLEC5A,ADGRG3,CXCL1,FCN1,PIGR,CEACAM1,CXCR2,SLCO4C1,SELL,LRG1,CD93,SLC15A4,MGAM,VAMP2,CEACAM3,RAB3D,LAT,TLR2,MMP25,FPR2,PTX3,TNFRSF1B,SLPI,FCAR,KMT2E,CD55,RHOF,CD44,RAB27A,ANXA3,LPCAT1,NFKB1,STXBP1,PIK3CD
DN	GO:0021700	developmental maturation	0.0490887	EREG,POU2F2,DDIT3,RFLNB,VEGFA,SCARF1,BCL11A,XBP1,BCL2,TMEM79,REC8,KLF2,RFX3,RUNX2,STXBP1
DN	GO:0042149	cellular response to glucose starvation	0.049167	ATF4,EIF2AK3,XBP1,BCL2,UPP1,ZC3H12A,ASNS
DN	GO:0008285	negative regulation of cell proliferation	0.049167	EREG,MDM4,CXCL1,CEACAM1,CXCL8,JARID2,IGFBP7,PTGS2,BTG1,PELI1,CEBPB,EMD,OSM,TES,RAF1,BCL2,ADORA2A,BCL6,FLCN,PIM2,TRIB1,SCIN,TLR2,NDRG2,IFITM1,ITGA1,DLEC1,COL18A1,FBXW7,ETS1,SDC4,IL1B,TNFAIP3
DN	GO:0043086	negative regulation of catalytic activity	0.049167	TAF7,DUSP4,TNFSF14,RGS2,CEACAM1,TNFRSF10D,SIAH2,ZCCHC9,TRIB3,VEGFA,PRKAG2,PTGS2,GADD45B,ELL,DUSP2,PPP1R12A,TIMP3,RAF1,SOCS3,GSK3A,ADORA2A,CDC42SE1,PI3,PHACTR1,TRIB1,FNIP2,ZFP36,PPP1R15A,PTX3,TNFRSF1B,SLPI,TIMP1,PPP1R8,CD44,ANXA3,CHORDC1,IL1B,NFKB1,TNFAIP3
DN	GO:0002251	organ or tissue specific immune response	0.0536676	PIGR,FFAR2,BPIFB1,IL6R
DN	GO:0019915	lipid storage	0.0608849	FFAR2,ITGB3,NFKBIA,DGAT2,ZC3H12A,FBXW7,IL1B,NFKB1
DN	GO:0048872	homeostasis of number of cells	0.0641929	TNFSF14,CXCR2,VEGFA,ACVR2A,BCL2,BCL6,BCL10,LAT,ZFP36,KRAS,SP3,KLF2,KMT2E,ETS1,CORO1A,CEBPG,TNFAIP3,PIK3CD
DN	GO:0030334	regulation of cell migration	0.0645925	RIPOR2,ADGRG3,JAG1,CXCL1,TNFSF14,CEACAM1,CXCL8,CXCR2,VEGFA,HDAC9,ITGB3,PTGS2,ARAP3,DOCK5,XBP1,BCL2,FLCN,TRIB1,FPR2,MAP2K3,SPAG9,IFITM1,ZC3H12A,COL18A1,RHOF,SPHK1,DPYSL3,CXCL2,TIMP1,ETS1,CORO1A,ANXA3,IL6R,SDC4,SINHCAF,IL1B,PIK3CD
DN	GO:0071417	cellular response to organonitrogen compound	0.0647959	NR4A3,CEACAM1,TRIB3,NLRP3,HDAC9,GRB10,PTGS2,PRKCB,ATF4,EGR1,CEBPB,BCL11A,FYN,CDC5L,XBP1,ADCY4,SOCS3,GSK3A,CFLAR,AQP9,VAMP2,GNG5,NR4A1,FPR2,SULT1A3,KLF2,KLF3,IL1B,NFKB1,HNRNPD
DN	GO:0009612	response to mechanical stimulus	0.0665489	RIPOR2,TNFSF14,SLC38A2,PTGS2,FYN,FOSB,RAF1,BCL10,NFKBIA,MAP3K14,ASNS,ETS1,IL1B,NFKB1
DN	GO:0045669	positive regulation of osteoblast differentiation	0.071777	JAG1,CEBPB,ACVR2A,IFITM1,RUNX2,IL6R
DN	GO:0046339	diacylglycerol metabolic process	0.0808962	PGS1,DGKA,DGKD,DGAT2
DN	GO:0038066	p38MAPK cascade	0.0808962	VEGFA,GADD45B,ZFP36,MAP2K3,ZC3H12A,IL1B
DN	GO:0015849	organic acid transport	0.0808962	SLC7A5,CEACAM1,SLC7A1,SLC38A2,PRKAG2,SLC7A11,SLC15A4,SLC26A11,ADORA2A,AQP9,PRKAB2,VAMP2,SLC3A2,CPT1B,IL1B,STXBP1
DN	GO:0046942	carboxylic acid transport	0.0808962	SLC7A5,CEACAM1,SLC7A1,SLC38A2,PRKAG2,SLC7A11,SLC15A4,SLC26A11,ADORA2A,AQP9,PRKAB2,VAMP2,SLC3A2,CPT1B,IL1B,STXBP1
DN	GO:0050728	negative regulation of inflammatory response	0.0829799	NLRP3,IL1R2,SOCS3,ADORA2A,TNFRSF1B,ZC3H12A,ETS1,NFKB1,TNFAIP3
DN	GO:0030203	glycosaminoglycan metabolic process	0.0858608	VCAN,CHST7,CSGALNACT2,CHSY1,CD44,B3GALT6,SDC4,XYLT1,IL1B,NFKB1,GPC4
DN	GO:0030856	regulation of epithelial cell differentiation	0.0881579	JAG1,CEACAM1,BTG1,CEBPB,GSK3A,ZFP36,SRSF6,RFX3,IL1B
DN	GO:0050921	positive regulation of chemotaxis	0.0881579	RIPOR2,CXCL1,TNFSF14,CXCL8,CXCR2,VEGFA,STX3,FPR2,CXCL2,IL6R
DN	GO:0046890	regulation of lipid biosynthetic process	0.0881579	CEACAM1,TRIB3,PRKAG2,IGFBP7,PTGS2,EGR1,PRKAB2,FPR2,DGAT2,FBXW7,LPCAT1,IL1B,NFKB1
DN	GO:0098609	cell-cell adhesion	0.0881579	ICAM3,RIPOR2,NR4A3,JAG1,NFKBID,TNFSF14,CEACAM1,NLRP3,SLC7A11,SELL,ITGB3,MALT1,SCARF1,VMP1,PELI1,CEBPB,CD93,FYN,XBP1,BCL2,ADORA2A,BCL6,BCL10,MAP3K14,CD55,ETS1,CORO1A,CD44,SDC4,IL1B,STXBP1
DN	GO:0046627	negative regulation of insulin receptor signaling pathway	0.0915975	GRB10,PRKCB,SOCS3,GSK3A,IL1B
DN	GO:0032516	positive regulation of phosphoprotein phosphatase activity	0.0923669	PPP1R12A,PPP1R15B,PPP1R15A,ITGA1
DN	GO:0043558	regulation of translational initiation in response to stress	0.0923669	ATF4,EIF2AK3,PPP1R15B,PPP1R15A
DN	GO:0045932	negative regulation of muscle contraction	0.0923669	RGS2,PTGS2,DOCK5,ZC3H12A
DN	GO:0046597	negative regulation of viral entry into host cell	0.0923669	FCN1,IFITM2,PTX3,IFITM1
DN	GO:0051093	negative regulation of developmental process	0.0923669	EREG,JAG1,NFKBID,DDIT3,YBX3,MED28,CEACAM1,TRIB3,RFLNB,IFRD1,JARID2,ITGB3,MAP4K4,BCL11A,EIF2AK3,XBP1,GSK3A,BCL2,CFLAR,BCL6,NFKBIA,FLCN,TRIB1,MELTF,TLR2,ZFP36,KRAS,SRSF6,KLF2,LFNG,DPYSL3,FBXW7,TIMP1,SINHCAF
DN	GO:0050779	RNA destabilization	0.095088	ZFP36,TNFRSF1B,ZC3H12A,DXO,HNRNPD
DN	GO:1905039	carboxylic acid transmembrane transport	0.095088	SLC7A5,SLC7A1,SLC38A2,PRKAG2,SLC7A11,AQP9,PRKAB2,SLC3A2,CPT1B
DN	GO:0030183	B cell differentiation	0.095088	POU2F2,ADGRG3,HDAC9,MALT1,XBP1,BCL2,BCL6,SP3,LFNG,CEBPG
DN	GO:0061448	connective tissue development	0.095088	RFLNB,EGR1,EIF2AK3,XBP1,CFLAR,SCIN,DGAT2,RUNX2,CHSY1,SULF2,TIMP1,CD44
DN	GO:0034620	cellular response to unfolded protein	0.095088	DDIT3,CXCL8,ATF3,DNAJB11,ATF4,EIF2AK3,TSPYL2,XBP1,GSK3A,PPP1R15B,PPP1R15A,SULT1A3,ASNS,DERL2
DN	GO:0070848	response to growth factor	0.095088	TGIF1,EGR3,DDIT4,CXCL8,VEGFA,ITGB3,GRB10,LRG1,PRKCB,EGR1,NREP,EMD,FYN,CDC5L,ACVR2A,RAF1,CFLAR,IER2,FLCN,NR4A1,ZFP36,MAP2K3,ZFYVE27,TNFRSF1B,RUNX2,SULF2,CORO1A,CD44,ANXA3,IL1B
DN	GO:0010563	negative regulation of phosphorus metabolic process	0.095088	TAF7,DUSP4,RGS2,DDIT4,CEACAM1,ZCCHC9,TRIB3,PRKAG2,ATF3,GRB10,GADD45B,ELL,DUSP2,PPP1R12A,TIMP3,SOCS3,GSK3A,ADORA2A,FLCN,PPP1R15B,PHACTR1,TRIB1,NDRG2,PPP1R15A,ZC3H12A,SAMSN1,PPP1R8,LPCAT1,CHORDC1,IL1B,TNFAIP3
DN	GO:0002367	cytokine production involved in immune response	0.0954812	NR4A3,NLRP3,FFAR2,MALT1,BCL6,BCL10,TLR2,CD55
DN	GO:0040017	positive regulation of locomotion	0.0954812	RIPOR2,CXCL1,TNFSF14,CXCL8,CXCR2,VEGFA,HDAC9,STX3,ITGB3,PTGS2,DOCK5,XBP1,BCL2,FPR2,MAP2K3,SPAG9,ZC3H12A,COL18A1,SPHK1,CXCL2,ETS1,CORO1A,ANXA3,IL6R,IL1B,PIK3CD
DN	GO:0007411	axon guidance	0.0966176	NR4A3,SIAH2,CXCR4,VEGFA,GRB10,FYN,SPTBN1,ZSWIM4,KRAS,SH3KBP1,SIAH1,PIK3CD
DN	GO:0097485	neuron projection guidance	0.0966176	NR4A3,SIAH2,CXCR4,VEGFA,GRB10,FYN,SPTBN1,ZSWIM4,KRAS,SH3KBP1,SIAH1,PIK3CD
DN	GO:0002675	positive regulation of acute inflammatory response	0.09665	FFAR2,PTGS2,OSM,IL1B
DN	GO:0035024	negative regulation of Rho protein signal transduction	0.09665	RIPOR2,ARAP3,BCL6,FLCN
DN	GO:0033138	positive regulation of peptidyl-serine phosphorylation	0.09665	VEGFA,PTGS2,OSM,RAF1,BCL2,FNIP2,TBK1,CD44
DN	GO:0043154	negative regulation of cysteine-type endopeptidase activity involved in apoptotic process	0.09665	TNFSF14,TNFRSF10D,SIAH2,VEGFA,PTGS2,RAF1,ADORA2A,TNFRSF1B,CD44
DN	GO:0030168	platelet activation	0.09665	CEACAM1,DGKA,SLC7A11,ITGB3,PRKCB,FYN,RAF1,DGKD,LAT,PLSCR1,STXBP1,PIK3CD
DN	GO:0050863	regulation of T cell activation	0.09665	RIPOR2,NFKBID,TNFSF14,CEACAM1,NLRP3,MALT1,PELI1,CEBPB,FYN,XBP1,ADORA2A,BCL6,BCL10,MAP3K14,LAT,CD55,CORO1A,SDC4,IL1B
DN	GO:0031349	positive regulation of defense response	0.09665	ICAM3,EREG,FCN1,SFPQ,FFAR2,PTGS2,IRAK1,MUC4,MALT1,PELI1,IRAK2,OSM,FYN,LILRA2,BPIFB1,RAF1,BCL10,NFKBIA,TLR2,KRAS,TBK1,ETS1,PLSCR1,IL1B,NFKB1,TNFAIP3,LSM14A
DN	GO:1901699	cellular response to nitrogen compound	0.09665	NR4A3,CEACAM1,TRIB3,NLRP3,HDAC9,GRB10,PTGS2,PRKCB,ATF4,EGR1,CEBPB,BCL11A,FYN,CDC5L,XBP1,ADCY4,SOCS3,GSK3A,CFLAR,AQP9,VAMP2,GNG5,NR4A1,FPR2,SULT1A3,KLF2,ZC3H12A,SNIP1,KLF3,IL1B,NFKB1,HNRNPA2B1,HNRNPD
DN	GO:0002694	regulation of leukocyte activation	0.0986979	RIPOR2,NR4A3,NFKBID,TNFSF14,CEACAM1,NLRP3,MALT1,PELI1,CEBPB,FYN,XBP1,BCL2,ADORA2A,BCL6,BCL10,MAP3K14,LAT,ZC3H12A,CD55,SAMSN1,CORO1A,PLSCR1,SDC4,IL1B,TNFAIP3,STXBP1
DP	GO:0006956	complement activation	1.0517e-05	C1QB,C1QC,SERPING1,C2,CD81,C1QA,CD59,C4A,C8B,CFD
DP	GO:0072376	protein activation cascade	1.0517e-05	C1QB,C1QC,SERPING1,C2,CD81,C1QA,F13A1,CD59,C4A,C8B,CFD
DP	GO:0030449	regulation of complement activation	1.70966e-05	C1QB,C1QC,SERPING1,C2,CD81,C1QA,CD59,C4A,C8B
DP	GO:2000257	regulation of protein activation cascade	1.70966e-05	C1QB,C1QC,SERPING1,C2,CD81,C1QA,CD59,C4A,C8B
DP	GO:0048002	antigen processing and presentation of peptide antigen	3.72925e-05	CTSF,HLA-DQA1,ITGB5,AP1B1,HLA-DMB,TREM2,HLA-DPB1,HLA-DMA,AP1S1,FCGR1B,HFE,HLA-DRA,HLA-DRB1,PSMB5,CD74,CYBA,HLA-DOA,HLA-DQB2,FCGR1A
DP	GO:0002920	regulation of humoral immune response	6.46636e-05	C1QB,C1QC,SERPING1,C2,CD81,C1QA,CD59,C4A,C8B
DP	GO:0002526	acute inflammatory response	7.26202e-05	NUPR1,C1QB,C1QC,SERPING1,C2,CD81,C1QA,HFE,SERPINA1,CD163,CD59,C4A,C8B
DP	GO:0006954	inflammatory response	7.26202e-05	ADORA3,NUPR1,FOLR2,CCL18,C1QB,CXCL9,CCL23,CCL13,C1QC,ACP5,SERPING1,IL17RB,C2,CD81,CHID1,C1QA,HFE,SERPINA1,HYAL2,CD163,CD59,CD40,C4A,TGM2,APOE,CYBA,C8B,HMOX1,LGALS9,IGFBP4
DP	GO:0006959	humoral immune response	0.000184638	C1QB,CCL13,C1QC,SERPING1,TREM2,C2,CD81,C1QA,CD59,C4A,TREM1,C8B,CFD
DP	GO:0070613	regulation of protein processing	0.000203588	C1QB,C1QC,SERPING1,C2,CD81,C1QA,CTSZ,CD59,C4A,C8B,BIRC7
DP	GO:0002455	humoral immune response mediated by circulating immunoglobulin	0.000210246	C1QB,C1QC,SERPING1,C2,C1QA,C4A,C8B
DP	GO:0050801	ion homeostasis	0.000210246	SLC40A1,CXCL9,CCL23,CCL13,HFE,ACO1,HYAL2,SLC12A7,COMT,SLC46A1,CD40,TGM2,FABP3,WFS1,MT1F,APOE,PDK2,BAK1,SLC7A8,KCTD17,MCOLN1,FTL,CYBA,SLC12A4,IFI6,HMOX1,TSPO,ANK2
DP	GO:0006026	aminoglycan catabolic process	0.000276246	FUCA1,NAGLU,CHID1,SDC3,GUSB,HYAL2,GLB1,HEXA
DP	GO:0002673	regulation of acute inflammatory response	0.000773955	C1QB,C1QC,SERPING1,C2,CD81,C1QA,CD59,C4A,C8B
DP	GO:0042445	hormone metabolic process	0.000899572	AKR1B1,SCPEP1,HSD17B14,RBP1,ALDH1A1,HFE,COMT,CTSZ,RBP4,BACE2,TSPO,AKR1C3
DP	GO:0032787	monocarboxylic acid metabolic process	0.00178782	ACSS2,ALDH4A1,ACSM5,ACSF2,SCPEP1,RBP1,HPGDS,APOC1,CES1,ME1,ACOT7,ACADS,AKR1A1,HK3,PC,BSG,FABP3,PDK2,HAGH,PLA2G15,CD74,MPC2,ASRGL1,CRYL1,CBR1,AKR1C3
DP	GO:0006766	vitamin metabolic process	0.00218788	FOLR2,TCN2,ACP5,PLTP,RBP1,AKR1A1,SLC46A1,PC,FOLR1,CBR1,AKR1C3
DP	GO:0051604	protein maturation	0.00316618	TSPAN15,C1QB,C1QC,SERPING1,C2,CD81,C1QA,CTSZ,CD59,C4A,WFS1,BAK1,PRDX4,PSEN2,BACE2,C8B,BIRC7
DP	GO:0001523	retinoid metabolic process	0.0035678	SCPEP1,RBP1,ALDH1A1,SDC3,APOE,RBP4,AKR1C3
DP	GO:0006790	sulfur compound metabolic process	0.00407409	ACSS2,ACSM5,GAL3ST4,PIPOX,ACSF2,HPGDS,ACOT7,COMT,AKR1A1,PC,ACOT13,GLB1,PDK2,HAGH,HEXA,MPC2,MSRA,MPST,CHPF2
DP	GO:0006875	cellular metal ion homeostasis	0.00674989	SLC40A1,CXCL9,CCL23,CCL13,HFE,ACO1,SLC46A1,CD40,TGM2,WFS1,MT1F,APOE,BAK1,KCTD17,MCOLN1,FTL,CYBA,HMOX1,ANK2
DP	GO:0031295	T cell costimulation	0.00833968	HLA-DQA1,HLA-DPB1,PDCD1LG2,HLA-DRA,HLA-DRB1,HLA-DQB2,CD274
DP	GO:0051181	cofactor transport	0.00924802	FOLR2,TCN2,SLC46A1,FOLR1,SLC48A1,SLC25A11
DP	GO:0031294	lymphocyte costimulation	0.00924802	HLA-DQA1,HLA-DPB1,PDCD1LG2,HLA-DRA,HLA-DRB1,HLA-DQB2,CD274
DP	GO:0032101	regulation of response to external stimulus	0.0102346	CCL18,C1QB,CXCL9,CCL23,C1QC,ACP5,SERPING1,IL17RB,NENF,C2,CD81,CHID1,C1QA,HYAL2,CORO1B,CD59,C4A,TGM2,APOE,NTRK3,CD74,CYBA,C8B,CMKLR1,LGALS9
DP	GO:0006022	aminoglycan metabolic process	0.0139853	FUCA1,NAGLU,CHID1,SDC3,GUSB,HYAL2,GLB1,HEXA,B3GALT4,CHPF2
DP	GO:0002697	regulation of immune effector process	0.0139853	C1QB,C1QC,SERPING1,HLA-DMB,C2,CD81,C1QA,HFE,CD59,CD40,C4A,RBP4,CD74,C8B,TNFSF13,HMOX1,LGALS9
DP	GO:0005975	carbohydrate metabolic process	0.0161219	GAL3ST4,AKR1B1,FUCA1,SLC37A4,CHID1,ALDH1A1,ME1,GUSB,HYAL2,AKR1A1,HK3,PC,GLB1,FGGY,PDK2,HEXA,RBP4,B3GALNT1,B3GALT4,CRYL1,POMT1,ITPK1,SLC25A11,IGFBP4
DP	GO:0002577	regulation of antigen processing and presentation	0.0170959	TREM2,HFE,CD74,HLA-DOA
DP	GO:1901136	carbohydrate derivative catabolic process	0.0181753	FUCA1,EDEM2,NAGLU,CHID1,SDC3,GUSB,HYAL2,NUDT18,GLB1,HEXA,FBXO6
DP	GO:0010039	response to iron ion	0.0190429	SLC40A1,C1QA,HFE,ACO1,HMOX1
DP	GO:0032371	regulation of sterol transport	0.0190429	PLTP,APOC1,APOE,LDLRAP1,TSPO
DP	GO:0032374	regulation of cholesterol transport	0.0190429	PLTP,APOC1,APOE,LDLRAP1,TSPO
DP	GO:0003014	renal system process	0.0190429	AKR1B1,HYAL2,COMT,WFS1,CHRNA3,CYBA,AKR1C3
DP	GO:0002449	lymphocyte mediated immunity	0.0228802	C1QB,C1QC,SERPING1,C2,C1QA,HFE,CD40,C4A,CD74,C8B,TNFSF13,LGALS9
DP	GO:0034341	response to interferon-gamma	0.0250133	CCL18,CCL23,CCL13,HLA-DQA1,HLA-DPB1,FCGR1B,HLA-DRA,HLA-DRB1,CD40,HLA-DQB2,FCGR1A,LGALS9
DP	GO:0070098	chemokine-mediated signaling pathway	0.0250344	CCL18,CXCL9,CCL23,CCL13,TREM2,CMKLR1
DP	GO:0005996	monosaccharide metabolic process	0.0250344	AKR1B1,FUCA1,SLC37A4,ALDH1A1,AKR1A1,HK3,PC,GLB1,FGGY,PDK2,RBP4,CRYL1,SLC25A11,IGFBP4
DP	GO:0001516	prostaglandin biosynthetic process	0.0251574	HPGDS,CD74,CBR1,AKR1C3
DP	GO:0046457	prostanoid biosynthetic process	0.0251574	HPGDS,CD74,CBR1,AKR1C3
DP	GO:0044282	small molecule catabolic process	0.0272609	ALDH4A1,PIPOX,ALDH1A1,GUSB,HYAL2,ACADS,AKR1A1,HK3,NUDT18,GLB1,APOE,ALDH7A1,HAGH,HEXA,PLA2G15,ASRGL1,CRYL1,AKR1C3
DP	GO:0006898	receptor-mediated endocytosis	0.0609556	FOLR2,CD81,APOC1,APOL1,AP1S1,FCGR1B,HFE,CD163,APOE,FOLR1,LDLRAP1,FCGR1A
DP	GO:0007588	excretion	0.0636226	COMT,TACR2,CHRNA3,HMOX1
DP	GO:0032946	positive regulation of mononuclear cell proliferation	0.0708072	HLA-DMB,HLA-DPB1,CD81,PDCD1LG2,CD40,CD74,CD274,LGALS9
DP	GO:0070227	lymphocyte apoptotic process	0.072662	BAK1,PTCRA,CD74,CD274,BIRC7,LGALS9
DP	GO:0051928	positive regulation of calcium ion transport	0.0770959	CXCL9,WFS1,BAK1,TRPV2,TSPO,ANK2
DP	GO:0007186	G-protein coupled receptor signaling pathway	0.0770959	ADORA3,CCL18,CXCL9,CCL23,CCL13,GNGT2,PLPP1,GPR153,TACR2,TGM2,APOE,KALRN,FZD8,RGS9,TSKU,CMKLR1,GIPC1,GPBAR1,AKR1C3
DP	GO:0007271	synaptic transmission, cholinergic	0.0780018	TACR2,APOE,CHRNA3
DP	GO:0034368	protein-lipid complex remodeling	0.0780018	PLTP,APOC1,APOE
DP	GO:0034369	plasma lipoprotein particle remodeling	0.0780018	PLTP,APOC1,APOE
DP	GO:0045940	positive regulation of steroid metabolic process	0.0780018	APOC1,APOE,LDLRAP1
DP	GO:0008202	steroid metabolic process	0.079016	CYB5R1,AKR1B1,HSD17B14,HINT2,APOC1,APOL1,CES1,COMT,APOE,LDLRAP1,TSPO,AKR1C3
DP	GO:0008610	lipid biosynthetic process	0.0836116	ACSS2,ACSM5,GAL3ST4,CYB5R1,AKR1B1,HSD17B14,RBP1,HINT2,HPGDS,APOC1,PCYT2,PLPP1,CES1,ACOT7,CDIPT,FABP3,APOE,CD74,B3GALT4,CBR1,TSPO,AKR1C3,PTPMT1
DP	GO:0009066	aspartate family amino acid metabolic process	0.0865344	PIPOX,ALDH7A1,PLOD1,ASRGL1,MSRA
DP	GO:0034755	iron ion transmembrane transport	0.0918318	SLC40A1,HFE,MCOLN1
DP	GO:0050865	regulation of cell activation	0.0918318	HLA-DQA1,HLA-DMB,HLA-DPB1,SOX13,CD81,PDCD1LG2,HFE,HLA-DRA,HLA-DRB1,CD40,APOE,CD74,TNFSF13,HLA-DOA,HLA-DQB2,CD274,HMOX1,LGALS9
DP	GO:0070228	regulation of lymphocyte apoptotic process	0.0966583	PTCRA,CD74,CD274,BIRC7,LGALS9
DP	GO:0048659	smooth muscle cell proliferation	0.0966583	AKR1B1,COMT,TGM2,KALRN,CYBA,HMOX1,BMPR1A
DP	GO:0033002	muscle cell proliferation	0.0966583	AKR1B1,COMT,TGM2,RBP4,KALRN,CYBA,HMOX1,BMPR1A
DP	GO:0033555	multicellular organismal response to stress	0.0967997	COMT,APOE,KALRN,TSPO
DP	GO:0008285	negative regulation of cell proliferation	0.0967997	ADORA3,NUPR1,CCL23,HPGDS,MXD4,PDCD1LG2,PLPP1,ZBTB7C,COMT,FABP3,E2F1,APOE,BAK1,PRDX4,RBP4,LIMS2,CD274,HMOX1,LGALS9,TSPO
M1	GO:0009615	response to virus	0.0378856	CXCL9,MMP12,CCL22,CD40
M1	GO:0034341	response to interferon-gamma	0.073186	CCL22,CD40,UBD
M1	GO:0032496	response to lipopolysaccharide	0.0770142	CXCL9,CD274,CD40
M1	GO:0034612	response to tumor necrosis factor	0.0770142	CCL22,CD40,UBD
M1	GO:0002250	adaptive immune response	0.0807096	CD40,CD1C,LAMP3
M1	GO:0050708	regulation of protein secretion	0.0808506	MMP12,CD274,CD40
M1	GO:0002791	regulation of peptide secretion	0.0808506	MMP12,CD274,CD40
M1	GO:0001819	positive regulation of cytokine production	0.0808506	MMP12,CD274,CD40
M1	GO:0030335	positive regulation of cell migration	0.0808506	CXCL9,CD274,CD40
M1	GO:2000147	positive regulation of cell motility	0.0808506	CXCL9,CD274,CD40
M1	GO:0051272	positive regulation of cellular component movement	0.0808506	CXCL9,CD274,CD40
M1	GO:0040017	positive regulation of locomotion	0.0808506	CXCL9,CD274,CD40
M1	GO:0009306	protein secretion	0.0808506	MMP12,CD274,CD40
M1	GO:0006954	inflammatory response	0.0932931	CXCL9,CCL22,CD40
M1	GO:0046649	lymphocyte activation	0.0932931	CD274,CD40,CD1C
M1	GO:0043065	positive regulation of apoptotic process	0.0932931	CD274,CD40,UBD
M1	GO:0043068	positive regulation of programmed cell death	0.0932931	CD274,CD40,UBD
M1	GO:0051223	regulation of protein transport	0.0932931	MMP12,CD274,CD40
M1	GO:0010942	positive regulation of cell death	0.0932931	CD274,CD40,UBD
M1	GO:0001816	cytokine production	0.0932931	MMP12,CD274,CD40
M1	GO:0070201	regulation of establishment of protein localization	0.0932931	MMP12,CD274,CD40

## Sheet: Table S4
All differentially expressed genes based on CD 163 at 10% false discovery rate (FDR).
CD163	log (fold change)	p-value	FDR	Gene
positive	-2.40178	8.94788e-09	6.49259e-05	ADAM19
positive	-3.13424	1.02723e-08	6.49259e-05	CD1C
positive	-1.47713	1.08061e-07	0.000257887	MT-RNR2
positive	-1.37669	1.08715e-07	0.000257887	MT-CO1
positive	-1.51507	1.16054e-07	0.000257887	MT-ND4
positive	-1.42038	1.31883e-07	0.000257887	MT-CYB
positive	-1.5332	1.49525e-07	0.000257887	MT-ND1
positive	-1.40289	1.70558e-07	0.000257887	MT-CO3
positive	-1.48861	2.4415e-07	0.000257887	MT-ATP6
positive	-1.37439	2.4476e-07	0.000257887	MT-ND6
positive	-1.4664	2.54582e-07	0.000257887	MTATP6P1
positive	-1.38413	2.58434e-07	0.000257887	MT-RNR1
positive	-2.67654	2.6521e-07	0.000257887	CCL22
positive	-1.41926	3.30239e-07	0.000298182	MT-ND2
positive	-1.45145	4.3512e-07	0.00036669	MTND2P28
positive	-1.40274	5.06322e-07	0.000377515	MT-ND5
positive	-2.53069	5.07694e-07	0.000377515	LAMP3
positive	-1.34422	5.3804e-07	0.000377853	MT-CO2
positive	-1.46641	5.97171e-07	0.000397307	MT-ND4L
positive	-1.31498	6.29546e-07	0.000397904	MTCO1P12
positive	-2.47159	6.73942e-07	0.000405681	DUSP4
positive	0.600183	9.18045e-07	0.0005275	CD163
positive	-1.35463	1.03366e-06	0.00056811	NR4A3
positive	-1.42311	1.09618e-06	0.000577365	MT-ND3
positive	-1.42398	1.4921e-06	0.000754467	MT-ATP8
positive	-0.979763	2.05258e-06	0.000997019	PSAT1
positive	-2.73005	2.12954e-06	0.000997019	SLC7A11
positive	0.391182	2.81791e-06	0.00127219	ZNF512B
positive	-1.42237	3.34394e-06	0.00145761	MATK
positive	-1.09442	4.35612e-06	0.00183552	NDRG2
positive	-1.89188	6.56232e-06	0.00267594	SULF2
positive	-1.95955	8.41945e-06	0.00332595	TMEM121B
positive	-0.990831	8.73182e-06	0.00334481	ATP2A3
positive	-1.77305	1.79538e-05	0.00667511	MMP25
positive	-1.32875	2.09744e-05	0.00757537	MTRNR2L12
positive	-1.28161	2.23458e-05	0.00784649	AC080038.1
positive	-2.60783	2.71384e-05	0.0092718	TIMP3
positive	-0.815836	4.01693e-05	0.0133626	ATF3
positive	0.393085	4.20199e-05	0.0136198	FAM185A
positive	-0.927816	5.22287e-05	0.0165056	PTPN7
positive	-0.304511	6.78829e-05	0.0209064	STK17A
positive	0.229542	6.9462e-05	0.0209064	RAB34
positive	-1.31967	7.35686e-05	0.0214479	SLC1A2
positive	-0.61843	7.46545e-05	0.0214479	TVP23A
positive	-0.895533	7.65849e-05	0.0215135	CLEC2D
positive	-2.32673	8.14449e-05	0.0223814	SCGB3A1
positive	-1.8146	9.71913e-05	0.0254838	G0S2
positive	0.225666	9.78874e-05	0.0254838	ERCC2
positive	0.448278	9.87824e-05	0.0254838	CTSF
positive	0.459031	0.000107125	0.0270833	CDKN2C
positive	-0.587117	0.000113961	0.0282467	GPC4
positive	-0.962925	0.000122921	0.0298817	MCOLN3
positive	-0.972709	0.000127179	0.0303334	PRKCB
positive	-0.932564	0.000134938	0.0315879	ARAP3
positive	-0.528136	0.000150652	0.0343487	TRIB3
positive	-0.86824	0.000156646	0.0343487	TRAF3IP3
positive	0.177874	0.000157048	0.0343487	TBC1D10A
positive	-1.26808	0.0001576	0.0343487	SLC7A5
positive	0.239859	0.000202063	0.0432929	PDLIM2
positive	-0.424943	0.000211014	0.0436447	CREM
positive	-1.97902	0.000212998	0.0436447	CHI3L1
positive	-0.374023	0.000214162	0.0436447	MTHFD2
positive	0.196019	0.000217516	0.0436447	MFNG
positive	-1.12767	0.000226538	0.0447268	GRASP
positive	0.685944	0.00023033	0.0447268	WNT5B
positive	-1.34541	0.000233524	0.0447268	RFLNB
positive	-0.268341	0.000247934	0.0461971	TAF7
positive	-0.27755	0.000248509	0.0461971	GK
positive	-1.96049	0.000254365	0.0466004	LY9
positive	0.255588	0.000269246	0.048622	RAD51B
positive	-2.35368	0.000292989	0.0521645	ADGRG3
positive	-0.332248	0.000300512	0.0527607	PM20D2
positive	-2.02297	0.000307051	0.0531702	IL1R2
positive	-0.26889	0.000313834	0.0536105	NABP1
positive	0.164883	0.00034264	0.0577508	IMPDH1
positive	-1.70071	0.000351217	0.0580365	LINC01010
positive	-0.214913	0.000353517	0.0580365	LRRC40
positive	-1.54337	0.00036272	0.0580868	SLAMF7
positive	0.500648	0.000363014	0.0580868	CNRIP1
positive	0.494055	0.000374643	0.0591983	GPBAR1
positive	-0.802801	0.000391513	0.0611001	IL32
positive	-0.668137	0.000422179	0.0643901	ACAP1
positive	0.553982	0.000422781	0.0643901	AL590764.1
positive	0.192544	0.000445721	0.0670757	FCGRT
positive	-2.14968	0.000457311	0.0671531	IDO1
positive	-0.309139	0.000463027	0.0671531	ZNF470
positive	0.241104	0.000465027	0.0671531	LINC01094
positive	-0.309374	0.000467485	0.0671531	RNF24
positive	0.568015	0.000491882	0.0698638	PSRC1
positive	0.306387	0.000512378	0.0711875	ADRB2
positive	0.23007	0.000512464	0.0711875	TCTN1
positive	-0.443158	0.000536125	0.0730501	KDM7A
positive	-2.26838	0.00053743	0.0730501	MMP12
positive	0.138648	0.000554952	0.0741562	APEH
positive	-0.539679	0.000557301	0.0741562	PLEKHG4
positive	-0.452124	0.000567095	0.0746734	AL672207.1
positive	0.165106	0.000592273	0.0771848	RIN3
positive	-0.897164	0.000601035	0.0775274	MREG
positive	-1.04719	0.000609835	0.077868	GPAT3
positive	0.316606	0.000635242	0.079688	POMGNT2
positive	-0.391789	0.000636697	0.079688	PTPRE
positive	0.254784	0.00065296	0.0809222	GTPBP3
positive	0.117026	0.000674051	0.0827251	QARS
positive	0.274071	0.000693589	0.0843044	DNAL4
positive	0.30719	0.000720245	0.0867016	PLEKHB1
positive	-0.223253	0.000727028	0.0867016	SETDB2
positive	-0.197576	0.000737693	0.0871512	INSIG2
positive	0.711378	0.000759504	0.0888971	TMEM37
positive	-1.49621	0.000780902	0.0905631	MTND4P12
positive	0.289698	0.000822587	0.0942711	SARS2
positive	-0.348826	0.00082779	0.0942711	AC005332.4
positive	0.311627	0.000873831	0.0967617	SECTM1
positive	-1.35823	0.000886686	0.0967617	CLEC10A
positive	-0.581108	0.000889256	0.0967617	EIF4E3
positive	0.1776	0.000900759	0.0967617	APMAP
positive	-1.49443	0.000906455	0.0967617	CXCL8
positive	-1.69712	0.000909121	0.0967617	CCR2
positive	0.164848	0.000915546	0.0967617	DCAF12
positive	-0.851789	0.00092256	0.0967617	TMEM154
positive	0.249162	0.00092735	0.0967617	MSRA
positive	0.142213	0.000931203	0.0967617	NUP214
positive	0.265841	0.000940277	0.0967617	PDK2
positive	0.180716	0.000941515	0.0967617	YPEL2
positive	-0.820197	0.000982793	0.0992903	GPR132
positive	-2.44203	0.000993073	0.0992903	MMP7
positive	0.196802	0.000995233	0.0992903	PLOD1
positive	-0.199029	0.00100094	0.0992903	IKBIP
positive	0.185814	0.00100539	0.0992903	FES

## Sheet: Table S5
13 modules with genes derived from weighted gene co-expression network analysis (WGCNA).
Module 00	Module 01	Module 02	Module 03	Module 04	Module 05	Module 06	Module 07	Module 08	Module 09	Module 10	Module 11	Module 12	Module 13
TSPAN6	NFYA	DPM1	NIPAL3	STPG1	HS3ST1	POLDIP2	M6PR	SLC7A2	RPS20	GCLC	ACSM3	MT-ND6	KDM5D
SCYL3	ANKIB1	BAD	LAS1L	NDUFAF7	RALA	ALDH3B1	PLXND1	ZMYND10	RPL18	RRM2B	IGF1	MT-CO2	DDX3Y
C1orf112	LASP1	ARF5	ENPP4	RBM5	SCIN	ST3GAL1	JARID2	PROM1	RPL31	CLCN4	SNAI2	MT-CYB	ZFY
FGR	CDC27	NDUFAB1	KRIT1	RBM6	MATK	PSMC4	ELOVL5	DNAH9	RPS5	PLXNA2	C8B	MTCO3P12	PRKY
CFH	UPF1	POLR2J	CASP10	ARHGAP33	NADK	RTF2	GAB2	BAIAP3	AC004086.1	SESN1	FGF10	MT-ND2	USP9Y
FUCA2	SKAP2	FAM214B	KDM1A	SPPL2B	PLAUR	VIM	ZFYVE16	GIPR	RPLP0	SLC9A1	CADPS2	MT-ND5	KDM5C
CYP51A1	LIG3	REX1BD	RECQL	MSL3	ACPP	VEZT	CTNS	EFCAB1	RPL3	RAPGEF1	LAMB1	MT-CO1	RPS4Y1
RAD52	CREBBP	PAF1	VPS50	ZNF195	HGF	SARS	LCP2	DNAH5	EEF1D	TMEM104	NALCN	MT-ND3	TXLNGY
MYH16	KMT2E	CCDC124	PDK4	LUC7L	BIRC3	CLPTM1L	HSPA5	DSG2	RPS16	SLC6A12	WNT5B	MT-ND4	TMSB4Y
LAP3	IBTK	RPUSD1	ST7	PIGQ	SLAMF7	TBC1D22A	SNX29	SYNE2	FBL	TMEM30A	ENPP5	MT-ND1	TTTY14
CD99	MYCBP2	TSR3	RPAP3	CDK11A	TNFRSF1B	SZRD1	FNIP2	SERPINB3	NOP53	NEK6	EPB41L5	MT-ATP6	UTY
MAD1L1	FBXL3	PSMB1	CROT	IFFO1	ARNTL2	CTDP1	KIF1B	NCKAP1	RPL18A	GALNT12	PECR	MT-CO3	RPS4X
SNX11	ITGAL	UQCRC1	RHBDD2	AKAP8L	MAP2K3	GNAI3	TAB2	ATP2C2	RPL28	IRF2BPL	RND3	MT-RNR2	EIF1AY
TMEM176A	AP2B1	STARD3NL	GDE1	ANLN	CAPG	CYB5R4	SOAT1	PFN2	RPL19	EGR2	RECK	MT-RNR1	XIST
ICA1	VPS41	LYPLA2	PHTF2	WIZ	ADAM28	NFYC	SEC61A1	SPAG6	RPL34	BHLHE41	ITIH5	MT-ND4L	LINC00278
ALS2	ADIPOR2	SLC25A39	FARP2	CALCOCO1	TNIP3	TRAM1	BCAT1	FXYD3	RPS13	SLC44A2	AOC3	MTND2P28	ZFY-AS1
CFLAR	PAFAH1B1	MVP	ELAC2	CLK1	HERPUD1	DNTTIP2	TBC1D1	IL5RA	C12orf57	PTGFRN	ARHGAP24	MTND1P23	ANOS2P
TFPI	KIAA0100	MDH1	CRAMP1	DDX11	HOMER3	GPKOW	CD84	CCDC80	RPS12	DAGLA	ACKR3	MT-ATP8	AC010889.1
MTMR7	DNAJC11	WAS	PKD1	TACC3	TRAF1	ATP6AP1	MAPK6	TEKT2	RPL24	SLC31A1	GPR85	MTCO2P12	AC244213.1
SARM1	CDKL5	SERPINB1	RHOBTB2	SLC11A1	PRDM1	RAB7A	RPS6KA2	EPB41L4B	EEF1B2	MYOF	ADAMTS15	MTCO1P12
AK2	SPAG9	ERP44	HEATR5B	MARCO	SLC2A3	MLH1	NSF	ABLIM1	RPS15	FGD4	AR	MTATP6P1
CD38	MED24	CCDC28A	NCAPD2	DEPDC1	KLF6	SDF4	FOSL2	MISP	RPL22	ITPKB	FAM110B	MTCO1P40
FKBP4	CSDE1	TMSB10	NISCH	NCAPH2	PKM	TOLLIP	DNAJC10	WFDC2	RPS25	MFHAS1	KCNAB1	MTRNR2L12
CAMKK1	UBE3C	GABARAPL2	IDS	RTEL1-TNFRSF6B	BCL3	BZW1	GPR137B	TMC5	SERP1	NACC2	PDGFD
SLC22A16	REV3L	RPL26L1	BTK	BRD9	CYBRD1	RNF13	SLC1A3	RP1	RPL21	ASAP1	LPAR3
ABCB5	BAZ1B	MAT2B	HFE	FAM136A	FCGR2B	RAB10	NFE2L1	ESRP1	RPL5	XPC	RASGRP4
SLC25A13	RANBP9	PHF23	ABHD5	MRI1	PTGS2	TMED2	FAM234B	NCALD	SRGN	PPARGC1B	SULT1B1
CALCR	EEF1AKNMT	PSMA4	ALOX5	GEMIN8	ENO1	SF3B2	WDFY1	TUSC3	PFDN5	SELENON	NET1
HCCS	ELOA	AP2S1	MAP4K5	POLQ	CELSR1	MUL1	B4GALT1	TJP3	RPS10	ARHGEF3	KLC2
DVL2	BTBD7	TSPAN17	CHDH	ANAPC4	FSCN1	DNAJB11	MTMR2	MYH14	ALKBH7	LMTK2	OVCH1
SLC25A5	ANOS1	JKAMP	CD74	ITIH4	NFKB2	GNPTG	P2RX7	CCDC114	RPL23	ATP9B	L3MBTL3
MCUB	MBTD1	MCUR1	MRE11	FLYWCH1	LAMP3	CMTM6	OSBPL8	DNAH11	PRDX5	PBX3	ATP6AP1L
DHX33	RNF216	CYBA	FHL1	TARBP1	CXCL2	HNRNPC	CDV3	AGR2	RPL36	ACER2	NALCN-AS1
REXO5	PIK3C2A	TRAPPC3	GLRX2	CCAR1	PPP1R15A	SNAP23	PACSIN2	KRT23	AC010618.1	FGD6	AC092691.1
CIAPIN1	RABGAP1	FAM114A2	BTN3A1	SFSWAP	MMP2	HSD3B7	SUSD6	TRIM2	RPL27	B3GLCT	AC090796.1
COPZ2	CEP68	MRPL43	VRK2	TNK2	PXN	SNAP29	CDS2	BCL7A	TPT1	PLXNB2
PRKAR2B	MBTPS2	GDI2	NUP160	LPAR2	GRAMD1A	XBP1	AQP9	RSPH4A	CCDC59	ILRUN
TSPOAP1	EXTL3	GNA15	GRN	SUGP2	RGS1	RTCB	RIPK2	PERP	RPS15A	UNC13B
MPO	MAN2B2	ACAA1	RANBP3	PMS1	ICAM1	JOSD1	NBN	ARFGEF3	ATP5MC2	SFMBT2
GCFC2	UFL1	MRPS24	PNPLA6	ZNF76	PLEKHG2	POLDIP3	GYS1	NME5	RPL35	APOBEC3C
WDR54	CAPN1	HAGH	FUT8	ASPM	WHRN	EIF3D	PPP1R37	EFEMP1	RPS6	AP5B1
ABCB4	SLC30A9	RFXANK	PIAS1	RASSF1	GADD45B	AHSA1	CDK6	IGFBP5	RPLP1
PDK2	COX15	NDUFB4	RFC1	GRIPAP1	OSM	SNW1	NAMPT	TSPAN1	RPS24
ITGA3	ZMYND11	ZC3H15	FBXO42	PRR11	TOM1	PCIF1	GARS	CCN2	RPS2
ZFX	MATR3	ELOVL1	BOD1L1	TTC7A	LGMN	ABHD12	CPD	EPCAM	RPS11
LAMP2	NUDCD3	TNFRSF1A	EDC4	IP6K2	HIF1A	PRPF6	LRRC59	KIAA1217	RPL13A
CRLF1	ATP2C1	IDH3G	RIPOR1	RASGRP2	NFKBIA	SEC23B	NFKB1	CLU	RPL11
AC003665.1	RALBP1	COASY	INPP4A	PPP2R5B	MMP9	MAPRE1	GALNT7	DNAI1	RPS8
MAP3K14	AGPS	OTUD5	PARP3	MAST4	TPD52L2	SLC35A2	UGDH	SLPI	JTB
TMEM132A	TTC27	TFE3	PHKA2	AC004156.1	SLCO4A1	MAGT1	VWA5A	C20orf85	RPS27A
ZNF263	ZRANB1	LAPTM4A	YTHDC2	ZXDC	RASSF2	TMEM87A	PANX1	TNFRSF19	RPL32
SPATA20	NCDN	ATP1B3	CTPS2	GBA2	HM13	BLOC1S6	GTF2H3	CDHR3	RPS3A
CACNA1G	SPAST	UFD1	KIAA0556	DAZAP1	EMD	RAB2A	CD83	MYO5C	RPL37
TNFRSF12A	AQR	CFAP20	ARHGAP6	ADGRL1	SMS	PPP2CB	PTP4A1	FOXA1	BTF3
MAP3K9	SLC45A4	CDC42	MAP4	PTPN18	TIMP1	SGTA	HSPA9	FOXJ1	C7orf50
BAIAP2L1	RNF10	BUD23	GOPC	HMMR	GLA	PLIN3	GNPDA1	STK33	NDUFB11
KDM7A	NDUFS1	FAM50A	ZNF800	ACADVL	CORO1A	GSK3A	SEC24A	STOML3	RPL10
AGK	RB1CC1	PDCD2	RSF1	SELENOO	SLC7A5	TAF6	ATP6V1A	LRRIQ1	RPL7
GGCT	AKAP11	HSD17B10	VAMP3	NCBP3	BCKDK	PLOD3	ACTR3	CHL1	RPL7A
DBF4	UBR2	DERL2	RFC2	ANO8	CEMIP	CHCHD3	ODC1	EHF	RPS3
IFRD1	PHF20	AP1M1	LIMA1	GTSE1	KCNN4	YKT6	PLEK	KRT7	FAU
COX10	SEC63	SMARCE1	MAPK9	VPS9D1	RELB	FTSJ3	RNF19B	WDR38	RPL30
GTF2IRD1	KPNA6	MRPS34	SIKE1	SEC31B	IL4I1	RAB5C	PLEKHM2	TMPRSS4	RPL8
ARHGAP44	PRKCH	TSG101	AP5M1	ARHGEF1	RAB3D	EFTUD2	ETV3	CFAP300	RPL26
ARSD	BCLAF1	MYDGF	POLR3E	STXBP2	JAK3	HSPA8	KDM5B	YAP1	RPL29
PNPLA4	SLC39A9	SRI	NDC1	LRCH4	HAMP	PTGES3	ESYT2	TRIM29	RPS14
CDKL3	RABEP1	NUP37	TBXAS1	THOC1	USF2	COPZ1	SLC17A5	TACC2	RPL36AL
PRSS21	FAM13B	TIMM21	OGFR	MKNK1	GSDME	RAB35	GNA13	GPAT3	RPL27A
MARK4	ARHGAP31	SLC25A3	SNRNP40	CROCCP3	PRKAG2	TDP2	KCNJ5	KIF21A	GPX4
CEACAM21	CHPF2	ACTB	MON2	ZNF506	TBL2	IK	CCRL2	LRIG3	RPL13
AC005747.1	UBA6	BCAP29	CS	ZNF671	KANK1	GOLPH3	RBM19	AK7	RPSA
TRAPPC6A	ATP6V0A1	REXO2	POLD1	SRRT	NCS1	CSNK1A1	NLN	SLC27A2	SLC25A6
ST7L	RNF19A	AC016586.1	MED29	SH3BP2	PPIF	MRPL3	ACSL3	CCDC33	RPS9
RHBDF1	ADSS	CAPZB	CASP8	AURKA	CCL2	SSR3	SDC4	LRRC46	ZNF581
MYLIP	TIMP2	UBE2A	ABCA7	TPX2	FAM20A	NRBP1	NCOA3	PLPP2	RPS21
E2F2	TBC1D23	VDAC3	AP3D1	ANKRD10	GRPEL1	CCT4	CANX	CFAP74	RPS7
CAMK1G	CUL3	KIF22	PKN2	ANAPC5	KLHL5	CHMP3	SLC35E1	PTPRF	RPL38
DLEC1	AC118549.1	STX7	CDK13	BIRC5	EHD1	DARS	DOCK4	CYP4B1	TRMT112
CYTH3	MFAP3	SLC35C2	PDE4A	ARHGAP4	GAPDH	NFE2L2	CALU	CGN	EIF1
ADAM22	TRIO	PCNP	SMARCD1	LTBP4	TPI1	MRPL37	SEC14L1	SELENBP1	RPL4
SYPL1	CLEC16A	DUSP12	SPI1	KIF4A	ENO2	SCAMP3	RHBDF2	MUC4	RPL15
CYB561	MTREX	DELE1	ATXN3	NLRP1	SOD2	RRAGC	SNX9	ROPN1L	SNHG29
CELSR3	PHLPP2	HSPB11	EVI5	OSGEP	TFEB	SPCS2	TRAF3	SDK1	SWI5
AASS	STAU2	MRPL22	DHX29	CAPN3	DNPH1	MFSD1	RFTN1	MAL2	ZFAS1
PLEKHG6	DCUN1D1	GSTP1	ROGDI	CLSPN	RNF130	KDSR	CHSY1	NFIB	RPLP2
SS18L2	CTNNA1	EIF3I	ROCK1	AAAS	ST8SIA4	RHOQ	ZSWIM4	LCN2	RPS27
MPND	WDR37	AK6	MEF2A	DHPS	HRH2	TMEM214	ATP13A3	ZEB1	SSR4
MGST1	POLR2B	DDHD2	NUCKS1	BTAF1	SPTBN1	GOT1	SWAP70	PLEKHS1	RPS17
CRY1	FAM214A	CHMP5	DNAJA2	EFHC1	QPCT	TCP1	NUMB	SCGB1A1	RPL35A
NFIX	ARAP2	MRPL28	RORA	MZF1	SLAMF1	ETF1	NOTCH2	CCDC81	SMDT1
MMP25	TPR	ZFAND6	EIF2B3	KCNK6	CD48	NAA50	YARS	PRSS23	H1FX
IL32	VPS13D	PSMC5	TCOF1	FBXL19	ECE1	VAMP7	SLC43A3	ENKUR	RPS23
MAPK8IP2	FAM120A	RTRAF	VASH1	RASSF7	SLC2A1	INSIG2	STT3A	CAPSL	COMMD6
SEC62	R3HDM1	TGDS	TCF3	TRMT2A	CTSD	GTF2F1	CEMIP2	WDR78	RPL14
MASP2	H6PD	CRLS1	MBD3	MED15	MMP8	PSMF1	GNS	FAM81B	NACA
FAM76A	ARID1B	FKBP1A	PRKACA	LZTR1	MREG	SLC10A3	NPL	FAM92B	TOMM7
TRAF3IP3	PIK3CB	NSFL1C	ALDH3A2	PPIL2	TNFAIP3	MAP2K2	ALDH1L2	CHST9	LAGE3
POMT2	TTC17	DYNLL1	TRHDE	SNRPD3	SGK1	CLN6	CKAP4	SORBS2	RPL37A
VTA1	FOXN3	TMEM230	ALPK1	LRP5L	PMFBP1	MPDU1	DRAM1	SPAG17	RPL12
MLXIPL	OPN3	MLF2	PPP2R3A	DDX17	SPP1	TMEM8A	LRCH1	HYDIN	RPL23A
ETV7	FAM168A	MRPS33	FRY	PPP6R2	NR4A3	ATXN10	GPNMB	SLC34A2	RPL10A
SPRTN	CUL1	NDUFB2	TUBE1	CYB5R3	DUSP1	LRRC47	TTYH3	DRC1	RPL39
DYRK4	CYFIP2	MAEA	ZNF37A	LMF2	ARAP3	PPIL4	FCHSD2	AUTS2	RACK1
ZNF207	EIF2AK2	PSME1	MOCOS	CHKB	TNFRSF8	NDFIP1	THAP12	DNAH3	RPL22P1
CD9	KMT2C	GEMIN2	RBMS2	SGSM3	CXCR4	DHX30	SDCBP	CLIC6	RPS29
PHF7	PUM2	MYL6	UNG	NCF4	LY9	CNDP2	RDX	TPPP3	RPL21P16
SEMA3G	ZFR	SEC22C	ACACB	TRMU	HS3ST2	ADCK2	SEMA7A	RSPH1	UBA52
STAB1	RC3H2	NANS	GPATCH1	HDAC10	EEPD1	EIF2S1	SLC7A1	SCGB3A1	RPS27AP16
FUZ	ATP11B	NUBP2	MAP2K7	SDR39U1	TNFAIP6	ARL8B	NPC1	DMKN	DANCR
ZNF200	CDK14	MRPS18A	PPP1R12B	SRSF5	SLC36A1	UBAC2	IFNAR1	ALOX15	RPS28P7
CD4	CDK17	TMED1	USP33	ZFYVE21	G0S2	HAVCR2	DOP1B	BICDL2	OST4
LRRC23	WNK1	PSMD8	POLD3	TELO2	SNAI1	P2RX4	ZNF697	SHANK2	RPL41
SCMH1	QSER1	BCL7C	PIAS2	ACIN1	PTGER2	CCT7	CREG1	ALPL	RPS18
FYN	ELMO2	ATP5F1D	MCCC1	PABPN1	MBOAT7	MRPL44	ABL2	PIGR	TMA7
HIVEP2	WAPL	NDUFB7	ACER3	PNN	IL1B	KDELR2	TP53BP2	CFAP221	GPX1
CLCN6	APPBP2	TIMM13	PPP2R5C	MYBL2	TNFSF9	TANK	PDIA6	INHBB	RPS28
AC080038.1	EIF4B	CDC34	CBFA2T2	PABPC1L	TNFSF14	ABI1	HSPD1	INAVA	GAS5
NME1-NME2	ZNF275	POLR2E	REXO1	ARFGAP1	FOSB	YIPF3	EAF1	ELF3	RPL23AP42
TSPAN9	MTMR1	RANBP1	RAPGEF3	C20orf27	CCR7	RAB1A	LHFPL2	NEK10	RPL6P27
AC005954.1	RNF4	SMARCB1	FDFT1	CDC25B	ADGRE2	GUCD1	TNFAIP8	PLXNB1	RPL13AP5
MKS1	TM7SF3	PES1	PGM1	TLDC2	ZFP36	UQCRC2	TNIP1	PRSS12	RPL36A
UTP18	TAF2	LGALS1	DNM2	E2F1	ADORA2A	G6PC3	PNRC1	FZD6	AC116533.1
TTC19	HIPK2	SNU13	MAGI3	ANKRD12	APOBEC3A	GALNT1	SLC18B1	C9orf24	SNHG6
PTBP1	TNPO3	POLR2F	EXD2	ALG13	STRIP2	SCYL1	GNA12	CLDN3	EEF1G
LARS2	DDX20	TOMM22	AACS	SLC25A14	CD68	ISG20L2	SH3KBP1	ARMC3	RPL41P2
QPCTL	BTBD1	FBXO7	CCNT2	TAZ	EGLN3	HDGF	ATP6V1B2	TC2N	RPL17
PPP5C	ANKS1A	TSPO	DOP1A	KLF8	CBFA2T3	SF3B4	DOCK5	RRAD	SNHG8
MAP4K3	UHRF1BP1	ZMAT5	BCKDHB	CENPT	NECTIN2	C1orf43	SURF4	CFAP52
TYROBP	IPO5	TXN2	SLC27A5	COG4	SLC6A8	RIT1	HYOU1	MS4A8
TMEM159	WDR3	RBX1	TXLNA	HCFC1R1	MPP1	ARF1	SEC24D	TTC16
BRCA1	ANKRD44	L3MBTL2	ATRX	TAF1C	LILRB2	YIPF5	PLBD2	TEKT1
ERCC1	KARS	RANGAP1	PREP	KAT8	IDO1	ZMAT2	ACSL1	DYNLRB2
CD22	ADAT1	PHF5A	HACE1	CEP152	MGAT1	PPP1R18	EPG5	VWA3B
SEMA3B	TBC1D22B	PMM1	USP40	DNAJC17	NINJ1	CCT6A	USP12	ARMC4
PRICKLE3	SPEN	FKBP3	POMGNT1	IKBKB	DNAJB1	NONO	RASGRP3	KRT8
UBR7	MAP2K4	PSMC6	EIF2AK1	GSDMD	H3F3B	SNX12	AZIN1	HSD17B13
EHD3	SLK	PSMA3	SNX10	ERICH1	CHI3L1	EI24	ATP6V1C1	KRT19
CLDN11	FOXJ2	ERH	SEPHS1	KLHDC4	AGAP3	ALDOA	PI4K2A	MAP6
NUB1	PPP2R5A	PSMC1	TRIP6	MCM4	AMPD3	FAM49B	HSPA13	AGR3
PGM3	DIP2B	PSMB5	NLK	SNRNP70	ADAMDEC1	WIPI2	PIK3AP1	PIFO
RWDD2A	KDM4A	APEX1	ADD1	CLASRP	CD180	UBE2Z	CD109	DNAH12
POLR3B	ZBTB11	PSMA6	DNM1L	TRMT1	IRAK2	ATP6V0D1	MYO1E	VWA3A
ANGEL1	GOLGA5	GSS	EDEM2	STX10	EMP1	SHKBP1	SPPL3	MAP3K19
RNF14	THUMPD1	PFDN4	SLC4A11	CCDC130	ACP2	UBE2Q1	HK2	IRX3
DNASE1L1	ATG2B	RAE1	MAVS	PTOV1	CTSL	PSMC2	PLPP3	ALS2CL
HEBP1	ARFGEF1	PRELID3B	MAPKAPK5	ASF1B	SDS	RPN1	JAK1	ERICH3
GPRC5A	ZFAT	PSMA7	IRAK3	AKAP8	KCP	CASP3	ATP1A1	FAM216B
MAMLD1	MYO9A	ARFRP1	PDCD7	TYK2	CDK4	YWHAZ	RYBP	ABCA13
CD6	TP53BP1	HCK	EFNB1	CDC37	DYSF	SLC25A32	CCR1	C1orf194
POLA2	DHX8	IDH3B	TNRC6A	H2AFV	PLXNC1	ARF6	ZC3H12A	MUC16
ZC3H3	IARS2	CST3	EXOC1	ABHD11	LIMD2	GHITM	WDR82	CFAP65
MTMR11	PDK3	PIGU	NLRC4	NSUN5P2	IL10	DDX21	ABCE1	SOX2
CCDC88C	HEATR6	RBFA	DLD	ZNF862	IL1RN	CCT2	BMT2	KIAA2012
YAF2	ACSL4	VAPA	JPH4	PDLIM1	HMGA1	MAPRE2	SGPL1	CHST6
BID	ATP11A	MYL12A	UNC13D	NSMCE4A	IL18BP	MARS	TPP1	C11orf88
XYLT2	POLR1A	PSMD10	DPYSL2	TBC1D12	FXYD6	SLC27A4	NDEL1	CMTM4
RGPD5	KIF2A	PGRMC1	COMT	CDK5RAP3	SLC39A8	ACAA2	PATL1	DNAH2
GLT8D1	PSME4	NKAP	ECHDC1	RECQL5	AMDHD1	TPM4	SLC3A2	TACSTD2
RUFY3	NUP133	WDR13	HDAC6	PIGL	SDSL	UBXN6	UBTD2	DNAJB13
WWTR1	VPS35	NAA10	IFT74	DDX5	GPR84	SPRYD3	ADAM9	NWD1
CXorf56	PHRF1	RENBP	IL12RB1	KAT2A	RAB20	MAPK1IP1L	PXDC1	C6orf132
ZNF582	ELP1	RBBP7	MAST3	EZH1	PMM2	NKIRAS2	LIMS1	SNTN
VSIG2	SMG6	PQBP1	POLRMT	ABCC3	TTYH2	ARF4	CSGALNACT2	CLDN4
PHLDB1	EXOC5	PGK1	ZDHHC8	LUC7L3	EIF4A3	CHTF8	ADORA2B	CXCL17
PRDM11	DGCR2	TRADD	CABIN1	WSB1	PMAIP1	NMD3	CHST11	DTHD1
ADGRA2	NDST1	NUTF2	TBC1D10A	NAT9	TRPM2	PCBP1	BCL2	DNAH10
ZFP64	PABPC1	USB1	MFNG	UNC119	SLC2A5	PA2G4	EIF2AK3	CFAP43
MNAT1	CSNK2A2	CYB5B	TRIOBP	NEIL3	UCK2	RNF139	TRIB1	SH3BGRL2
SAMD4A	WDR1	NME3	DEPDC5	MFSD10	RGS16	PGAM1	NRROS	LDLRAD1
RUNX3	SNX13	PSMD7	PICK1	NCAPG	RGL1	CNP	PLEKHF2	SLC44A4
PLEKHB1	SEL1L	CMC2	MCM5	FNBP4	ATP8B2	PITPNA	MEX3C	LRRC10B
OSBPL5	HLTF	MPG	TAB1	TRIM3	MBOAT2	DDX23	ANO6	ADGRG1
CPS1	ACTN1	NAGPA	ASCC2	FOLR3	PTPN7	SRP72	ERN1	CFAP45
NLRP2	ZFYVE26	COTL1	APOL4	CEP164	GALM	RUFY1	SEPHS2	FAM166B
ZNF839	AFF4	CIAO3	APOL1	NAA40	TM4SF19	WSB2	MCFD2	C5orf49
ZDHHC6	MPP5	FAM173A	SAMM50	TCIRG1	RNF145	HNRNPA0	RAP2B	SRGAP3-AS2
GRAMD1B	SMC1A	STUB1	POLR3H	CAPRIN2	PLA2G7	GRB2	ZNF267	ANKRD66
RNH1	NFATC3	UBE2I	KHNYN	FOXM1	NFKBIE	DDX10	MTF1	TSPAN19
ALAS1	FBXW11	ELOB	ITPK1	DDX55	WTAP	MRFAP1	IARS	C12orf75
SNAPC1	SDHA	MAZ	MTHFD1	NUP107	ST18	RAD23A	LONP1	CFAP57
DERA	KDM5A	CSK	TRPC4AP	CDCA3	LRP12	CCDC43	FUT4	GSTA1
STRAP	PICALM	RAB11A	PYGB	FBXO9	ADM	IDH2	PTPN1	GSTA2
ABCC2	CLASP1	ARMC1	ZMYND8	CUL9	SERPINH1	MFSD5	ACSL5	ADH1C
DEF6	DPP8	CHRAC1	NDRG3	PRPF4B	ZC3H12C	PTTG1IP	SND1	AL357093.2
PLEKHO1	SLC24A1	TSTA3	SAMHD1	FBRSL1	TMEM138	DAZAP2	ERO1A	GAS2L2
GCLM	LMAN1	DCTN6	CDK5RAP1	BRD8	RILPL2	TMEM50A	TXNRD1	AL121956.6
RRAGD	HACD3	NFKBIB	PXMP4	KIF20A	UBC	SLC52A2	PAPSS2
HSF2	ZZEF1	PIH1D1	CEP76	APBB3	ADAM8	BCAP31	SLC5A3
NR1H3	ZNF638	PLEKHJ1	PRPS2	CLK4	ASAP2	ATP6V0C	UBE2J1
TYMP	SLC25A40	LYL1	ARHGEF7	TCERG1	MERTK	SUPT5H	ZDHHC18
TOMM34	RASAL2	OAZ1	PLA2G15	SMC4	LPCAT1	XRCC6	STK38L
FAS	FNDC3B	SNAPC2	MON1B	NPHP3	TMEM251	FAM3C	NRAS
RNASET2	FRYL	C19orf53	MLYCD	NPRL2	BATF	PCBP2	TMEM185B
CD44	TMEM131	VRK3	TSC2	HEMK1	MMP14	C5AR1	FMN1
AGPAT4	DLG1	FAM32A	MTHFSD	DNAH1	PRXL2B	2020-03-05	LYN
MIPEP	SART3	ILVBL	CAPN15	NKTR	DUSP2	DDRGK1	CUX1
IFNGR1	KIFAP3	POP4	EARS2	INO80B	B4GALT5	ABCF1	CYFIP1
B4GALT7	MKRN2	PDCD5	GGA2	TTC31	GPAT4	PPP1R11
POU2F2	BAZ2A	TBCB	CPPED1	ELMOD3	PTGIR	ALG3
SNX1	PTPN23	POLR2I	QPRT	SF3B1	CALM3	NOL7
TBPL1	KLHL20	MRPL4	PYCARD	PASK	CSTB	PSMC1P1
ANK1	ANKRD13A	ETFB	EHD4	STK25	IL6R	IL10RB
TFB1M	PAG1	BABAM1	DECR1	TIA1	CCR5	AATF
HMGB3	NT5C2	NAPA	NUCB1	WRAP73	SQSTM1
BAK1	MBNL3	RABAC1	ECH1	AMPD2	ZNF385A
IKZF2	TOP2B	CYTH2	SARS2	SRSF4	CYB561A3
CENPQ	TM9SF3	TMEM205	FCGRT	S100PBP	AK4
ARID4A	GTF3C1	WDR83OS	TLE5	MIIP	PDPN
EIPR1	UBE2K	GCDH	MED25	SRSF11	NLRP3
IFT88	PIK3C3	PRPF31	URI1	PRPF3	PEA15
ALG1	GNB1	TFPT	CARD8	CDC20	OLFML2B
ZCCHC8	NRDC	COPE	LIG1	RSRP1	ATF3
ABCF2	PCM1	ARMC6	ETHE1	STMN1	HAAO
SLC4A7	ITCH	TMEM147	TFEC	CENPF	SGPP2
ASTE1	UBE2D4	KXD1	BRAT1	A4GNT	S100A12
PEX3	XRCC5	FKBP8	HIBADH	KIF14	ANTXR2
SH3YL1	SENP1	AC004475.1	NOD1	USP35	MELTF
VCL	CIC	DNAJB6	ZKSCAN1	C19orf25	GASK1B
DEPDC1B	OPHN1	SSBP1	IMPDH1	ABCD4	SPINK1
DAPK2	DDX1	CHCHD2	GLCCI1	RBM25	CTSB
NSMAF	CRYBG3	BUD31	ANKMY2	SUPT7L	GEM
STAP1	RIF1	NUDT1	GIMAP2	MSANTD2	CARD19
MYOM2	RAB21	LSM5	BLVRA	MTRF1	GJB2
USP2	SMARCA2	AP1S1	CORO2A	NR2C1	UBTD1
TUBG2	SRCAP	RPA3	ENG	MTERF2	PRKCB
NSUN2	CNOT4	ZNHIT1	ABCA2	ECHDC2	PDIA3
METTL1	PSEN1	PSMA2	RAB11FIP2	PILRB	TUBA1C
AGA	RBL1	RHEB	ERLIN1	TRMT13	RAB3IL1
PI4K2B	AP4E1	BCL7B	UNC5B	RWDD3	NT5DC2
VCAN	RSBN1	SEC61B	LZTS2	CCDC18	MFSD2A
MSR1	OSTM1	EDF1	KAZALD1	SLC25A16	ATF5
CDH1	PTPRC	BAG1	FBXW4	ZWINT	CXCL8
RAI14	ZNF510	HPS1	NUFIP2	CIT	HTRA4
PNKP	C5orf22	SFXN3	GIT1	CDKN2C	GPR183
SPDL1	GEMIN5	FBXL15	PNPO	ARHGAP9	PFKFB3
PQLC2	GSK3B	CUEDC2	CAMTA2	HJURP	SERPINB9
RTN4R	ERC1	UBE2S	SYNGR2	EXOSC9	EMB
LSG1	XPO1	PSMD3	LGALS3BP	COQ8B	GPR27
TNC	PALB2	PFN1	MMD	MXD4	MTSS1
THAP3	KAT6A	SLC25A11	RAB34	ENKD1	JUNB
RIPOR3	TUT7	C1QBP	PHF12	STX16	BCL2L1
TDP1	TNPO1	SMARCD2	DCUN1D4	BTN2A2	ISG20
AIFM2	PLOD1	MLX	ELF2	NUP85	ARNT2
AL049834.1	DIS3	MRPL27	KLHL2	TTF1	NIPAL4
MED17	PDS5B	SLC9A3R1	NSD2	PPP1R12C	SH3RF3
RETSAT	CYLD	IFT20	STIM2	THOC2	PLK3
JADE2	ZMPSTE24	OCIAD1	JHY	GPCPD1	LEP
TRIT1	STARD7	LAMTOR3	SIAE	NAPB	CHST2
CUL7	REST	UBE2D3	KMT5B	ZNF133	NRIP3
CNTLN	SSH1	NDUFC1	PTPMT1	TMEM74B	A2M
OFD1	APLP2	FRG1	CD81	IRF3	SPHK1
GPM6B	WBP11	HTATIP2	SELPLG	NSRP1	DIRAS1
ATP6V1H	NCOA1	ANAPC15	KCTD10	HP1BP3	BASP1
CP	CAD	COMMD9	MVK	SIN3B	METRNL
DTNBP1	SCAMP1	AIP	AC092881.1	PKMYT1	B3GNT8
XK	WDR47	NDUFS8	ATN1	CHTF18	GBA
C12orf4	SLC25A24	PSMD9	PTPN6	ZNF780B	CD300LB
SCML1	MAP3K4	ARPC3	SUDS3	TUBGCP6	MSC
WWC3	CPNE3	VPS29	PRKAB1	DGCR8	CALR
USP28	RRN3	EIF2B1	RIC8B	YWHAH	TDRD6
HDAC9	EPS15	MRPL51	BTN3A3	MPST	OAZ2
NOP16	MAST2	COPS7A	HDDC2	LSM8	SSTR2
CC2D2A	NFX1	ING4	RNF8	PRKRIP1	C6orf223
MRPS10	IPO11	CLEC4A	C6orf62	ORMDL1	CHST15
CELF2	TXLNG	COX6A1	TRIM38	DUT	SHMT2
COL9A2	HUWE1	RWDD1	FIG4	E2F8	AP1S2
KITLG	ZW10	PAK1IP1	HECA	PLD2	C1S
ERCC8	LPCAT2	SRSF3	CCND3	KRI1	DDX41
ADAMTS6	OGFOD1	SNX3	FAM120B	ILF3	GPR132
PER3	NOP14	SLC39A7	MRPS27	SGO1	LHFPL6
TNFRSF9	GMCL1	CUTA	HBEGF	ERMARD	ZNF703
RCN1	ERGIC2	TBP	DROSHA	PHF10	ADAP2
NEDD4L	PTPN4	COX7A2	SLC12A7	SH3BP4	SOCS3
FOXP3	KHSRP	GMDS	ARMC8	FAM98C	SNN
PPP1R3F	ATRN	TTC1	TFDP2	SAFB2	P4HB
HEXB	XRN2	SUB1	NCBP2	GTPBP3	LAMP1
PTCD2	SLC23A2	SKP1	KLHL18	PNPLA7	ANKRD37
ARHGEF5	GCN1	C5orf15	SCAP	ZNF337	GNG2
NFE2L3	KIF16B	TRAPPC13	CISH	THEMIS2	TPCN1
LETMD1	BRAP	ATP6V0E1	GORASP1	RBM39	LILRB4
SLC4A8	GANAB	SELENOK	ZBTB47	GGT7	LILRA5
PTGER3	RBM41	TIMMDC1	FOXP1	ACAP3	FPR3
COL23A1	DDX24	NIT2	TTL	C1orf159	RAB42
BCAR1	RCOR1	RNF7	ACTR1B	TOP2A	SELL
FAM160A2	GPATCH2L	PDCD10	MOGS	PNISR	PARVB
RAD51	SPTLC1	GNAI2	DOK1	ZRANB2	SEMA4A
THOC3	PAPOLA	SLC41A3	CCDC88A	GPS2	SULF2
HEBP2	CCNK	MAPKAPK3	MLPH	DLG4	TCF4
MPHOSPH9	ZNF268	COMMD2	RMDN2	PCED1A	LAMB3
PLEKHA5	GOLGA3	RRP9	MSH6	KHDC4	ANXA4
RRP12	AARS	SPCS1	BCL9	FCRL2	PDGFA
MSMO1	GLG1	DGUOK	SCP2	NASP	PSAP
AKR7A2	RBM27	SF3B6	FAM20B	USPL1	SGTB
MRTO4	WDR7	SNX17	ICMT	KMT5C	SLC29A3
NNAT	SEL1L3	PPM1G	HDAC1	KRBA1	PIM3
USE1	ALKBH5	NDUFS7	GON4L	ZNF767P	GLMP
MCF2L2	G2E3	AUP1	FBXO6	ZFC3H1	MAFB
NRIP2	HECTD1	RTN4	DNAJC6	CCNB1	HSPA1A
LAMA3	SUPT16H	HTRA2	PRDM2	PRPF38B	AKT1S1
KCNQ1	TRPM7	POLE4	ACADM	TRIM45	CCL4L1
THRAP3	AGO1	TXNDC9	CD46	AP4B1	CCL3L1
PHPT1	RFFL	PDCL3	PRRC2C	PPHLN1	NUP62
LY75	NUP50	HSPE1	SLC35A3	FKBP11	ZMIZ1-AS1
ARID4B	SUCO	CNPPD1	RCOR3	TMEM106C	TMEM189
SDCCAG8	MSH2	UXS1	MAN1C1	RELCH	AKAP2
HHAT	ARCN1	PPP1R7	STX12	ARGLU1	AC093583.1
FOXC1	NUP188	SRSF7	STK11	CARS2	ETV5
PLEKHH1	WAC	COX7A2L	KLF7	DMTF1	LUCAT1
ATP9A	FKBP5	PNO1	CASP8AP2	TROAP	SMIM3
RELT	SRPK1	SUMO1	RNF146	COQ10A	CCL3L3
GALC	CDC5L	TMEM59	FBXL5	PAN2	OTOAP1
NOP58	ABL1	PARK7	SATB2	REV1	TUBB3
GINM1	SH3GLB1	WDR77	CPSF3	ANKRD36	ITGB3
AC022966.1	ERMP1	ATP5PB	SENP5	GOLGA1	AC016876.2
MCOLN3	NRP1	RAP1A	CNTRL	IL11RA	LINC01050
HPF1	MYO9B	LAMTOR2	NRDE2	ARHGEF39	EPOP
ZNF280C	SETD1A	BCAS2	KLHL29	TJAP1	CCL4
IL17RB	HNRNPM	CD58	AVPI1	TCF19	MARCKS
TRAF3IP2	MTAP	ADPRHL2	MOB3B	TAF8	CCL3
DCBLD2	CRKL	MAP7D1	PCMT1	CREBZF	HEIH
PKP2	BCL2L13	MRPS15	WDR55	SLTM	AL021978.1
ATG5	SF3A1	GNPAT	ZFP30	NUSAP1
TMCC3	SPECC1L	TSNAX	PTK2B	AC027237.1
PITHD1	MAPK1	SDHB	PDLIM2	KNL1
MTA3	GRK3	RPF1	LYPLA1	RTF1
USP13	HIRA	RAB29	AKAP1	SPTBN5
LAMC2	TTC28	HMGCL	CAT	KIF11
PPP1R12A	TCF20	P3H1	ZMYM2	CEP55
RASGRF1	GTPBP1	ATP6V0B	TBC1D15	DBR1
CROCC	SBF1	AKR1A1	TMEM39B	PPIG
ATP2B4	MTMR3	TXNDC12	CLCC1	ZGRF1
ZC3H11A	MIEF1	HMGN3	SASH3	CENPE
RIOK2	MYH9	RAB32	KIAA1191	MAPK8IP3
YIPF1	TNRC6B	VAMP8	RBBP6	PARVG
DGKG	ST13	MYL12B	ANXA11	CSAD
UNKL	EP300	HS1BP3	SHLD2	TSSK4
PARP12	ZC3H7B	NDUFB3	PMS2	CLBA1
ALDH18A1	ACO2	CCDC92	KLHL7	NEIL1
GATB	BRD1	PPP6C	HERPUD2	MAN2C1
MXD1	ZBED4	NDUFA8	CHST3	CELF6
DNAJC25	SOS2	IFI27L2	ACADS	FANCI
PSD	NIN	IFT43	GIPC1	RHOT2
YBX3	KIAA0586	NPC2	ZC3H13	SGSM2
PIGV	TMED8	SLIRP	PDE1B	SCRN2
PTPRU	SPTLC2	YPEL5	TUBA1B	ASGR1
MPC1	RIN3	SMNDC1	USP45	NARF
HDAC7	PPM1A	CYSTM1	BAZ2B	CEP131
PRDM6	EIF5	PDZD11	PLA2G12A	TPGS1
SPAG4	DICER1	ENY2	SLC12A4	PRDM15
MRPS35	ZC3H14	DNAJC15	NCOA5	RCN3
GUCY1B1	PCNX1	ALG5	RNF114	KIF2C
GPBP1	RPS6KA5	ARL1	IQSEC2	MOB3C
DGAT2	PPP4R3A	WASHC3	WRNIP1	GPR161
ZNF112	YY1	ZNF706	SH3TC1	GABPB2
VMP1	TRIP11	SLC35B1	BBS2	SMYD2
SLC6A16	ARHGAP5	ZCCHC17	C16orf70	TTC13
BICRA	SRP54	MTIF3	GOT2	C1orf35
SPHK2	CHD8	PQLC1	SLC25A35	ZNF514
CA11	DCAF11	2020-09-07	MIF4GD	MRPS5
ISOC2	TM9SF1	CBX3	OPA3	SFXN5
U2AF2	SEC23A	GLIPR2	VASP	FANCD2
EPN1	STK4	CLTA	PANK2	CTDSP1
GPC1	ADNP	ACOT9	RBCK1	CCNA2
ADCK1	DNAJC5	DDX39A	TMX4	ZNF300
LIMCH1	DIDO1	TSFM	NCLN	TRIM41
INTS13	CSNK2A1	ORMDL2	AGO3	FAM193B
DLX3	TM9SF4	ATG101	TMEM53	FGD2
SPA17	CRNKL1	SMUG1	HECTD3	MTFR2
TSPAN32	POFUT1	DNPEP	KTN1	WASH2P
ST3GAL6	KIF3B	ATP5F1E	ZBTB1	CDCA5
CDON	TTI1	PEPD	RHOT1	TMEM168
BORCS8-MEF2B	RPRD1B	RRP36	ABHD8	MAP11
TMEM161A	ADNP2	SNRPC	AKAP9	SLC12A9
CTSA	USP14	SERPINB6	POR	GIGYF1
SLC12A2	LPIN2	MAD2L1BP	PEX1	BIN3
SNX24	SMCHD1	KLHDC3	MGAT3	ZNF7
EYA2	RNMT	MEA1	KLHDC10	NAPRT
CNN2	MIB1	DEK	TTBK2	GTF3C5
SNCAIP	TBL1X	NDUFA1	KNSTRN	SH3GLB2
FAR2	POLA1	MRPS7	MBD4	DPH7
BCAS1	NXT2	NT5C	PUS7L	MKI67
CHI3L2	TLR8	CHCHD5	MIS18BP1	CELF1
SBNO2	XIAP	CLPP	TEP1	EML3
HMG20B	STAG2	SNRPD2	ASH2L	LTO1
CALCRL	ATP11C	SNRPB	MAU2	TRPT1
TAF11	CCDC22	SNRPB2	THEM6	PLCB3
SLC9A3R2	ELF4	ITPA	COLGALT1	ME3
NTHL1	FMR1	MRPS26	RSPH3	ACAD8
OAT	EEA1	MAX	ACTN4	KIN
WDR18	USP11	RALY	PAK4	TIAL1
TRAM2	ARMCX3	DYNLRB1	TAF4	SREK1
NTN1	FNDC3A	EIF2S2	OSBPL2	TBRG1
GLP2R	STK24	ERGIC3	MAP3K10	TSEN2
MCM10	DNAJC3	ROMO1	MED18	CXXC1
DGKA	UGGT2	PSMB2	ZNF236	ZFYVE27
ERBB3	PARP4	CAPNS1	PRRG1	SLC25A28
PDIA5	SUPT20H	RBM42	GSE1	FAM122B
MYLK	KPNA3	COX6B1	CAP1	PHKG2
TMEM206	INTS6	PRMT1	ABCB7	BUB1B
GSTO2	CLN5	RRAS	HACL1	GATAD1
SEC61A2	PHKB	ASL	KIF3A	ZFHX2-AS1
PRKCQ	NUP93	BECN1	AOC2	UBXN11
TLE2	NFAT5	DNAJC8	RARA	DZIP1L
ASB1	LONP2	EMG1	AC005261.1	USF1
FAM107B	CTCF	UXT	CC2D1A	ZNF276
ME1	TANGO6	INTS11	TRIM21	FAM160B2
MTHFD2	AXIN1	PPCS	PPARG	CFAP298
SLC9A7	USP10	COX7C	PTCD3	PAXBP1
YBX1	ABCC1	RAP1B	PRKAA1	CCDC24
ELAVL1	FBXO31	PIN1	CLUH	ARHGAP27
ZMYND12	GSPT1	UQCR11	MYBBP1A	TMEM234
SLC9A3	BFAR	ECHS1	UBE2G1	PCSK7
ZNRD1	RBL2	SEM1	FLOT2	RUSC1
CLDN18	CDIPT	DGCR6L	VPS4A	RECQL4
LRRC40	NOMO1	SDF2L1	BTBD3	PPP1R16A
ISOC1	CCP110	EMC4	DCAF8	ZNF577
EML1	VPS35L	ATP6V1F	ALOX5AP	SPC24
TRMT11	RNF40	NDUFA5	SCO1	ADCY10P1
MSANTD3	HERC1	MRPS12	DSTYK	SENP3
MTFR1	ZNF106	MTX2	RFXAP	WDR90
STAG3	DMXL2	HAT1	FAM104A	SPSB3
FECH	SPG11	PSMA1	BTBD2	CCNF
PFKP	VPS18	TXNDC17	LGALS12	TAF6L
IDI1	TRIM35	SNX6	RTN3	NXF1
SP100	INTS9	EAPP	GIMAP4	SLC25A45
PLPP1	IMPAD1	NEDD8	LRRCC1	MXRA8
NEO1	UBR5	DAD1	SARAF	ZNF326
PHKA1	GSR	REEP5	DGLUCY	KIAA1841
CACNB1	MAN2B1	SAT1	YWHAQ	FBXO41
STOML1	CLPTM1	ELOF1	LPIN1	STK36
METTL22	ARHGEF18	DDA1	TUT4	ANKZF1
TRO	PPP6R1	MRPL34	ERCC5	FCRL1
RRP15	ANKRD27	LSM7	ARHGAP32	CCDC191
RHOA	AKT2	ARPC1B	TRAFD1	CCNL1
PMS2P4	HNRNPUL1	SSBP4	MTO1	TTC14
PRKCZ	TGFB1	LSM4	SNX14	PPBP
CBFB	GRWD1	UBAC1	AGAP2	KIF15
HYAL2	PPP2R1A	ADRM1	SEMA4F	ELP6
HDAC4	PIK3R2	UCK1	COG2	ZMYM6
IFI35	ATP13A1	CHMP2A	GLUL	UVSSA
PLEKHH3	SIPA1L3	YIPF2	KIAA1614	ATRIP
TBC1D25	AVL9	TMEM160	TMBIM1	MAD2L1
INPP5A	PIK3CG	GMFG	MFSD9	TRA2A
FTSJ1	HBP1	ATP5IF1	PWP1	RELL2
STON1-GTF2A1L	SP4	AAR2	VPS36	FASTK
SRBD1	CBLL1	ZNF428	TBC1D4	ZNF367
IFT80	MTPN	COX4I1	ITM2B	MELK
SIRT2	ZC3HAV1	CHMP1A	CHST12	INPPL1
ERLEC1	OGDH	COX7B	NUPL2	SKA3
PYGM	LMBR1	TUBG1	ZDHHC4	NEMF
SDK2	TAX1BP1	VPS25	CALCOCO2	METTL17
KCNAB2	WASL	NDUFA2	NMT1	METTL3
CLEC2D	C1GALT1	UBE2D2	SKIL	ZFYVE19
FUNDC1	TMEM106B	THOC6	VPS45	PPFIBP2
MAOB	CEP41	PEX11B	SMPD4	ZMAT1
DRD4	URGCP	SELENOS	GYPC	HDGFL3
HES2	CLIP2	LGALS3	ST6GALNAC4	MCM7
NEDD4	EIF4H	ARFIP2	USP20	CENPV
PIGB	FKTN	RAN	PDCL	CATSPER2
GNB5	SPIN1	SEC61G	RANBP6	FAM111A
RAB27A	TMEM245	LANCL2	BPHL	PCLAF
HDHD5	MEGF9	EIF5A	RIPK1	RCCD1
NUCB2	TRIM14	SDF2	ARRB1	MBD6
PTPN3	TLE4	ERAL1	SLCO2B1	ENGASE
DAPP1	TBC1D13	POMP	NUMA1	TEPSIN
SLC44A1	RIC1	TCEAL4	MAPKBP1	PPP2R3B
TMEM260	DOCK8	COX16	PAQR5	CDT1
CLTCL1	FUBP3	IER3IP1	UACA	ANKRD11
FSTL3	RGP1	MRPS36	ZNF280D	RSKR
MNT	SETX	EMC7	BCAR3	PROCA1
JMJD6	ZFAND5	LAMTOR5	HADHB	TP53I13
POLB	CCNJ	IAH1	PPM1B	LENG8
WIPI1	EIF3A	LDHA	FAM149B1	ZNF444
FRMPD1	SEC23IP	TIMM17A	ATIC	KIFC2
ASNS	ATE1	CCNH	BARD1	ZNF83
AP3M2	PPP3CB	RTL8C	IDH1	ZNF558
ST6GALNAC2	CCSER2	RBMX2	GLCE	TK1
TESK2	TNKS2	BTF3L4	RAP1GDS1	E4F1
AL162171.1	GBF1	TIMM10	2020-09-11	SRRM2
OSBPL3	ARHGAP21	TMEM258	HADH	ATG16L2
RAD18	CPEB3	TMEM165	PPP3CA	CCDC88B
ATP2B1	SUFU	OSTF1	RGS3	ANKS3
NCK2	ACBD5	RFK	YARS2	GLYCTK
MAP4K4	LARP4B	ISCA1	AMIGO2	ING5
MGAT4A	SH3PXD2A	CD63	GAS2L3	ATG4B
ARHGAP10	PITRM1	BLOC1S1	MMAB	MLKL
ING3	TASOR2	TSPAN31	TCHP	BMP1
LMCD1	SMC3	OS9	N4BP2L1	SNRNP48
TRIP13	SHOC2	PRADC1	BRCA2	TMUB2
TRIB2	TFAM	PIGC	ANKRD52	HNRNPH1
FAM3A	CCDC6	EIF4E2	ZNF740	HSPBAP1
CPSF1	CUL2	COX5B	VPS33A	RAB24
RDH11	CCNY	RAC1	DENR	CD52
EPN2	FBXL20	TBRG4	RBM26	INO80E
LIMS2	UBTF	DDX56	RTN1	CKAP2L
LNX1	CASC3	HUS1	DCAF5	HEXD
TFRC	MTMR4	DBNL	BAHD1	BUB1
SREBF1	KPNB1	CCM2	DISP2	LRRC45
UBE2D1	RPS6KB1	CCDC115	CDAN1	MYO7B
RHOBTB1	MED13	IMP4	ARRDC4	CDK1
MARK2	GOSR1	TXN	USP3	TRABD
CHFR	CCDC47	SLC31A2	BBS4	TPT1-AS1
P4HA2	PPP1R9B	FPGS	POLG	TRMT61B
TRNT1	VAT1	ATP6V1G1	PARN	ZNF692
STK10	HDAC5	MRPL50	KATNB1	SHCBP1
ACAP1	PRKAR1A	PSMB7	NCOR1	TPPP
CRMP1	SUPT6H	TRMO	KSR1	RRM2
EVC	TMEM33	DMAC1	PELP1	SHLD1
SIDT1	SLAIN2	DCTN3	ZMYND15	CLEC7A
NDE1	TBC1D9	GRHPR	MINK1	GTPBP2
MRVI1	GAB1	HINT2	TMC6	MUS81
TMEM38A	CLCN3	PPIL1	CSNK1D	CES4A
PVR	DHX15	TMEM14B	CBX8	NADSYN1
XRCC1	SEPSECS	UQCC2	MBD1	ANKRD13D
SCARB1	RAPGEF2	MTCH1	NFIC	ADCK5
MCM2	KLF3	GTF2B	AKT1	PARP15
MOV10L1	ATG2A	PREB	PEX14	AHSA2P
TP63	OSBP	ATRAID	PGD	EHBP1L1
LLGL2	PPP6R3	ACTR1A	STRIP1	MST1
PDE8A	PRPF19	ANXA7	C1orf162	SLC19A1
NLE1	TMEM109	COX17	ATP1B1	BCLAF3
GSDMB	EIF4G2	COPS4	GPA33	CD7
ADAM11	UBE4A	ZCRB1	COP1	CCS
FERMT2	DDX6	NDUFA9	SETDB1	PIGG
DHRS9	CBL	LLPH	ADAMTSL4	STAG3L3
CD5L	HIPK3	SNRPF	RFX5	SNHG11
IGF2BP2	AMBRA1	C12orf10	POGZ	ANKRD36C
MAP3K13	PITPNM1	ESD	SLC27A3	PELI3
ST6GAL1	NUP98	SERF2	INTS3	RIN1
VDAC1P1	HPS5	SRP14	PYCR2	GOLGA8A
NOTCH3	CORO1C	COMMD4	EML4	PHYKPL
CLNS1A	MLEC	UBE2Q2	CIAO1	CCDC14
EED	ATP5F1B	WDR61	SUMF1	B3GNTL1
ATP2A3	SH2B3	UNC45A	OSBPL10	ZNF169
CA12	CREBL2	MAP1LC3B	GOLGA4	CCDC57
MGLL	C12orf49	NDUFB10	STAC	MYPOP
BCS1L	CAND1	TCF25	ABHD10	ANAPC2
ZNF532	AC034102.1	COPS3	OSBPL11	TYMS
SCARF1	CPSF6	ARRB2	DGKQ	NFATC2IP
IPCEF1	CHD4	SAT2	SKP2	POLE
ARHGEF10L	UHRF1BP1L	ARHGDIA	RASA1	ULK1
TXK	USP5	ANAPC11	FBXO38	PUS1
WSCD2	GNPTAB	TBCD	RNF44	GATD1
TACR2	C2CD5	MIEN1	PHIP	ARIH2
ACTR6	ASF1A	TXNL4A	MMS22L	RABEP2
TIPIN	RNGTT	PFKL	RNF217	PNPLA2
EIF4G3	MAN1A1	SOD1	ARHGAP18	DMAP1
SEMA3C	SERINC1	EMP3	ZMYM3	SH2B1
TTC38	HINT3	RNPEPL1	OGT	ZNF354B
ACAT1	NCOA7	EVI5L	FBXO25	THBD
GRAMD4	MAPK14	PSMB6	ZNF185	FAM219B
MARK3	KCTD20	EFHD2	DOK2	HYI
PLD1	ICK	SH3BGRL3	UHRF2	CYBC1
WDR62	MDN1	ZNF593	MFSD14B	MRFAP1L1
ARHGAP15	FBXL4	PSMA5	ALAD	AURKB
EXOSC7	E2F3	TIPRL	LRSAM1	FAM156B
MCM6	ASCC3	MGST3	RSU1	LINC00174
RBM7	MED23	UFC1	HERC4	DNHD1
FMO4	CRYBG1	PPOX	CAMK2G	CIITA
SLC46A1	HBS1L	PFDN2	TCF7L2	GPBAR1
SPAG5	ZBTB24	PRCC	LRRC27	TMEM86B
TPD52	PHACTR2	MRPL24	APIP	EXOC3
TRAF4	QKI	LYPLAL1	CCDC82	CCDC66
ICAM3	BICRAL	ENSA	MTA2	C9orf139
GPC4	PPP2R5D	ADAM15	INCENP	D2HGDH
CAMSAP3	SRF	TPM3	MPZL2	TMEM102
XAB2	EXOC2	SNAPIN	MRPL49	WASHC1
DGKD	SENP6	SLC39A1	TAOK2	RNF135
UBE2T	TENT5A	HAX1	TIRAP	CLDN7
IL4R	ERBIN	ILF2	PDCD4	TRPC2
SNRPA	MAN2A1	SRP9	DCP1B	TMEM259
EXOSC5	NNT	DEGS1	RAD9B	MRPL41
DYNC1I2	MRPS30	GUK1	MBIP	TSEN54
APBB1IP	COL4A3BP	PSEN2	VIPAS39	FBXL6
FAM76B	FAF2	ARL8A	FRMD4A	WASH6P
NAALAD2	CLINT1	CALM2	PTPRO	BRICD5
JADE1	CNOT6	SNRPG	NCAPD3	TMEM198B
SLC25A43	CCNG1	TPRKB	ADAM17	LYSMD4
FGFR1	FAM172A	RALB	DST	PI4KAP2
CST7	LNPEP	STK11IP	ARL11	TRIM52
ARAF	RAD50	GMPPA	ZNF776	AIFM3
NEBL	NUP155	ARL6IP5	PAN3	SMTN
N4BP2	PPP2CA	ATG3	GPD1L	SS18L1
TIGAR	NR3C1	EIF2A	TXNDC11	TXNRD2
TULP3	SMAD5	MANF	C7orf31	CDCA2
SYNJ2	HMGXB3	PYURF	OBSCN	ZBTB40
PMS2P1	CPEB4	NDUFS6	C21orf91	UBE2G2
EDN1	EHHADH	NHP2	GABPA	DGAT1
MLLT10	ACTR8	DYNLT1	CYP2U1	LINC00482
ZCWPW1	KPNA1	MDH2	AK9	NRBP2
P2RY10	UBE3A	NIPSNAP2	TTC39B	TNFAIP2
TNRC6C	SLC25A36	NSDHL	MOV10	PGBD2
TP53INP2	XRN1	CETN2	VSIG4	CDK10
MYH7B	KAT2B	NDUFB9	KCTD18	L3MBTL1
TP73	PRKAR2A	IDNK	FAM126B	LMNTD2
CLUL1	USP4	SURF1	RASA2	WASH3P
FKBP7	ACAP2	PTGES2	RMND1	PCGF3
OSBPL6	BBX	COMMD3	TYSND1	EP400P1
LXN	GNB4	MSRB2	TBC1D31	RNPC3
SP140	ACVR2B	FUOM	ATAD2	GSAP
TNS1	WDR48	GSTO1	B3GNT7	CCDC84
SAR1A	KLHL24	RGS10	NECAP2	KIF18B
CDC14A	EIF4G1	BTBD10	TAB3	NBPF12
CEACAM1	NEK4	EIF3M	SLC38A10	ZNF75D
LIPE	INO80D	ARFGAP2	UBN2	CEACAM19
PAFAH1B3	MOB1A	LAMTOR1	PANK4	ZSCAN30
CARMIL1	KANSL3	B3GAT3	SKI	HEXIM1
EPB41L2	PIKFYVE	COMMD7	PAFAH2	SIRT7
RABL2B	NCL	DSN1	PTPDC1	SECISBP2
KEAP1	SLC35F5	YTHDF1	GPR153	CYHR1
DDX43	STAM2	NUDT22	RNF166	KLHL17
AC010327.1	GPD2	VPS51	NIT1	LINC00265
RFX3	ACVR1	PPP4C	DEDD	C15orf62
MID2	GTF3C2	TMEM219	GART	C3orf62
COL5A3	CLIP4	CWC15	CSRP1	CCDC9B
PUM3	MRPL19	SAP18	C1QC	CLN3
CHRNA3	LANCL1	HNMT	CBR1	ZNF548
CPOX	GLS	TIMM8B	PTMS	MSL1
CLDND1	PAPOLG	NDUFC2	CTBP1	ADAT2
MOK	USP34	CDC123	ZNF233	FAM111B
HSP90AA1	HDLBP	THYN1	GNE	KIAA0895L
DLGAP4	BIRC6	MZT2B	BSDC1	MPHOSPH8
NDC80	GORASP2	ATP5F1A	NR2F6	GARS-DT
COL4A4	STRN	HAUS1	MCM3AP	MFSD14C
TCF7	CEBPZ	XRCC4	PCNT	AC009022.1
IMPG2	PRKD3	GGPS1	ST6GALNAC6	ZNF431
ARG2	RAB3GAP1	SRP19	MPZL3	ZNF700
MEF2C	SOS1	SCOC	AC010761.1	ANKRD36B
UBA5	WIPF1	NMRAL1	ZBTB7B	PDLIM7
STK17B	ATF2	CC2D1B	NLRX1	ARRDC1
CDC14B	THADA	BUB3	ANO10	ABCB8
LRP2	AAK1	ATP5MC3	NAPEPLD	ZNF785
JMJD4	TRAK2	ELOC	ZNF382	MIRLET7BHG
PHLPP1	PCYOX1	ATP5PF	TMEM143	ZNF655
ATP8B1	EPAS1	DBI	SCIMP	STMN3
SMARCD3	PLEKHA3	MED7	TNFSF13	MIB2
WDR70	ALMS1	RRAGA	NEU3	ENTPD6
FYB1	DNAJC16	DCK	CMPK1	MAP1LC3C
STRADB	CEP104	ATP5MPL	SYNC	EME2
C1QTNF3	PHF13	UQCRB	KIAA1522	SPG7
ME2	EDEM3	MTERF3	TMCO4	FCHSD1
FAM135A	CAPZA1	NPTN	MYSM1	AKAP17A
EPB41L3	ASH1L	PRR14	AGL	IRAK4
COBLL1	ARHGEF2	MALSU1	EXTL2	ZNF335
DLG3	DOCK7	RPUSD3	IGSF8	ZNF84
TRAF5	KIAA2013	SEC13	PEX19	SFI1
OPRK1	MFN2	NTAN1	BPNT1	ZNF248
ITGB5	SMG7	PSMG3	ACP6	RPS6KL1
LYRM2	NCF2	RAB28	PPP1R21	UCKL1
ULK2	SLC35D1	RER1	PUS10	TPM2
P2RX5	RO60	MRPL17	SMC6	ZNF789
ITGAE	UCHL5	NCK1	SMARCAD1	DDX39B
PIBF1	TTF2	EIF5B	TNFAIP8L2	MDM4
TDRD3	EXOC8	ZFAND2B	ERCC3	DENND4B
NUFIP1	MTR	TMED4	RNF149	PRC1
OXCT1	SIPA1L2	DUSP23	IWS1	C1orf174
RRAGB	RLF	NDUFS2	DHX57	MIR29B2CHG
ZNF324	AKT3	FCER1G	HELQ	PCMTD2
ZNF416	ZNHIT6	CCAR2	CGGBP1	ARRDC1-AS1
ZNF586	RBBP5	FBXW5	PBXIP1	TMEM273
ZNF446	APH1A	IFNGR2	PYGO2	OXLD1
ZNF264	IPO13	ATP5MC1	ADORA1	SPIN3
FAT1	TMED5	SNF8	SPICE1	TNRC6C-AS1
YTHDC1	ABCD3	PSMD4	GMPS	AGER
CHMP2B	DARS2	PSMB4	IL17RE	SKIV2L
SMAP2	UTP25	MED8	IL17RC	ZNF814
PPIE	RPS6KA1	CCDC107	CRELD1	CCHCR1
NOA1	ARID1A	UBE2J2	PCOLCE2	STARD7-AS1
HAL	OSBPL9	ZDHHC12	U2SURP	ZBTB48
APOB	STAG1	CHTOP	TOPBP1	ZNF783
AGBL5	KMT2A	FLAD1	ZDHHC3	SPIRE2
EFR3B	CAMSAP2	CRTC2	CDCP1	RGL3
KIF3C	ATF6	PMF1	LZTFL1	CRYZL1
HADHA	CREB1	CCDC12	SENP2	AC105345.1
MAPRE3	ANKRD13C	PPP1R35	RNF168	HERC2P9
CD59	PHF3	IER2	SGMS2	THUMPD3-AS1
CD82	FBXO30	VPS28	DNAJB14	LINC01089
BCORL1	DCLRE1B	MGAT4B	CCDC51	ZNF580
FCN1	FOXO3	AP2M1	ABHD18	CRYGS
MYNN	RPN2	SAP30BP	MON1A	ANKRD39
SEH1L	ABCG2	ALDH16A1	RAD54L2	QTRT1
OVGP1	RAB3GAP2	LSM12	HPGD	MXD3
PILRA	UBN1	JOSD2	ARFIP1	LCAT
ABCB1	GTF3C3	EIF4A1	SLC25A46	FIRRE
ZNF213	TJP2	SNRNP25	PRIMPOL	SLX1A-SULT1A3
AKR1B1	HEATR1	FLYWCH2	2020-09-08	DNASE1
CTTN	PTBP3	CZIB	CDK5	CSNK1E
MTIF2	RAD23B	PEF1	SLC4A2	AP1G2
TTC39A	SET	FAAP20	C9orf64	TTLL3
ORC1	GLE1	TM2D1	WRN	AC132008.2
MGST2	RAB14	ARPC5	PGM2L1	PLEKHM1P1
CHERP	FBXW2	DPY30	DDIAS	SEPT7P2
ATG16L1	RBM18	SCNM1	PCF11	MS4A4E
RAD54L	INVS	BOLA3	TTC8	ZSWIM7
DNAJA1	VPS4B	S100A11	ABRAXAS2	CD27-AS1
DIMT1	YLPM1	PMVK	TSC1	NEURL4
EPDR1	NEK9	NAXE	CEP295	GOLGA8B
ITPKC	AREL1	KRTCAP2	AMOTL1	AC127502.1
CEACAM6	TTLL5	ARPC2	SPINT1	MYL5
FAT2	DLST	SSR2	BRD7	NPEPL1
RBM22	AFTPH	SUCLG1	POLL	ARHGAP27P1-BPTFP1-KPNA2P3
ERO1B	OGFRL1	RPL22L1	HPS6	MTMR9LP
LAT2	SLF2	PSMD6	ALKBH3	CCNL2
ALG9	IDE	GYG1	COX11	AC135983.2
ACOX3	GPAM	SMIM12	C2	NSUN5P1
HSD17B14	TCTN3	METAP1	CENPN	AFG3L1P
ACHE	ARMH3	H2AFZ	TMX3	PRKRA-AS1
FTL	KANSL1	PGRMC2	BLCAP	SH3BP5-AS1
BAX	PANK3	APEH	COG1	AL162586.1
PIGS	SNX19	C4orf3	ZNF606	CATIP-AS1
ADAMTS2	PLXDC2	ANXA5	CASC4	SLC26A6
TMPRSS11E	PROSER1	MOCS2	PEX11A	FAM229A
ATXN7L3	ELF1	WDR41	PLK1	RUSC1-AS1
PGS1	KDM3B	NDUFS4	STAT6	AL356356.1
UIMC1	UTP20	UBLCP1	YWHAB	AL356124.1
CETP	TMPO	UQCRQ	DIS3L	AL390036.1
GNAO1	UBIAD1	DAGLB	ACSF2	TP73-AS1
L2HGDH	TMEM131L	BRI3	SNX20	AL390728.4
TXNDC16	TENT4B	PEX2	ZNF91	LINC01341
KLHL42	PLBD1	TMUB1	TRIM68	GUSBP11
GNAS	TRMT1L	FMC1	ZNF180	AC021078.1
CASS4	DESI2	COX6C	ZNF528	FTX
PIR	KHDRBS1	DYNLT3	GPD1	AL391807.1
AAMDC	PIK3CA	NDUFB6	AXL	LINC00899
RFX2	PDS5A	STOML2	ZNF283	KANTR
METTL2A	POLK	SPTSSA	SPINT2	GOLGA8N
ALG6	UBL3	ATP5F1C	TMC8	LINC00342
CNOT3	FYTTD1	VDAC2	KCTD5	AC090186.1
GP6	OCRL	FAM204A	SPINDOC	LINC00472
DDX18	COPA	PRDX3	MAP4K2	ZNF37BP
GNA11	ZC3H7A	ENTR1	PAFAH1B2	ELF3-AS1
ASAP3	ZNF644	HPRT1	THAP9	PPP1R3E
DNMT3B	DCAF10	FUNDC2	2020-09-02	LINC00894
FER1L4	ECD	PSMC3	CMAHP	TTC28-AS1
PDRG1	MED13L	NDUFB8	RAB31	ASMTL-AS1
EPB41L1	RNF11	ANAPC16	REEP4	TMEM147-AS1
DOCK9	RASSF8	ILK	ZNF30	LINC00106
DOCK3	ITPR2	TAF10	LDLRAD4	RGL2
C3orf18	CCDC91	TMED3	ABHD15	KIFC1
COQ9	WWP1	SEC11C	SNTB2	FAM200B
KIF9	NCKAP1L	CIAO2B	DDX19A	LINC01410
PPP1R13B	LRP1	B2M	PPIC	PAXBP1-AS1
SMOX	FAM199X	PPIB	SPRY3	ALKBH6
SIGLEC1	TTC21B	CIAO2A	CHST14	WBP1
C20orf194	PIGT	MRPL16	APEX2	AMY2B
ZNF343	CHD6	CCNDBP1	CCDC126	LY6G5B
LZTS3	ARFGEF2	PHB	DFFB	COX19
KIZ	ZNFX1	SNRPD1	BTD	ACAD11
TESC	CSE1L	TRUB2	TRIM56	HYPK
SNX5	RAB22A	COQ4	BRD3	STAG3L5P
ESF1	STAU1	URM1	SIMC1	NAA80
RBBP9	ATP8A1	POP5	NIPA1	AC006254.1
SLC8B1	USP22	ATP5MG	GLB1	AC007566.1
DZANK1	USP9X	TUBA1A	NFRKB	AC004890.2
KDM2B	XPO5	SERTAD3	DNAJC18	AC004918.1
CFAP61	GLO1	RAB4B	ARL6IP1	N4BP2L2
TASP1	RREB1	YIF1B	IRF2BP1	NEAT1
AC004551.1	SSR1	DAPK3	MSANTD4	UBAP1L
RPH3A	ATXN1	HDGFL2	NUDT6	FAM13A-AS1
TRMT6	NUP153	GLOD4	FEZ2	STIMATE-MUSTN1
PEBP1	CNOT1	OTUB1	MFN1	LINC01948
ERP29	ABCC4	NDUFV1	GIMAP8	PDCD6
FUS	TM9SF2	CDK2AP2	JAGN1	GLI4
IGBP1	2020-09-06	MRPL58	TADA3	RPL32P3
FXYD5	FAM193A	ATP5PD	ASXL1	AL139349.1
ZNF302	GTF3C4	FAM234A	LRRC8C	AP006284.1
CDIP1	POLR1B	MLST8	ETFDH	BORCS8
CMTM1	MED1	SDHAF2	RGS19	AP002807.1
KCNH4	SYMPK	VPS37C	ANO5	POLG2
GMIP	CENPB	POLR2G	PWWP2B	PSMA3-AS1
LAG3	RRBP1	COPS6	ZNF570	VASH1-AS1
OTUB2	HNRNPR	DNAJC7	TRAPPC12	AC012651.1
ZBTB25	CEP250	PDHB	ORMDL3	AC005726.1
NECAP1	TUBGCP3	MPLKIP	C2CD2L	AL135999.1
ANKRD24	THRA	DTYMK	CTSW	MC1R
DHX32	SCAF1	FNTA	SLFN11	HMGB1P6
BLVRB	PRR12	NDUFS5	DCP2	AL390728.6
PCBP4	SGPP1	TMEM208	SSH3	AL035071.1
YPEL3	FAM78A	USP39	GRK2	AC003102.1
NUDC	NUP214	TNIP2	KDM2A	AC005674.2
STRN4	DYRK2	RNF181	ESRRA	LINC02185
LYZ	EMC1	MFF	CYSLTR1	AC108134.3
TFAP4	UBR4	COMMD8	GLRX	AC087741.1
SPG21	MACF1	ATP5ME	GOLGB1	ZNF234
P3H2	METTL16	UQCRFS1	C1QB	LINC00667
FLT3LG	RNF6	UBE2V2	C1QA	AC015813.1
RAB11FIP3	PTPN12	CD2BP2	OLR1	AC004687.1
PABPC4	CASD1	TBC1D10B	NAA20	AC132812.1
CD209	MKLN1	PRELID1	CCDC106	RARA-AS1
CERS4	HERC2	HINT1	ZDHHC24	NBPF15
MCOLN1	TWSG1	C15orf40	PHLDA3	MYO15B
USP48	WDFY4	BOLA2B	RESF1	AC027097.1
PDPR	EIF2AK4	CENPX	CTBP2	AC008105.3
NAT14	INO80	AGPAT2	ATR	AC025048.2
PITPNM2	ICE2	DUS1L	SH3BP5L	ATF7-NPFF
DTX2	IVD	GPS1	FAM131A	AC005261.2
PUS7	ARPP19	ZNF32	PCCA	FAM156A
SLC26A4	VPS13C	SF3B5	TBC1D10C	AC020909.3
TXNL1	COPB1	ELP5	KCNE3	AC024075.2
ABCC6	DCTD	GABARAP	CABP4	IKBKG
ITGA6	FXR2	STX8	PLAAT3	PTOV1-AS2
MAP3K20	KIF1C	UBB	VSIG10	ZNF528-AS1
FH	CCNT1	NUDCD2	KCNA3	AL158152.1
TF	HEATR5A	COMMD5	CCDC71	AL049840.4
MYO15A	ITFG1	CHCHD7	SAMD9L	AC127502.2
PITPNM3	ARHGEF6	LSM3	MIEF2	PFN1P2
SPAG7	XPO7	NDUFA3	ZBTB33	AC087501.4
ORC6	TULP4	C1GALT1C1	CD151	AC093297.2
ZC3HC1	MLLT1	TMEM126B	TMEM94	GTF2IP13
ESR1	ZSWIM6	SCAND1	SOX12	AP000347.1
RGS17	MAP1S	MRPL36	ZNF518A	AL159169.2
ANGPT2	CAMSAP1	TBCA	POGLUT3	AC073957.3
TMEM101	PRRC2B	CAMTA1	PLEC	AC021016.3
PPP2R3C	TRIM28	PPIH	EPM2AIP1	AL355488.1
HAUS4	AC008755.1	QARS	PARP10	NOL12
CEBPE	SESN2	KRCC1	NSUN3	AC069281.2
SLC7A8	CLIP1	CYCS	EFCAB13	AC084018.2
RNF31	ZNF317	MRPL13	ZNF552	AC103691.1
SCFD1	UBE4B	POP7	GAK	UHRF1
RPGRIP1	LATS1	GNB2	RMI1	HERC2P2
TOX4	ZNF141	COPS9	RCC2	AC005332.5
TGM1	RLIM	TCEAL1	TMTC2	SENP3-EIF4A1
AL096870.1	TBC1D5	FIBP	EDC3	MYO19
SEMA6A	CAPN7	PPP1CA	PCARE	AL136295.7
TYRO3	NR1H2	CHCHD1	PACS2	AC002350.1
WDR76	PSME3	MRPL52	PCED1B	AC012020.1
PHGDH	ACLY	RAD9A	MROH1	AC006128.1
COL9A3	ANKHD1	TMEM134	AKAP5	AC118344.2
EZR	DIAPH1	CFL1	SOCS4	AC012676.5
MFSD11	EXOC4	RNASEH2C	TMEM150B	AC130304.1
TGFB2	PPFIA1	COMMD1	SCRIB	AL353763.2
GPATCH2	WDR44	MTX1	CMTR2	AP000892.3
CDC45	LRRC41	CKS1B	EHMT1	FP565260.6
ADA2	RAF1	MICOS10	LRRC75A	LINC01338
AC016026.1	EFR3A	FKBP2	FAM89A	EBLN3P
VNN3	CARD6	GMPPB	ZNF708	GABPB1-IT1
LRRFIP2	GRSF1	ZNF622	UBA7	AC010422.8
XYLB	ANKRD17	RCE1	EXOC7	AL031281.2
GABRP	VPS13B	UQCRH	FES	AC009090.6
CDC6	TERF2	ATP5MD	CEP63	AC055839.2
UPRT	RIN2	GNG5	CNOT10
CDC23	PTPRA	FAM174A	MCEMP1
CBX5	SERINC3	SNAPC5	AP2A2
MAP3K1	PPP1R3D	MRPL11	AFMID
HOOK2	AP3B1	LARP7	CCDC125
TMEM38B	DCTN4	BRMS1	KIAA2026
PSMD5	XPO4	YIF1A	SF3A3
PTGS1	SPART	NDUFA11	TANGO2
CRAT	MKRN1	RAB1B	HMCES
SH2D3C	IPO8	MICOS13	ZNF530
TBC1D2	LARS	DCTN2	LIN9
PDE6C	SBF2	LSM1	DENND5A
CWF19L1	HSD17B4	BANF1	PGP
SEMA4G	ELP3	TMEM9B	PLA2G6
IKZF5	EDEM1	CLTB	PROS1
BLNK	PTPN22	POLD4	TMEM173
SORBS1	SORT1	DRAP1	ATL3
BAMBI	CEPT1	C11orf68	RBM33
IL11	SPIRE1	RPS6KB2	ARMCX2
CREM	ARF3	AURKAIP1	ZFP90
HIVEP1	KIDINS220	TOMM5	BRI3BP
TREM2	ROCK2	ORAI3	ZNF445
BRPF3	IL6ST	TUBB6	ZBTB37
TMEM14A	CDC73	SSNA1	SP140L
HSP90AB1	FBH1	COX8A	STAC3
ITPR3	DOCK2	KCMF1	LSAMP
ZNF184	PUM1	LMNB2	BRWD1
DSP	DSC2	DPP7	IRS2
SIRT1	CLOCK	MAN1B1	AIDA
HNRNPH3	TPP2	ATOX1	CD300LF
JAK2	TMED7	C18orf32	PIP5K1C
ACOT7	APC	ACAD9	FFAR4
CDC7	WDR36	POLR2L	MRTFB
SYDE2	UBQLN1	UBE2N	PPP1CC
PCSK5	AGTPBP1	RIC8A	RXRA
SCD	TAOK3	IMP3	GOLGA8R
RAB18	FBXO21	NDUFV2	ARHGAP30
HSD17B7P2	PNPLA8	COX14	2020-09-10
TSPAN15	SRPK2	GRINA	LYRM7
H2AFY2	MDFIC	COX5A	ZNF397
WASHC2A	SYNCRIP	EXOSC4	SHTN1
OCEL1	ORC3	TUFM	GCNT1
CATSPERG	MAP3K7	SELENOW	RSBN1L
STX1B	NAT10	EIF3K	ZKSCAN4
CIRBP	CAPRIN1	DPM3	TRPV2
2020-03-02	DNAJC14	CYC1	PTAR1
TECR	ACVR1B	GADD45GIP1	SMIM15
CEP170B	AFG1L	SHARPIN	NHLRC3
HCN2	NHSL1	C14orf119	SLX4
CDHR5	URB2	PUF60	TRMT2B
IZUMO4	EGLN1	DCTPP1	HACD4
MADCAM1	ABCB10	HCLS1	BLOC1S3
MKNK2	TAF5L	TCEAL8	JPT1
ARVCF	STX6	MRPL14	IL1RAP
KLHL22	RNASEL	HIGD1A	SPATS2L
SERPIND1	DHX9	MRPS23	ACADSB
CECR2	CEP350	LSM10	TMEM63A
DERL3	RC3H1	COA4	ASB13
DDTL	DOCK10	PRKAG1	PPP1R26
DDT	USP37	MRPS11	ANAPC7
GSTT2	CAB39	SNRPE	MYO6
GGT5	TMEM127	NOP10	HDAC2
RNF215	TGFBRAP1	IST1	RABL6
SEC14L2	GCC2	ARL6IP4	ZNF502
YPEL1	EPC2	MOB2	NHLRC2
GGT1	SCYL2	GLRX5	AP2A1
PRODH	WASHC4	ANXA2	PSMD12
PPM1F	LCP1	NGRN	NOL4L
SLC35E4	TNS3	HMGN4	SVIL
TOP3B	IREB2	NAA38	SPN
CYTH4	ALPK3	RUVBL2	ZNF624
ESS2	SRSF1	SELENOF	FAR1
CRYBB2P1	VEZF1	CCDC159	ZNF780A
SLC25A1	TEX2	COA5	ZNF181
LGALS2	DCAF7	MRPL54	MYO1C
GGA1	KAT7	NDUFB1	NKIRAS1
SH3BP1	EPRS	ALYREF	ZNF677
HPS4	RPS6KC1	COA3	ZNF823
PIK3IP1	WDR33	ACTG1	VPS13A
SRRD	SAP130	DIABLO	NOL8
PATZ1	HS6ST1	UQCR10	PRIM1
TFIP11	UGGT1	UBE2F	ZNF544
GCAT	STAM	TSSC4	HSD17B11
CRYBB1	YME1L1	NDUFA12	SZT2
ANKRD54	ECPAS	TMED9	QRICH1
EIF3L	CDK5RAP2	SUMO3	DDX42
MICALL1	TLR4	PTRHD1	ITSN2
CCDC134	ZNF189	SIVA1	ZNF808
SLC16A8	STX17	CIB1	YTHDF2
CENPM	NCBP1	RAB11B	ATL1
2020-09-03	DERL1	FAAP100	STK39
TPTEP1	PLAA	MRPL40	CEP290
KDELR3	UBAP2	PSMD13	SMURF1
CYP2D6	RNF38	UBE2L3	CDC42BPB
DMC1	TLN1	DRG1	RUNDC1
HSCB	DENND4C	MORF4L1	DCAF12
CBY1	KIF13A	NDUFA13	SMC5
RAB36	FAM8A1	POLR1D	ZNF525
TIMP3	ANKRD42	SMIM29	INF2
SUN2	TGS1	PTRH1	DDO
DNAL4	NEK1	RPS19BP1	RING1
RHBDD3	DDX60	CMC1	RXRB
TTLL1	ALKBH8	PTMA	EHMT2
RASL10A	CTDSPL2	HSPA14	VWA7
AP1B1	RMDN3	MCRS1	GNL1
HMGXB4	ADAM10	PLSCR3	TRIM39
NEFH	DBT	EIF4EBP1	ZNF468
BIK	SELENOI	LAMTOR4	TRIM27
HMOX1	ACTR2	TUBB4B	MROH6
MCAT	PREPL	SUMO2	ATXN2
THOC5	FBXO11	NOC2L	ARHGEF34P
APOBEC3H	LRPPRC	NELFB	SNX2
ARSA	ATAD1	NDUFA4	TECPR1
TTLL12	DNAJC13	TMEM120A	DENND1C
CBX7	NAB1	HMGB1	ATP10A
PDGFB	ITPRID2	S100A4	RAB12
CABP7	SLC49A4	PPIA	SACM1L
RBFOX2	USP8	NIF3L1	SFT2D2
SYNGR1	SECISBP2L	TCEAL3	GIMAP1
PNPLA3	TMOD3	CXorf40B	COG8
FOXRED2	HERC3	GTF2E2	STIMATE
GRAP2	HNRNPD	GSTK1	LEPROT
IFT27	SEC31A	HNRNPAB	NCKIPSD
PVALB	KIAA1109	S100A10	ATF6B
KIAA0930	BMP2K	GPAA1	IRF9
CSF2RB	G3BP2	ADH5	GALT
SLC25A17	SCARB2	S100A6	NUDT19
FAM118A	CNOT6L	C1orf122	TAX1BP3
KCTD17	USO1	TOR4A	GANC
IL2RB	SEC24B	UBL5	SCART1
CHADL	RNF185	ASNA1	AC004540.1
DESI1	AEBP2	ZNF511	ARHGEF28
CERK	ETNK1	CALM1	TIGD1
ABHD4	SCAF11	TMEM184B	EXOC3-AS1
CTSG	TMEM19	SFT2D1	NRSN2-AS1
GZMB	TMTC3	HMGN2	AC009950.1
RBM23	SLC15A4	SELENOT	BAIAP2-DT
PRMT5	GIT2	OSTC	AL928970.1
COCH	NUP58	R3HDM4	AL513550.1
AP4S1	MTMR6	CAPZA2	LINC02577
POLE2	ACVRL1	APRT	OR2A9P
VCPKMT	SMARCC2	GDI1	HCG18
CDKL1	ESYT1	DAXX	AC243772.2
PYGL	TMBIM6	PFDN6	AC011899.2
GNPNAT1	RB1	RNF5	GTF2IP4
DDHD1	SBNO1	MRPL38	NKAPP1
CDKN3	SETD1B	STK19	ZNF879
CNIH1	MBNL2	NELFE	SDCBP2-AS1
CGRRF1	ABHD13	LSM2	B3GALT4
ATP6V1D	TMX1	CSNK2B	TNFSF12
PLEK2	NAA30	C6orf47	RDH14
PIGH	NIPA2	AIF1	YAE1
VTI1B	SLC12A6	LST1	CRYZL2P
TIMM9	TCF12	MRPL53	ZNF702P
GSTZ1	ZSCAN29	SDHAF1	AL162431.2
SAMD15	BNIP2	PSENEN	DBNDD2
DAAM1	HMG20A	PSMB10	UBE2V1
ALKBH1	NCOA2	E2F4	A2M-AS1
DHRS7	SCAMP2	SARNP	SCAMP1-AS1
ASB2	ABHD2	PRR13	ZNF585B
CEP128	IQGAP1	TMSB4X	AC139795.2
GSKIP	CRTC3	TMEM256	ARPC4-TTLL3
VRK1	EFL1	RNPS1	ZNF345
PAPLN	GLYR1	SELENOH	TUG1
C14orf93	FTO	TSN	AP001372.2
CCNB1IP1	ARHGAP17	CRIP1	AC090559.1
CINP	ZFHX3	SUPT4H1	EID1
PCK2	MBTPS1	ARL2	AP003486.1
KIAA0391	ZCCHC14	SRA1	AC026362.1
EMC9	PDPK1	VDAC1	DNAAF4
PSME2	UTP4	NDUFS3	ZNF225
BRMS1L	RANBP10	GPSM3	KIAA1147
REC8	VPS53	TREX1	GALNT4
GMPR2	NPEPPS	CLIC1	LINC00239
RABGGTA	SSH2	DDX47	AL160006.1
PLTP	CLTC	MDP1	AC125257.1
PROCR	BCAS3	MRPL23	AL365361.1
GINS1	AFG3L2	SMIM30	AL158212.3
NINL	SLC39A6	FIS1	AC021016.2
CD40	ESCO1	IFRD2	LINC02591
UQCC1	OSBPL1A	TOMM6	AC138207.4
IFT52	TP53	IFI30	TXNIP
SLA2	RPTOR	HLA-DPB1	STRADA
RAB5IF	WDR45B	CPTP	AC060766.7
NFATC2	DYM	MCRIP1	AC008878.3
CSTF1	ZCCHC2	WDR46	AC004918.4
NELFCD	RETREG3	C19orf24	POC1B-AS1
CTSZ	DPP9	PET100	TAF15
TUBB1	CCDC97	HSBP1	KMT2B
MTG2	URB1	MCTS1	LINC02035
MRGBP	MYO1F	SMIM26	AC096992.2
TCFL5	ZNF614	ZBTB22	NUDT18
GID8	RERE	CDKN2AIPNL	GTF2IP1
SLC17A9	KIAA0319L	NME1	BACE1-AS
BIRC7	WDTC1	ADSL	AC020951.1
PTK6	SERBP1	MIF	AC016588.2
GMEB2	PRKACB	RPP21	AC008993.1
SPEF1	PIGK	ATP5MF	BISPR
RNF24	CTTNBP2NL	ARPC4	AL451123.1
NDUFAF5	POGK	ARPC1A	AC012443.2
TRIB3	POU2F1	ATP5PO	AC084198.2
RPS10P5	XPR1	MTFP1	AC008875.3
ANGPT4	TOR1AIP1	EIF6
SNPH	ZNF687	MRPL20
SIRPB1	PI4KB	MRPL33
CCM2L	PIP5K1A	STMP1
MYL9	ANP32E	C4orf48
MROH8	CERS2	NME2
NOP56	ARNT	TMEM199
MANBAL	GOLPH3L	TMEM141
JAG1	INTS7	H2AFJ
SNTA1	UBAP2L	CHMP4A
CHMP4B	GATAD2B	DPP3
ACTR5	LYST	BRK1
AHCY	CEP170	ZNF271P
PPP1R16B	SDE2	CNPY2
FAM83D	FBXO28	C17orf49
DHX35	PARP1	MRPL12
DNTTIP1	EPHX1	CCNQ
MAP1LC3A	HNRNPLL	RBM8A
SYNDIG1	VPS54	AC093484.3
ACOT8	ASXL2	MRPS21
APMAP	SNRNP200	NDUFA7
ZNF516	EXOC6B	CARD8-AS1
METTL4	TEX261	GTF2H5
MYOM1	SPOPL	PSMB3
CEP192	SCRN3	C11orf98
SMAD7	LNPK	PAGR1
LAMA1	UBR3	AC068631.3
RNF125	NBEAL1
POLI	RHBDD1
RBBP8	RAB5A
RIOK3	RETREG2
CSTF2	IQSEC1
ATG4A	TMF1
STS	RABL3
MID1	NCEH1
MOSPD1	LPP
AMMECR1	DCAF1
SUV39H1	FIP1L1
MCF2	ATP10D
ABCD1	KLHL8
CACNA1F	TBCK
SYP	CAMK2D
PLP2	METTL14
BMX	SETD7
PLS3	2020-03-01
SMARCA1	PDGFC
MTMR8	2020-03-06
ASB9	PIK3R1
ZC3H12B	IQGAP2
KCND1	PPIP5K2
PIM2	PAM
SCML2	BDP1
UBL4A	SLC30A5
CD99L2	FBXL17
RP2	G3BP1
JADE3	SHPRH
CDK16	ZMYM4
HTATSF1	RBAK
GABRE	PURB
PIN4	ATXN7L1
PORCN	TLK2
MAGED2	NOM1
RBM3	MSN
SRPX2	TAF1
SYTL4	DIAPH2
CENPI	DOCK11
PBDC1	CHMP7
BEX4	PLPBP
RUBCNL	ERLIN2
NDFIP2	TACC1
TNFSF13B	NSD3
CDADC1	MTDH
CAB39L	FBXO10
KLF5	SNX30
ACP5	STOM
MRPS31	GPR107
SLC25A15	SEC16A
FLT1	NOTCH1
RGCC	POLR3A
VWA8	GLUD1
DGKH	ADD3
KATNAL1	DNAJB12
ACOD1	EIF4EBP2
DHRS12	PDCD11
TSC22D1	INTS4
MSLN	NPAT
MGRN1	ATM
ZNF629	AASDHPPT
HSF4	SLX4IP
MAPK3	SOGA1
GDPD3	ITGB1
ELMO3	LATS2
LYRM1	MTMR12
TSNAXIP1	DOCK1
AC026470.1	DIXDC1
ARL2BP	DLAT
PLLP	PIP4K2A
ZNF423	FOXO1
CCL22	CRIM1
DHODH	DHX37
CCL17	UEVLD
ACD	UBE3B
POLR2C	SLC2A13
PARD6A	SRFBP1
ZNF821	EXT2
MMP15	NEK7
CCDC113	FER
SETD6	VPS26B
SLC38A7	FAM160B1
VAC14	QTRT2
HAS3	MFSD6
SMPD3	FLI1
SLC7A6OS	WWC2
SLC7A6	SAV1
ESRP2	NBAS
WDR59	SACS
NPRL3	CACUL1
HSDL1	FAM168B
CRISPLD2	MGAT5
ZNF500	C18orf25
NME4	PDE3B
NOMO3	TGOLN2
LMF1	UHMK1
CLCN7	JMY
HAGHL	HOMER1
METRN	MBNL1
RHBDL1	SLC30A6
NUBP1	UTRN
MEFV	MR1
CRYM	CDYL
EEF2K	DAB2
PIEZO1	ANAPC1
ZNF174	CAST
CLUAP1	SMARCA5
UBFD1	HNRNPU
PRSS33	RANBP2
AQP8	AHCTF1
USP31	TMEM87B
HMOX2	TRAPPC8
DNAJA3	RMND5A
CORO7-PAM16	TRIP12
RRN3P2	CHD1
XYLT1	HS2ST1
RPGRIP1L	PPP2R5E
STX4	IMPACT
IL21R	OTULIN
SYT17	UBASH3B
KNOP1	TOMM70
AAGAB	LRRK1
IQCH	MIA3
LACTB	TNIK
TRIP4	CCSAP
MTFMT	FGD5
AP3B2	PLCL2
ACSBG1	ANKRD40
CTSH	APOOL
TTC23	OTUD6B
CD276	CDK19
FAH	AGPAT5
RPAP1	USP25
HOMER2	SLC7A7
ATP8B4	LARP1
DTWD1	MIER3
GABPB1	NUP205
TJP1	RNF20
BMF	ELMO1
SCG3	SLC26A2
EIF3J	VPS37A
OIP5	PSD3
SLC30A4	ELMSAN1
MYEF2	GNAQ
SGK3	DPY19L4
CSPP1	BACH1
ZDHHC2	TIAM1
BRF2	SCAF4
ZFAND1	HK1
CA2	PHF6
CPQ	ZDHHC5
CALB1	ZFAND3
LAPTM4B	KAT6B
UBE2W	SAMD8
POP1	RAB11FIP1
NIPAL2	UTP14A
PLAT	AIFM1
STK3	BAG4
GDAP1	FBRS
EIF3E	FRRS1
EMC2	MFSD14A
NDRG1	VPS8
ZC2HC1A	GALK2
IL7	TATDN2
TRPS1	SMG1
SPAG1	FCHO2
SNX16	RNF111
PYCR3	APPL1
SQLE	TMEM164
SH2D4A	BRAF
INTS10	FMNL2
ERI1	WASF2
SLC39A14	CUL4B
MTMR9	AHCYL2
LEPROTL1	ZC3H18
R3HCC1	PPP1R15B
TNFRSF10A	EMSY
UBXN8	ELK4
ARHGEF10	RAPGEF6
KCTD9	EPB41
FGL1	SYNJ1
ASAH1	SON
BNIP3L	RUNX1
TULP2	MORC3
DHDH	HLCS
MAP4K1	ADIPOR1
HNRNPL	UBR1
LHB	AMFR
LIN7B	RSPRY1
CKM	GPBP1L1
PPP1R13L	EFCAB14
PEX11G	ABR
ERCC2	ARHGAP35
DOT1L	RRP1B
RNASEH2A	G6PD
CD37	AGPAT3
SF3A2	TRAPPC10
AMH	ZER1
RETN	TAOK1
FCER2	SHC1
DMPK	ADAR
TBC1D17	MAML1
TLE6	ABCF3
LILRB1	ACOX1
LILRA1	FMNL3
TIMM44	LARP4
CCDC61	RAVER1
IL27RA	CXCL16
TNNT1	ZYG11B
C19orf44	USP24
MED26	USP1
RASAL3	FUBP1
EPHX3	SLC30A7
ZNF419	NCSTN
AURKC	DENND2D
CCNE1	BROX
TIMM50	CNST
DYRK1B	WDR26
CLC	REL
GPI	ARL5A
PLD3	PDLIM5
PRX	RPRD2
PIAS4	ARHGAP25
NUMBL	PAQR3
EBI3	HIPK1
YJU2	LRRC58
CLIP3	TGFBR2
SLC1A5	STT3B
PRKD2	CLASP2
CACTIN	PRKCI
CCDC9	PPM1L
FZR1	PPP4R2
BBC3	WDFY3
DENND3	PPM1K
DMAC2	TIPARP
CEACAM4	SLMAP
ICAM4	SMIM14
RPS19	HPS3
NKG7	SNRK
ICAM5	KIAA1143
CD33	WDR43
MEGF8	FYCO1
KDELR1	DTX3L
GRIN2D	ZNF148
CLEC11A	BAP1
SIGLEC6	PRKCD
ZNF175	SFMBT1
PLA2G4C	PBRM1
SIGLEC5	TASOR
DBP	UBXN7
CAPS	RNF123
PLPPR2	NAA15
BCAT2	ICE1
MIER2	OTUD4
PLEKHA4	TMEM184C
TNPO2	PRMT9
LILRB5	LMBRD2
KLF1	NIPBL
DNASE2	PGGT1B
MAST1	PRRC1
LENG1	AGGF1
ARRDC2	ERAP1
RAB3A	RICTOR
ISYNA1	TENT2
ELL	CREBRF
CRTC1	STXBP5
DDX49	COG5
LSR	ZNF12
ZNF14	MIOS
SCN1B	RAD21
PBX4	OSGIN2
ERF	OXR1
ZNF574	PHAX
ZNF85	FOXK1
CADM4	INTS8
SMG9	VIRMA
CFAP69	WASHC5
GTPBP10	SYK
RASA4	KDM1B
PMPCB	HGSNAT
DNAJC2	HNRNPK
BET1	ZHX1
TWISTNB	GAPVD1
PON2	ATP7A
ITGB8	NOL6
DUS4L	VCP
WDR91	PIGO
MPP6	BRWD3
TTC26	2020-03-08
ADAP1	GTF2A1
CAV2	REEP3
MET	PDZD8
RNF32	NSD1
HOXA1	ENOX2
LFNG	BMS1
IQCE	CCDC186
TSPAN12	TRUB1
CPED1	ZFYVE1
CPVL	CPSF2
CHN2	PTER
GRB10	RAB8B
FKBP14	BTRC
PLEKHA8	BAG5
STX1A	API5
EPHB6	ZNF319
MINDY4	NOLC1
CASP2	FRS2
CCL24	ARIH1
HSPB1	CUL5
PDAP1	WBP1L
PTCD1	TRIM44
CYP3A5	KIAA0355
EIF3B	RNF169
SNX8	ATMIN
AIMP2	LEO1
TFR2	ZNF592
MOSPD3	AP1G1
PCOLCE	MARF1
FBXO24	CLPX
RBM28	VPS39
USP42	PIP4K2C
AGFG2	MTMR10
SERPINE1	TSC22D4
CLDN15	NUDT21
PHF14	CDK12
NRF1	TBC1D16
EZH2	STIM1
MEST	ZNF646
ACTR3C	RAB8A
TSPAN13	KMT2D
AHR	TRAPPC9
TMEM176B	ZNF146
GLI3	WDR81
MRPL32	TSR1
COA1	SRP68
TMEM248	ZNF597
STAG3L4	DDB1
POLD2	C2CD3
LIMK1	TRANK1
FSD1L	SETD5
NMRK1	HOOK3
PRUNE2	BMI1
TGFBR1	PCMTD1
C5	RFWD3
OGN	CDC40
ECM2	TRAPPC11
PTGR1	STAT3
SUSD1	AHCYL1
AKNA	DNAJC21
TNFSF8	CNNM3
DNM1	GFM1
AK1	LETM1
CDC37L1	CEP120
PLGRKT	FEM1B
KDM4C	MAP2K1
TESK1	MECP2
KCNT1	CSNK1G1
CREB3	XPO6
MPDZ	SIN3A
DDX58	PTPN9
PIP5K1B	MMGT1
GLIS3	CLIC4
NPDC1	ZEB2
APBA1	DTWD2
PTGDS	HIC2
SHB	LUZP1
UBE2R2	TAPT1
ABHD17B	HNRNPF
EXOSC3	P2RY1
DVL1	MAP3K2
GATA3	YWHAG
PHYH	TMEM192
RASSF4	HNRNPA3
DNMBP	SIK2
PKD2L1	USP38
CUBN	USP47
TRDMT1	TMED10
DDX50	RALGAPB
MAPK8	HSPA4
PLEKHA1	ATF7
PALD1	SOCS6
CDH23	KIF5B
VSIR	AKAP13
SPOCK2	FOXN2
MICU1	USP32
BMPR1A	PPM1D
MINPP1	KIAA0232
ACTA2	TANC2
LIPA	MTM1
TWNK	INSR
NPM3	SOCS5
ANKRD26	ZNF672
LHPP	TRIM8
GTPBP4	FAM98B
EDRF1	CANT1
BCCIP	CLCN5
MTPAP	ZNF318
NEURL1	WIPF2
STN1	LRRC8D
MAP3K8	BPTF
GLRX3	ATF7IP
XPNPEP1	PTEN
ZMIZ1	ZNF217
PBLD	JMJD1C
TSPAN14	USP19
RUNDC3A	KLF11
RAPGEFL1	SNTB1
RGS9	CERS6
RNF43	SUCLG2
RAD51C	GNG12
2020-09-04	ZNF24
TRIM37	MANEA
P2RX1	AFF1
DHX40	HCFC1
TUBD1	KLHL6
GOSR2	WASHC2C
TRIM16L	TMCC1
CBX1	CES2
GALK1	SP3
INTS2	DMXL1
HOXB6	MYD88
ENO3	OXSR1
RNF167	PHF8
CHRNE	TADA2B
RAI1	RELA
NUP88	HECTD4
BLMH	NOC3L
MED31	PARP14
DRG2	TNKS
AKAP10	ZBTB21
ALDH3A1	MAP3K11
ICAM2	SMARCC1
B9D1	PTPRM
UTP6	PEAK1
C17orf75	MOB1B
CYTH1	SNX33
PSMD11	AGFG1
CCL7	STAT5B
CCL8	AC124319.1
PEX12	DPY19L1
DHX58	PHC3
NAGLU	GOLIM4
HSD17B1	KLHL15
CNTNAP1	FBXO45
ABI3	SLC25A30
DLX4	LEMD3
COL1A1	TLR1
ALOX12	MGA
SMURF2	PRPF8
DUSP3	ZBTB4
SLC16A6	RALGAPA1
YWHAE	ATP2A2
AC130689.1	DENND4A
RANGRF	MSL2
DPH1	PDE12
MAP2K6	DHX36
DHRS7B	VCPIP1
MYH3	PDIK1L
VTN	ZNF654
TNFAIP1	PACS1
TMEM97	PSMD2
CDR2L	CTDSP2
PMP22	CKAP5
ALDOC	ATG13
GABRA4	SMAD2
USP46	LONRF3
CHIC2	RAB6A
AREG	ERCC4
MANBA	MBLAC2
MAPK10	SLC35A4
ZNF330	IP6K1
INPP4B	RTTN
CPE	RNPEP
WFS1	USF3
GAR1	FAM91A1
SLC2A9	SEC24C
FBXW7	SMCR8
TBC1D19	ZBTB34
SH3D19	RPS6KA3
BST1	CHD9
SNX25	TOP3A
LRP2BP	ZBTB38
UFSP2	NR2C2
CTSC	TBL1XR1
CCDC34	FLII
ZBTB16	ZBTB41
ELP4	ZNF354C
ZPR1	C2orf69
MTCH2	ZNF518B
TECTA	PLEKHM3
SC5D	NT5DC1
CRTAM	SUZ12
DNAJC4	KCTD12
SNX15	DHFR2
LPXN	ZBTB7A
DTX4	SNX18
UNC93B1	SPTY2D1
PUS3	PTPN11
DCPS	NSUN7
FOXRED1	GEMIN4
NRXN2	KLHL28
MS4A6A	GCC1
MS4A4A	SERTAD2
ST3GAL4	TIGD5
CPT1A	PDXDC1
CCND1	R3HDM2
CCDC86	BBS10
CHORDC1	MED14
FOLR1	ZNRF2
ARHGEF17	ZNF609
RNF141	PAK2
CEP126	MIGA1
IL10RA	NRIP1
BIRC2	PCGF5
NECTIN1	ZDHHC20
FBXO3	PITPNB
PDHX	POLR2A
SLC1A2	ZNF322
SLC15A3	SETD2
CD5	YIPF6
ACCS	COPG1
MDK	RFX7
MADD	RNF41
CARS	ADO
SLC22A18	TNRC18
SLC35F2	ERCC6L2
C11orf21	CREB3L2
C11orf58	TTC3
CHKA	ACBD3
EXPH5	ZNF721
GTF2H1	SRPRA
VWF	SPATA13
PPFIBP1	SLC8A1
PRPF40B	ABAT
CD69	ZNF623
PRDM4	BCOR
CLEC2B	ASB7
COQ5	EP400
ASIC1	PRR14L
SLC11A2	TBK1
CSRNP2	MACC1
CAMKK2	RBM12B
BIN2	BTBD9
IL23A	TOB2
RSRC2	FAM120C
CYP27B1	MAML2
LIN7A	COPB2
KRT18	FOXO4
ACSS3	XPOT
TNS2	MED12
PPM1H	2020-09-09
METAP2	AP3M1
LTA4H	INTS5
ELK3	HSF1
MAGOHB	C6orf120
TRPV4	PURA
ITFG2	NOMO2
PRR4	ATP6V0A2
PARP11	IFNLR1
GPN3	GPRIN3
RAD51AP1	BRCC3
AKAP3	SP1
MANSC1	ANKFY1
DUSP16	YTHDF3
ACAD10	IKZF1
ALDH2	EVI2B
CDKN1B	BICD2
NAA25	ZBTB6
SCNN1A	BACE1
AC005840.1	NKRF
OGFOD2	KPNA4
CDK2AP1	ZNF197
OAS3	GPATCH8
OAS2	NF2
RASAL1	UBE2H
ARHGDIB	ARAP1
SLC38A1	ZFP91
VDR	PPARA
RFC5	MITF
STX2	RNF220
ADGRD1	CHP1
TBC1D30	USP7
MDM1	TCEA1
TIMELESS	UBQLN2
KRR1	FOCAD
NOP2	CHM
ACRBP	NBR1
CHPT1	RALGAPA2
SPSB2	RTL6
LPCAT3	DPYD
NT5DC3	ZDHHC9
GOLT1B	ZNF567
LDHB	LITAF
CMAS	ARID2
HCFC2	SF3B3
AICDA	TSPYL1
PHC1	LIN54
SRSF9	FAM53B
AC009533.1	ZNF699
FGFR1OP2	TDRD7
FRK	STK40
DSE	SIRPB2
MAK	FAM217B
TMEM14C	LCOR
GCNT2	ZNF836
SMIM8	POM121
NEDD9	ZBTB44
CEP85L	TRRAP
ADTRP	ZNF765
MCM9	ZNF569
FAM184A	PIK3R4
GABRR2	NCOR2
TPD52L1	PRPF40A
RIPOR2	GDAP2
SASH1	MRTFA
UST	NF1
FBXO5	VKORC1L1
MTRF1L	DAPK1
PPARD	PPTC7
FANCE	ARHGEF12
SLC26A8	ZNF252P
STK38	FLNA
MRPL18	NOP9
MCM3	SLC39A10
PHACTR1	IGF2R
MDGA1	DYNC1H1
SAYSD1	SRC
RBM24	PCNX3
TREML2	TBC1D9B
ZNF451	DDI2
BAG2	TRIM33
RAB23	LRP10
CCNC	HTT
WASF1	MAP3K5
GPLD1	MYO5A
ALDH5A1	PIGN
VNN1	TOPORS
VNN2	CPLANE1
ACOT13	PHF2
SMAP1	MCMBP
B3GAT2	ZNF81
GMNN	KIF13B
SOBP	PLCG2
PEX7	MBP
SLC16A10	MAK16
ADGRG6	SIRPA
EPM2A	CD2AP
CCR6	SOWAHC
PHF1	ZNF770
BYSL	MIER1
GUCA1B	MAN1A2
MRPL2	STYX
DUSP22	HELZ
IMPG1	SDAD1
VEGFA	ZKSCAN8
TTK	WWP2
SLC29A1	UVRAG
BTN2A1	OGA
CLIC5	TCAF1
LY86	ZXDB
MEP1A	ZNF28
HARS2	CTNND1
NUDT12	TLK1
CEP72	LRBA
TENT4A	KLHL9
HMGCS1	NCOA6
DAP	C6orf89
PFDN1	TTC37
SLC4A9	SLC9A6
LOX	FAN1
TMCO6	IPO9
SPARC	TOGARAM1
HMGCR	CNOT7
PDE8B	MTOR
ITK	FOXJ3
THG1L	CHAMP1
ARSB	OPA1
BTNL8	LTN1
MSH3	TYW1
POLR3G	TOP1
LMNB1	DCLRE1A
ARRDC3	SMG5
TARS	KIF1BP
PDE4D	PJA2
RAD1	GIGYF2
BRIX1	MACO1
PRLR	BMPR2
PCDH12	VARS
PPWD1	BAG6
TRIM23	PRRC2A
TXNDC15	ZNF616
TTC33	DCTN1
RARS	SLC35B4
H2AFY	TRIQK
DPYSL3	TMEM170B
ERGIC1	IPO7
PDGFRB	SAMD9
BNIP1	CCDC85C
DBN1	ITPRIPL2
ZNF346	HACD2
UNC5A	ANKRD28
TBCCD1	DENND1B
CRBN	SCAF8
BCL6	CHUK
ARL6	SYNJ2BP
CD86	RBMXL1
FAM162A	PPP1CB
OGG1	PPME1
PCCB	ZBED1
CEP70	HNRNPUL2
RBP1	UBXN2B
SERPINI2	PEX26
WNT5A	FASTKD5
PFKFB4	HOMEZ
COL7A1	ZNF407
HES1	FNIP1
ECT2	PPP3R1
TFG	FAM200A
HYAL1	APOL6
TUSC2	ATXN1L
CYB561D2	PLEKHM1
C3orf14	RP11-592B15.4
FXR1	ERCC6
CBLB	PARG
IFT57	HCG11
IQCG	LSM12P1
GBE1	TRIM26
UMPS	HNRNPUL2-BSCL2
SNX4	LINC01278
FRMD4B	NUS1P1
PLXNA1	RNF103
ABTB1	ZNF542P
PODXL2	CRCP
KIAA1257	PLEKHO2
NEK11	PI4KA
PLSCR4	DDOST
ABCC5	RBM12
ABHD14B	CEBPA
EIF1B	OIP5-AS1
ABHD14A-ACY1	ALG11
ARHGEF26	ATXN7L3B
CLCN2	PRKDC
LMAN2L	ZNF260
RTKN	GVINP1
IL1A	POLR2M
CCL20	CTSO
FAHD2A	RBM15B
ZAP70	NORAD
STEAP3	CCPG1
TFCP2L1	GTF2I
TP53I3	AC119396.1
DNAJC27	DYNLL2
POMC	SEC22B
OTOF	RASSF5
CENPA	NCOA4
CYTIP	AC005523.2
TANC1	POM121C
MPV17	SOCS7
EIF2B4	PPP4R3B
ITGA4	SYNRG
PSMD14	PIP4K2B
ASB3	ACACA
REEP6
PCSK4
APC2
IFIH1
GCA
PCGF1
LOXL3
GALNT3
WDR75
FANCL
FN1
STAT1
DNAH6
UNC50
IGFBP2
KCNJ13
GGCX
EHBP1
COQ10B
GNLY
ST3GAL5
CHST10
MOB4
KDM3A
PLCD4
ZNF142
IL1R2
PRKAG3
IL1R1
IL1RL2
IL18R1
IL18RAP
FHL2
ABCB6
STK16
PROC
ID2
TAF1B
HPCAL1
NOL10
PLEKHB2
DCAF17
SLC25A12
SDC1
PLCL1
SLC1A4
KYNU
ORC2
ORC4
C2orf42
ARID3A
CD207
GRIN3B
SPR
PARD3B
FARSB
DHCR24
MORN1
GPX7
CACYBP
RALGPS2
ANGPTL1
TCEANC2
LRRC42
QSOX1
STXBP3
ERRFI1
KIAA1324
MECR
KCNC4
TRIM62
DLGAP3
SFPQ
RHOU
MEF2D
SRM
DLEU2L
C1orf21
SWT1
MAD2L2
LEPR
IVNS1ABP
PLA2G4A
GADD45A
WLS
RGS2
CTH
OLFML3
CRYZ
PHTF1
ZBTB17
TFAP2E
CD2
KIF21B
TMEM9
WARS2
AL591845.1
OSCP1
C1orf109
NID1
LGALS8
BMP8B
MYCL
KMO
ZNF684
RIMS3
PADI2
UAP1
CTBS
KLHL12
IGSF21
SSX2IP
PLA2G2D
GBP3
GBP1
PINK1-AS
KIF17
GPR89A
CDK18
CD160
GALE
ID3
EBNA1BP2
B4GALT2
ERI3
PTCH2
PRDX1
PIK3R3
BLZF1
SLC19A2
FAAH
NSUN4
DR1
CNN3
F3
VAMP4
DPH5
PTBP2
TNFSF4
PRDX6
HSD11B1
IRF6
RCAN3
SYF2
MTFR1L
NEK2
DHDDS
NENF
NSL1
PROX1
RPA2
PPP1R8
2020-03-02
SLC5A9
CD3EAP
MESD
RCN2
MUC5B
IFT46
SLC8A2
KPTN
TNNT2
DDX59
FASTKD2
NRP2
B4GALT6
C1orf54
[truncated: 10,382 more rows]

## Sheet: Table S6
All enriched GO biological processes at 10% FDR based on weighted gene co-expression network analysis (WGCNA).
module	ID	GO biological process	p-value	FDR	Gene
module 01	GO:0017148	negative regulation of translation	6.11001e-12	1.54164e-08	UPF1,POLR2B,TPR,EIF2AK2,PUM2,NUP133,KHSRP,AGO1,NUP50,NUP188,TNRC6B,ZC3H7B,DICER1,FMR1,NUP93,TGFB1,CPEB3,NUP98,QKI,CNOT6,NUP155,CPEB4,XRN1,EIF4G1,NCL,ZC3H7A,XPO5,NUP153,CNOT1,HNRNPR,NUP214,METTL16,EIF2AK4,FXR2,SESN2,IPO8,PUM1,SYNCRIP,CAPRIN1,DHX9,RC3H1,IREB2,EPRS,NCBP1,HNRNPD,CNOT6L,NUP58,METTL14,EIF4EBP2,RANBP2,LARP1,NUP205,ADAR,STAT3,MAP2K1,SMAD2,POLR2A,PURA,YTHDF3,POM121,NCOR2,DAPK1,CNOT7,GIGYF…
module 01	GO:0010498	proteasomal protein catabolic process	6.11763e-12	1.54164e-08	ANKIB1,CDC27,FBXL3,RNF216,UFL1,UBR2,RNF19A,CUL3,CLEC16A,CUL1,RNF4,BTBD1,PSME4,SEL1L,FBXW11,KLHL20,UBE2K,ITCH,SENP1,OPHN1,PSEN1,GSK3B,RFFL,WAC,DCAF11,USP14,TBL1X,FMR1,UGGT2,AXIN1,FBXO31,BFAR,RNF40,ATE1,FBXL20,CCDC47,PRPF19,UBE4A,USP5,FAF2,UBE3A,EDEM3,UCHL5,RAD23B,RNF11,WWP1,RNF6,HERC2,UBE4B,RLIM,PSME3,EDEM1,CLOCK,APC,UBQLN1,UGGT1,ECPAS,DERL1,PLAA,RNF38,RNF185,TMTC3,TP53,SPOPL,UBR3,RHBDD1,TMF1,MARC…
module 01	GO:0006913	nucleocytoplasmic transport	3.02134e-11	4.96953e-08	UPF1,KPNA6,TPR,TNPO3,DDX20,IPO5,NUP133,SMG6,PSEN1,GEMIN5,GSK3B,XPO1,TNPO1,IPO11,RBM27,ALKBH5,NUP50,NUP188,MAPK1,PPM1A,NXT2,KPNA3,NUP93,UBR5,TGFB1,CASC3,KPNB1,SUPT6H,TMEM33,NUP98,CPSF6,MAPK14,NUP155,KPNA1,SMG7,IPO13,SET,GLE1,KHDRBS1,FYTTD1,CSE1L,XPO5,ATXN1,NUP153,MED1,SYMPK,NUP214,XPO7,XPO4,IPO8,MDFIC,DHX9,SRSF1,WDR33,NCBP1,CTDSPL2,NUP58,TP53,RERE,ANP32E,FIP1L1,UHMK1,RANBP2,NUP205,SMG1,PRKCD,PHAX,…
module 01	GO:0040029	regulation of gene expression, epigenetic	3.94407e-11	4.96953e-08	UPF1,BAZ1B,UBR2,POLR2B,TPR,ARID1B,PUM2,POLR1A,NUP133,BAZ2A,RIF1,AGO1,NUP50,NUP188,HIRA,TNRC6B,EP300,ZC3H7B,DICER1,SMCHD1,FMR1,NUP93,CTCF,TGFB1,HDAC5,SUPT6H,NUP98,ASF1A,CNOT6,FAM172A,NUP155,KAT2B,EIF4G1,ARID1A,ZC3H7A,XPO5,NUP153,CNOT1,POLR1B,NUP214,TRIM28,RLIM,IPO8,PUM1,DHX9,NCBP1,AEBP2,NUP58,CDYL,SMARCA5,HNRNPU,RANBP2,NUP205,ADAR,KDM1B,KMT2D,BMI1,STAT3,MAP2K1,MECP2,SIN3A,PPM1D,PHF8,SMAD2,SUZ12,PC…
module 01	GO:0009896	positive regulation of catabolic process	1.25802e-10	9.65875e-08	ANKIB1,UPF1,RNF19A,CLEC16A,PIK3CB,VPS35,PABPC1,NRDC,ITCH,PSEN1,GSK3B,KHSRP,SPTLC1,WAC,SH3GLB1,GTPBP1,TNRC6B,SPTLC2,CSNK2A1,CCDC22,FMR1,AXIN1,RNF40,AKT2,ZC3HAV1,CPEB3,AMBRA1,USP5,QKI,RAB3GAP1,MFN2,RAB3GAP2,IDE,WWP1,LRP1,CNOT1,HNRNPR,METTL16,EIF2AK4,VPS13C,SESN2,EDEM1,PUM1,APC,UBQLN1,MAP3K7,RC3H1,HNRNPD,CNOT6L,TMTC3,ARNT,METTL14,MSN,TAF1,MTDH,ATM,PIP4K2A,FOXO1,DAB2,LARP1,CUL4B,TIPARP,FYCO1,DTX3L,PR…
module 01	GO:0031331	positive regulation of cellular catabolic process	2.19577e-10	1.24815e-07	ANKIB1,UPF1,RNF19A,CLEC16A,PIK3CB,VPS35,PABPC1,NRDC,ITCH,PSEN1,GSK3B,KHSRP,SPTLC1,WAC,SH3GLB1,GTPBP1,TNRC6B,SPTLC2,CCDC22,FMR1,AXIN1,RNF40,AKT2,ZC3HAV1,CPEB3,AMBRA1,USP5,QKI,RAB3GAP1,MFN2,RAB3GAP2,LRP1,CNOT1,HNRNPR,METTL16,EIF2AK4,VPS13C,SESN2,EDEM1,PUM1,UBQLN1,MAP3K7,RC3H1,HNRNPD,CNOT6L,TMTC3,ARNT,METTL14,MSN,TAF1,MTDH,ATM,PIP4K2A,FOXO1,DAB2,LARP1,FYCO1,DTX3L,PRKCD,VCP,ARIH1,PIP4K2C,INSR,SOCS5,T…
module 01	GO:0034249	negative regulation of cellular amide metabolic process	2.22883e-10	1.24815e-07	UPF1,POLR2B,TPR,EIF2AK2,PUM2,NUP133,KHSRP,AGO1,NUP50,NUP188,TNRC6B,ZC3H7B,DICER1,FMR1,NUP93,TGFB1,CPEB3,NUP98,QKI,CNOT6,NUP155,CPEB4,XRN1,EIF4G1,NCL,ZC3H7A,XPO5,NUP153,CNOT1,HNRNPR,NUP214,METTL16,EIF2AK4,FXR2,SESN2,IPO8,PUM1,SYNCRIP,CAPRIN1,DHX9,RC3H1,IREB2,EPRS,NCBP1,HNRNPD,CNOT6L,NUP58,METTL14,EIF4EBP2,RANBP2,LARP1,NUP205,ADAR,STAT3,MAP2K1,SMAD2,POLR2A,PURA,YTHDF3,POM121,NCOR2,DAPK1,CNOT7,GIGYF…
module 01	GO:1901699	cellular response to nitrogen compound	7.08212e-10	2.74568e-07	PIK3C2A,UBR2,ATP6V0A1,CTNNA1,ARID1B,PUM2,IPO5,GNB1,PSEN1,GSK3B,SSH1,AGO1,CDC5L,ABL1,MAPK1,ZC3H7B,DICER1,FMR1,ZNF106,AKT2,TGFB1,PIK3R2,PIK3CG,CPEB3,RPS6KB1,PPP1R9B,HDAC5,PRKAR1A,GAB1,RAPGEF2,KLF3,C2CD5,CPEB4,XRN1,KAT2B,PRKAR2A,GNB4,SOS1,ARHGEF2,MTR,CREB1,FOXO3,IDE,PIK3CA,ZC3H7A,ITPR2,LRP1,SESN2,DIAPH1,PTPRA,LARS,PTPN22,PUM1,APC,RNASEL,DHX9,TLR4,NCBP1,DENND4C,ACTR2,HNRNPD,PDPK1,TP53,RPTOR,WDTC1,PRK…
module 01	GO:0051236	establishment of RNA localization	2.8466e-09	8.9668e-07	UPF1,TPR,NUP133,SMG6,XPO1,KHSRP,RBM27,ALKBH5,NUP50,NUP188,NXT2,FMR1,NUP93,CASC3,SUPT6H,NUP98,CPSF6,QKI,NUP155,SMG7,GLE1,KHDRBS1,FYTTD1,XPO5,NUP153,SYMPK,NUP214,XPO7,DHX9,SRSF1,WDR33,NCBP1,LRPPRC,G3BP2,NUP58,FIP1L1,ATM,RANBP2,AHCTF1,NUP205,SMG1,TGFBR2,PHAX,NOL6,CPSF2,CDC40,TNKS,AGFG1,CKAP5,SETD2,XPOT,HSF1,BICD2,POM121,SDAD1,SMG5,POM121C
module 01	GO:1903311	regulation of mRNA metabolic process	3.16894e-09	9.06279e-07	UPF1,PUM2,PSME4,PABPC1,MBNL3,XPO1,TNPO1,DIS3,KHSRP,PAPOLA,RBM27,SRPK1,SF3A1,GTPBP1,TNRC6B,ZC3H14,FMR1,RNF40,ZC3HAV1,CPEB3,SUPT6H,PRPF19,NUP98,MAPK14,QKI,XRN1,EIF4G1,SET,KHDRBS1,CNOT1,HNRNPR,NUP214,METTL16,FXR2,CCNT1,PSME3,CDC73,PUM1,SRPK2,SYNCRIP,RNASEL,DHX9,RC3H1,NCBP1,HNRNPD,CNOT6L,TMBIM6,MBNL2,SERBP1,METTL14,NBAS,MBNL1,HNRNPU,LARP1,RNF20,BAG4,SON,PRKCD,HNRNPK,LEO1,NUDT21,AHCYL1,MYD88,PDE12,PSM…
module 01	GO:1903313	positive regulation of mRNA metabolic process	3.23671e-09	9.06279e-07	UPF1,PABPC1,KHSRP,GTPBP1,TNRC6B,ZC3HAV1,CPEB3,PRPF19,NUP98,QKI,CNOT1,HNRNPR,METTL16,CDC73,PUM1,RC3H1,NCBP1,HNRNPD,CNOT6L,METTL14,LEO1,NUDT21,HSF1,YTHDF3,CNOT7,GIGYF2
module 01	GO:0010256	endomembrane system organization	3.74832e-09	9.44576e-07	PAFAH1B1,SPAST,TPR,GOLGA5,ARFGEF1,NUP133,MPP5,CLASP1,LMAN1,PIK3C3,ZMPSTE24,ZW10,NUP50,NUP188,SH3GLB1,MAPK1,TRIP11,NUP93,VPS18,AKT2,PPP2R1A,WASL,SEC23IP,GBF1,ARHGAP21,CCDC47,TMEM33,CLCN3,NUP98,COL4A3BP,NUP155,PPP2CA,STAM2,GORASP2,RAB3GAP1,EXOC8,TMED5,CAMSAP2,CREB1,RAB3GAP2,VPS4B,NEK9,SNX19,ARFGEF2,RAB22A,NUP153,NUP214,TMED7,STX6,TMEM127,GCC2,WASHC4,STAM,STX17,DNAJC13,USP8,SEC31A,SCARB2,USO1,NUP58,…
module 01	GO:0050657	nucleic acid transport	4.13648e-09	9.47631e-07	UPF1,TPR,NUP133,SMG6,XPO1,KHSRP,RBM27,ALKBH5,NUP50,NUP188,NXT2,FMR1,NUP93,CASC3,SUPT6H,NUP98,CPSF6,QKI,NUP155,SMG7,GLE1,KHDRBS1,FYTTD1,XPO5,NUP153,SYMPK,NUP214,XPO7,DHX9,SRSF1,WDR33,NCBP1,LRPPRC,G3BP2,NUP58,FIP1L1,RANBP2,AHCTF1,NUP205,SMG1,TGFBR2,PHAX,NOL6,CPSF2,CDC40,TNKS,AGFG1,CKAP5,SETD2,XPOT,HSF1,BICD2,POM121,SDAD1,SMG5,POM121C
module 01	GO:0050658	RNA transport	4.13648e-09	9.47631e-07	UPF1,TPR,NUP133,SMG6,XPO1,KHSRP,RBM27,ALKBH5,NUP50,NUP188,NXT2,FMR1,NUP93,CASC3,SUPT6H,NUP98,CPSF6,QKI,NUP155,SMG7,GLE1,KHDRBS1,FYTTD1,XPO5,NUP153,SYMPK,NUP214,XPO7,DHX9,SRSF1,WDR33,NCBP1,LRPPRC,G3BP2,NUP58,FIP1L1,RANBP2,AHCTF1,NUP205,SMG1,TGFBR2,PHAX,NOL6,CPSF2,CDC40,TNKS,AGFG1,CKAP5,SETD2,XPOT,HSF1,BICD2,POM121,SDAD1,SMG5,POM121C
module 01	GO:0048193	Golgi vesicle transport	4.52914e-09	9.92472e-07	SPAST,CUL3,GOLGA5,KIF2A,EXOC5,LMAN1,KIFAP3,KLHL20,SCAMP1,EPS15,ZW10,ERGIC2,KIF16B,GOLGA3,ARCN1,SEC23A,KIF3B,CCDC22,VPS35L,PPP6R1,SEC23IP,GBF1,GOSR1,PPP6R3,EXOC2,CAPZA1,TMED5,RAB14,COPA,CCDC91,ARFGEF2,ATP8A1,MACF1,VPS13C,COPB1,KIF1C,EXOC4,DCTN4,SORT1,ARF3,TMED7,STX6,GCC2,STX17,KIF13A,SEC31A,USO1,SEC24B,SCAMP2,GOLPH3L,VPS54,EXOC6B,TEX261,SEC16A,NBAS,TGOLN2,TRAPPC8,MIA3,TRAPPC10,CNST,PRKCI,COG5,VCP,…
module 01	GO:0016569	covalent chromatin modification	5.82437e-09	1.22312e-06	CREBBP,KMT2E,BAZ1B,UBR2,PHF20,KMT2C,KDM4A,KDM5A,SART3,BAZ2A,RIF1,SRCAP,KAT6A,REST,NCOA1,HUWE1,RCOR1,WAC,SETD1A,EP300,BRD1,RPS6KA5,TBL1X,FMR1,CTCF,RNF40,UBR5,TGFB1,HDAC5,SUPT6H,CHD4,KAT2B,KANSL3,ATF2,ASH1L,RLF,RBBP5,KMT2A,SET,KANSL1,KDM3B,USP22,GTF3C4,TRIM28,ELP3,CDC73,CLOCK,MAP3K7,TAF5L,EPC2,KAT7,SETD1B,TP53,DCAF1,CAMK2D,SETD7,TAF1,NSD3,ATM,TRIP12,CHD1,RNF20,KAT6B,CUL4B,ELK4,HLCS,DTX3L,BAP1,PRKCD…
module 01	GO:0071417	cellular response to organonitrogen compound	6.08259e-09	1.22625e-06	PIK3C2A,UBR2,ATP6V0A1,CTNNA1,ARID1B,IPO5,GNB1,PSEN1,GSK3B,SSH1,CDC5L,ABL1,MAPK1,ZNF106,AKT2,TGFB1,PIK3R2,PIK3CG,CPEB3,RPS6KB1,PPP1R9B,HDAC5,PRKAR1A,GAB1,RAPGEF2,KLF3,C2CD5,CPEB4,XRN1,KAT2B,PRKAR2A,GNB4,SOS1,ARHGEF2,CREB1,FOXO3,IDE,PIK3CA,ITPR2,LRP1,SESN2,DIAPH1,PTPRA,LARS,PTPN22,APC,RNASEL,TLR4,DENND4C,ACTR2,HNRNPD,PDPK1,TP53,RPTOR,WDTC1,PRKACB,PARP1,PDGFC,PIK3R1,TAF1,EIF4EBP2,SOGA1,FOXO1,FER,PDE…
module 01	GO:0016570	histone modification	8.45358e-09	1.63869e-06	CREBBP,KMT2E,BAZ1B,UBR2,PHF20,KMT2C,KDM4A,KDM5A,SART3,BAZ2A,RIF1,SRCAP,KAT6A,REST,NCOA1,HUWE1,RCOR1,WAC,SETD1A,EP300,BRD1,RPS6KA5,TBL1X,FMR1,CTCF,RNF40,UBR5,TGFB1,HDAC5,SUPT6H,CHD4,KAT2B,KANSL3,ATF2,ASH1L,RLF,RBBP5,KMT2A,SET,KANSL1,KDM3B,USP22,GTF3C4,ELP3,CDC73,CLOCK,MAP3K7,TAF5L,EPC2,KAT7,SETD1B,TP53,DCAF1,CAMK2D,SETD7,TAF1,NSD3,ATM,TRIP12,RNF20,KAT6B,CUL4B,ELK4,HLCS,DTX3L,BAP1,PRKCD,PRMT9,NIPBL…
module 01	GO:0000209	protein polyubiquitination	9.13955e-09	1.66053e-06	ANKIB1,CDC27,FBXL3,UBE3C,RNF216,UBR2,RNF19A,CUL3,CUL1,RC3H2,RNF4,PSME4,FBXW11,KLHL20,UBE2K,ITCH,UBE2D4,HUWE1,HECTD1,RFFL,XIAP,FBXO31,BFAR,RNF40,UBR5,TNKS2,FBXL20,PRPF19,UBE4A,CBL,FBXL4,LNPEP,UBE3A,FBXO30,FBXW2,WWP1,RNF6,UBE4B,RLIM,PSME3,MKRN1,PTPN22,TPP2,FBXO21,PLAA,FBXO11,NPEPPS,MARCH1,MARCH6,SHPRH,TAF1,FBXO10,UBE3B,C18orf25,ANAPC1,TRIP12,RNF20,RNF111,AMFR,DTX3L,MARCH8,BTRC,ARIH1,TRIM44,TNKS,PSM…
module 01	GO:0033044	regulation of chromosome organization	1.26155e-08	2.11941e-06	CDC27,UPF1,KMT2E,CUL3,TPR,WAPL,RNF4,KDM4A,SMG6,KDM5A,SART3,XRCC5,RIF1,MAP3K4,ZW10,SETD1A,MAPK1,HIRA,RPS6KA5,FMR1,CTCF,RNF40,UBR5,TGFB1,TNKS2,SUPT6H,ASF1A,SENP6,RAD50,XRN1,KMT2A,SET,SLF2,MAP1S,TRIM28,TERF2,APC,NAT10,KAT7,CDK5RAP2,HNRNPD,RB1,TP53,PARP1,CAMK2D,SETD7,TLK2,ATM,NEK7,ANAPC1,HNRNPU,TRIP12,RNF20,SMG1,NIPBL,RAD21,NSD1,SETD5,MECP2,SIN3A,PHF8,TADA2B,TNKS,DHX36,ERCC4,SPTY2D1,BCOR,USP7,SRC,PHF…
module 01	GO:0016050	vesicle organization	4.45979e-08	6.48015e-06	VPS41,PAFAH1B1,RABGAP1,CUL3,TBC1D22B,PICALM,LMAN1,PIK3C3,EPS15,SEC23A,EEA1,SPG11,VPS18,PPP6R1,ANKRD27,AKT2,WASL,TBC1D13,SEC23IP,GBF1,GOSR1,TBC1D9,CLCN3,PPP6R3,C2CD5,STAM2,EXOC8,CREB1,RAB14,VPS4B,SNX19,ARFGEF2,RAB22A,ATP8A1,TBC1D5,AP3B1,SORT1,STX6,TMEM127,TGFBRAP1,WASHC4,STAM,STX17,KIF13A,DNAJC13,USP8,SEC31A,SCARB2,USO1,SEC24B,GOLPH3L,LYST,TMF1,TBCK,CHMP7,SNX30,SEC16A,MIA3,VPS37A,VPS8,SYNJ1,TRAPPC…
module 01	GO:0006661	phosphatidylinositol biosynthetic process	4.62868e-08	6.48015e-06	PIK3C2A,PIK3CB,MTMR1,PIK3C3,SBF1,MTMR3,CDIPT,PIK3R2,PIK3CG,MTMR4,GAB1,PITPNM1,PIKFYVE,PLEKHA3,RAB14,PIK3CA,OCRL,PIGT,ARF3,MTMR6,PIGK,PI4KB,PIP5K1A,RAB5A,PIK3R1,ATM,MTMR12,PIP4K2A,SYNJ1,PIGO,FRS2,PIP4K2C,MTM1,PTEN,PTPN11,PIK3R4,PIGN,PLCG2,PI4KA,PIP4K2B
module 01	GO:0006611	protein export from nucleus	5.35474e-08	7.29403e-06	UPF1,TPR,NUP133,SMG6,GSK3B,XPO1,ALKBH5,NUP50,NUP188,PPM1A,NUP93,TGFB1,CASC3,SUPT6H,NUP98,NUP155,SMG7,GLE1,FYTTD1,CSE1L,XPO5,NUP153,SYMPK,NUP214,XPO7,XPO4,SRSF1,WDR33,NCBP1,CTDSPL2,NUP58,TP53,FIP1L1,UHMK1,RANBP2,NUP205,SMG1,NOL6,CPSF2,CDC40,AHCYL1,XPO6,AGFG1,PTPN11,SETD2,XPOT,CHP1,POM121,STYX,SDAD1,SMG5,POM121C
module 01	GO:0043631	RNA polyadenylation	2.36018e-07	2.53091e-05	PABPC1,PAPOLA,ZC3H14,RNF40,CPEB3,CPSF6,PAPOLG,SYMPK,CCNT1,GRSF1,CDC73,WDR33,FIP1L1,RNF20,CPSF2,LEO1,NUDT21,AHCYL1,HSF1
module 01	GO:0060322	head development	3.39108e-07	3.28674e-05	PAFAH1B1,UBA6,TBC1D23,PHLPP2,NDST1,CSNK2A2,TOP2B,PCM1,XRCC5,CIC,OPHN1,PSEN1,GSK3B,ATRN,XRN2,AARS,ARCN1,ABL1,NRP1,MAPK1,CHD8,CSNK2A1,CLN5,AXIN1,HERC1,TGFB1,MTPN,OGDH,ZFAND5,RAPGEF2,PITPNM1,SRF,UBE3A,GNB4,RAB3GAP1,SOS1,DOCK7,UCHL5,AKT3,ARID1A,CREB1,FOXO3,LRP1,TTC21B,ATXN1,MED1,THRA,TWSG1,MAP1S,RAF1,AGTPBP1,CDK5RAP2,HNRNPD,SEC24B,RERE,METTL14,TAF1,TACC1,SEC16A,NOTCH1,GLUD1,ATM,ITGB1,DIXDC1,GNAQ,BRAF…
module 01	GO:1901652	response to peptide	6.88113e-07	6.14216e-05	PIK3C2A,ATP6V0A1,ARID1B,GNB1,PSEN1,GSK3B,CAD,CDC5L,MAPK1,RNF40,ZNF106,AKT2,TGFB1,PIK3R2,RPS6KB1,HDAC5,PRKAR1A,GAB1,KLF3,C2CD5,MAPK14,ERBIN,KAT2B,PRKAR2A,GNB4,SOS1,ARHGEF2,CREB1,FOXO3,IDE,PIK3CA,LRP1,SESN2,PTPRA,PTPN22,SORT1,APC,RNASEL,KAT7,TLR4,DENND4C,IQGAP1,PDPK1,TP53,WDTC1,PRKACB,PARP1,PIK3R1,NOTCH1,EIF4EBP2,SOGA1,FOXO1,FER,PDE3B,APPL1,BRAF,ADIPOR1,SHC1,PRKCI,PRKCD,RAB8B,RAB8A,STAT3,AHCYL1,YWH…
module 01	GO:0006914	autophagy	7.06836e-07	6.14216e-05	VPS41,CAPN1,RB1CC1,ATP6V0A1,CLEC16A,PIK3CB,KDM4A,ATG2B,VPS35,CSNK2A2,PIK3C3,PSEN1,WBP11,SPTLC1,WAC,ABL1,SH3GLB1,MTMR3,EP300,SPTLC2,TM9SF1,CSNK2A1,SUPT20H,USP10,HERC1,VPS18,PIK3R2,ACBD5,ATG2A,EIF4G2,AMBRA1,EIF4G1,PIKFYVE,STAM2,RAB3GAP1,MFN2,EXOC8,RAB3GAP2,VPS4B,PIK3CA,EIF2AK4,VPS13C,MAP1S,SESN2,TBC1D5,EXOC4,LARS,PTPN22,UBQLN1,MAP3K7,STAM,STX17,PLAA,RNF185,TMBIM6,CLTC,TP53,RPTOR,WDR45B,RAB5A,TLK2,M…
module 01	GO:0061919	process utilizing autophagic mechanism	7.06836e-07	6.14216e-05	VPS41,CAPN1,RB1CC1,ATP6V0A1,CLEC16A,PIK3CB,KDM4A,ATG2B,VPS35,CSNK2A2,PIK3C3,PSEN1,WBP11,SPTLC1,WAC,ABL1,SH3GLB1,MTMR3,EP300,SPTLC2,TM9SF1,CSNK2A1,SUPT20H,USP10,HERC1,VPS18,PIK3R2,ACBD5,ATG2A,EIF4G2,AMBRA1,EIF4G1,PIKFYVE,STAM2,RAB3GAP1,MFN2,EXOC8,RAB3GAP2,VPS4B,PIK3CA,EIF2AK4,VPS13C,MAP1S,SESN2,TBC1D5,EXOC4,LARS,PTPN22,UBQLN1,MAP3K7,STAM,STX17,PLAA,RNF185,TMBIM6,CLTC,TP53,RPTOR,WDR45B,RAB5A,TLK2,M…
module 01	GO:0034504	protein localization to nucleus	1.06265e-06	8.63834e-05	KPNA6,TPR,TNPO3,IPO5,POLR1A,NUP133,PSEN1,GSK3B,XPO1,TNPO1,IPO11,NUP50,NUP188,MAPK1,NXT2,KPNA3,NUP93,UBR5,TGFB1,KPNB1,NUP98,MAPK14,NUP155,KPNA1,PIKFYVE,IPO13,CSE1L,NUP153,MED1,NUP214,SESN2,IPO8,MDFIC,KAT7,NUP58,RERE,TOR1AIP1,HNRNPU,RANBP2,MORC3,DTX3L,PRKCD,STAT3,SIN3A,TRIM8,KPNA4,NF2,CHP1,POM121,SRC,TOPORS,CD2AP,IPO9,IPO7,RASSF5,POM121C
module 01	GO:0034976	response to endoplasmic reticulum stress	1.15713e-06	9.25705e-05	MBTPS2,EXTL3,UFL1,SEC63,EIF2AK2,SEL1L,UBE2K,GSK3B,EP300,USP14,DNAJC3,UGGT2,BFAR,PIK3R2,CCDC47,TMEM33,UBE4A,COL4A3BP,FAF2,EDEM3,ATF6,SSR1,EIF2AK4,SESN2,UBE4B,SERINC3,EDEM1,UBQLN1,UGGT1,ECPAS,DERL1,TLN1,SEC31A,RNF185,TMTC3,TMBIM6,TMX1,MBTPS1,TP53,RHBDD1,MARCH6,PIK3R1,ERLIN2,DNAJB12,USP25,AIFM1,TATDN2,PPP1R15B,AMFR,SHC1,STT3B,CREBRF,VCP,USP19,ATP2A2,CTDSP2,CREB3L2,SRPRA,UBQLN2,MAP3K5,OPA1,BAG6,DCTN1…
module 01	GO:1902115	regulation of organelle assembly	1.45839e-06	0.000114848	TPR,RNF4,SMC1A,CYLD,SH3GLB1,MTMR3,STAG2,CCP110,SMC3,SENP6,CNOT6,KAT2B,PIKFYVE,RAB3GAP1,ARHGEF2,STAG1,RAB3GAP2,VPS4B,CNOT1,LCP1,STAM,CDK5RAP2,CNOT6L,RAB5A,MSN,PIP4K2A,HNRNPU,CCSAP,ARHGAP35,ATMIN,PIP4K2C,CEP120,TAPT1,AKAP13,MTM1,SMCR8,SEPT9,UBQLN2,DYNC1H1,SRC,HTT,SEC22B,PIP4K2B
module 01	GO:0046794	transport of virus	2.66785e-06	0.000186749	TPR,NUP133,XPO1,EPS15,NUP50,NUP188,FMR1,KPNA3,NUP93,KPNB1,NUP98,NUP155,KPNA1,NUP153,NUP214,NUP58,RANBP2,NUP205,VPS37A,KPNA4,POM121,POM121C
module 01	GO:0043547	positive regulation of GTPase activity	5.02089e-06	0.000308601	CDKL5,RABGAP1,RALBP1,RABEP1,FAM13B,ARHGAP31,ARAP2,TBC1D22B,MYO9A,SNX13,PICALM,HACD3,RASAL2,OPHN1,GSK3B,NRP1,MYO9B,RIN3,ARHGAP5,AXIN1,ANKRD27,AKT2,PIK3R2,SIPA1L3,TBC1D13,RIC1,DOCK8,RGP1,ARHGAP21,TBC1D9,RAPGEF2,CORO1C,ACAP2,RAB3GAP1,SOS1,DOCK7,SIPA1L2,RAB3GAP2,OCRL,NCKAP1L,ARHGEF6,TBC1D5,RIN2,LARS,DOCK2,DOCK10,GIT2,BNIP2,IQGAP1,ARHGAP17,BCAS3,PIP5K1A,IQSEC1,TBCK,DOCK11,ITGB1,DOCK1,RANBP2,GNAQ,TIAM1…
module 01	GO:0071166	ribonucleoprotein complex localization	5.89215e-06	0.000353529	UPF1,TPR,NUP133,SMG6,XPO1,ALKBH5,NUP50,NUP188,NUP93,CASC3,SUPT6H,NUP98,NUP155,SMG7,GLE1,FYTTD1,NUP153,SYMPK,NUP214,SRSF1,WDR33,NCBP1,NUP58,FIP1L1,RANBP2,NUP205,SMG1,NOL6,CPSF2,CDC40,AGFG1,SETD2,XPOT,POM121,SDAD1,SMG5,POM121C
module 01	GO:0016311	dephosphorylation	6.85307e-06	0.000397482	PHLPP2,EIF2AK2,WNK1,MTMR1,PPP2R5A,SMG6,FBXW11,DLG1,PTPN23,NT5C2,PTPRC,GSK3B,SSH1,PTPN4,SBF1,MTMR3,PPM1A,CSNK2A1,RPRD1B,LPIN2,IMPAD1,PPP6R1,TGFB1,PPP2R1A,PPP3CB,SHOC2,MTMR4,PPP1R9B,PPP6R3,RNGTT,PHACTR2,PPP2R5D,PPP2CA,SMG7,SET,OCRL,NCKAP1L,SYMPK,SGPP1,PTPN12,ARPP19,PTPRA,PPP1R3D,PTPN22,ROCK2,CTDSPL2,MTMR6,IQGAP1,SSH2,CTTNBP2NL,PPP2R5E,UBASH3B,BAG4,PPP1R15B,SYNJ1,RRP1B,CNST,PPM1L,PPP4R2,PPM1K,PRKCD,…
module 01	GO:0043087	regulation of GTPase activity	6.8613e-06	0.000397482	PAFAH1B1,CDKL5,RABGAP1,RALBP1,RABEP1,FAM13B,ARHGAP31,ARAP2,IPO5,TBC1D22B,ARFGEF1,MYO9A,SNX13,PICALM,HACD3,RASAL2,OPHN1,GSK3B,NRP1,MYO9B,SBF1,RIN3,ARHGAP5,AXIN1,ANKRD27,AKT2,PIK3R2,SIPA1L3,TBC1D13,RIC1,DOCK8,RGP1,ARHGAP21,TBC1D9,RAPGEF2,CORO1C,ACAP2,RAB3GAP1,SOS1,DOCK7,SIPA1L2,RAB3GAP2,OCRL,NCKAP1L,ARHGEF6,TBC1D5,RIN2,LARS,SBF2,DOCK2,DOCK10,GIT2,BNIP2,IQGAP1,ARHGAP17,BCAS3,PIP5K1A,IQSEC1,TBCK,IQGA…
module 01	GO:1903827	regulation of cellular protein localization	7.41411e-06	0.000424627	AP2B1,PRKCH,TPR,WAPL,IPO5,PPP2R5A,POLR1A,VPS35,CSNK2A2,PICALM,DLG1,PCM1,PSEN1,GSK3B,XPO1,CYLD,STARD7,SSH1,WBP11,HUWE1,SH3GLB1,MAPK1,MIEF1,PPM1A,CSNK2A1,TM9SF4,UBR5,AKT2,TGFB1,GBF1,SUPT6H,C2CD5,MAPK14,LRP1,XPO5,MED1,CEP250,SESN2,PPFIA1,XPO4,EDEM1,ROCK2,APC,MDFIC,STX6,GCC2,LCP1,KAT7,CTDSPL2,SELENOI,NUP58,RB1,IQGAP1,PDPK1,NPEPPS,CLTC,BCAS3,TP53,PARP1,PIK3R1,MSN,STOM,SEC16A,ITGB1,UHMK1,DAB2,BAG4,APPL…
module 01	GO:0198738	cell-cell signaling by wnt	8.43222e-06	0.000472204	AP2B1,ZRANB1,CUL3,CUL1,CDK14,WNK1,PSME4,VPS35,CSNK2A2,FBXW11,PTPN23,GNB1,PSEN1,GSK3B,CYLD,AGO1,ABL1,TNRC6B,PPM1A,CHD8,STK4,CSNK2A1,TBL1X,XIAP,AXIN1,UBR5,PPP2R1A,HBP1,SPIN1,TLE4,PPP3CB,TNKS2,CCNY,MAPK14,PPP2CA,USP34,STRN,FOXO3,INVS,TMEM131L,LRP1,MACF1,LATS1,PSME3,CDC73,APC,MDFIC,MAP3K7,SCYL2,USP8,CLTC,RAB5A,G3BP1,NOTCH1,LATS2,DIXDC1,FOXO1,DAB2,OTULIN,LRRK1,TNIK,TIAM1,RUNX1,VCP,BTRC,LEO1,DDB1,CSNK1…
module 01	GO:1900034	regulation of cellular response to heat	1.03461e-05	0.000566787	CREBBP,TPR,NUP133,GSK3B,NUP50,NUP188,MAPK1,EP300,NUP93,NUP98,NUP155,NUP153,NUP214,NUP58,RPTOR,CAMK2D,ATM,RANBP2,NUP205,BAG4,BAG5,HSF1,POM121,MTOR,POM121C
module 01	GO:0016055	Wnt signaling pathway	1.38656e-05	0.000735609	AP2B1,ZRANB1,CUL3,CUL1,CDK14,WNK1,PSME4,VPS35,CSNK2A2,FBXW11,GNB1,PSEN1,GSK3B,CYLD,AGO1,ABL1,TNRC6B,PPM1A,CHD8,STK4,CSNK2A1,TBL1X,XIAP,AXIN1,UBR5,PPP2R1A,HBP1,SPIN1,TLE4,PPP3CB,TNKS2,CCNY,MAPK14,PPP2CA,USP34,STRN,FOXO3,INVS,TMEM131L,LRP1,MACF1,LATS1,PSME3,CDC73,APC,MDFIC,MAP3K7,SCYL2,USP8,CLTC,RAB5A,G3BP1,NOTCH1,LATS2,DIXDC1,FOXO1,DAB2,OTULIN,LRRK1,TNIK,TIAM1,RUNX1,VCP,BTRC,LEO1,DDB1,CSNK1G1,ZEB2…
module 01	GO:0031330	negative regulation of cellular catabolic process	1.88396e-05	0.000949514	TIMP2,CLEC16A,HIPK2,KDM4A,VPS35,PABPC1,SENP1,OPHN1,PSEN1,WAC,USP14,FMR1,HERC1,PIK3CG,RIC1,RGP1,SUFU,EIF4G2,MAPK14,EIF4G1,PIK3CA,LARS,PTPN22,SYNCRIP,EGLN1,DHX9,LRPPRC,HNRNPD,TLK2,TAF1,NBAS,HNRNPU,USP25,LARP1,BAG5,STAT3,MTM1,USP19,MYD88,SMARCC1,DHX36,SMCR8,RNF41,PPARA,USP7,MTOR,BAG6,SEC22B
module 01	GO:0031503	protein-containing complex localization	3.37377e-05	0.00159589	UPF1,AP2B1,TPR,NUP133,VPS35,SMG6,DLG1,KIFAP3,PCM1,XPO1,TNPO1,ALKBH5,NUP50,NUP188,TRIP11,KIF3B,NUP93,WASL,CASC3,SUPT6H,NUP98,ICK,NUP155,SMG7,EXOC8,GLE1,FYTTD1,TTC21B,NUP153,SYMPK,NUP214,SRSF1,WDR33,NCBP1,NUP58,FIP1L1,ATM,RANBP2,NUP205,SMG1,MIOS,NOL6,CPSF2,RAB8A,CDC40,KIF5B,AGFG1,SETD2,XPOT,POM121,SDAD1,SMG5,DYNLL2,POM121C
module 01	GO:0043254	regulation of protein complex assembly	3.38809e-05	0.00159589	VPS41,BCLAF1,EIF2AK2,RNF4,ARFGEF1,VPS35,CLASP1,DLG1,GSK3B,RRN3,ABL1,SH3GLB1,EP300,PPM1A,VPS18,ANKRD27,TGFB1,MTPN,WASL,SETX,SLAIN2,CAND1,SRF,SENP6,CNOT6,EIF4G1,WIPF1,CAPZA1,ARHGEF2,CAMSAP2,CREB1,SLF2,IDE,NCKAP1L,CNOT1,THRA,CAMSAP1,CLIP1,LATS1,NR1H2,RAF1,SPIRE1,LCP1,CDK5RAP2,TLR4,ACTR2,TMOD3,CNOT6L,SEC24B,RB1,TP53,PARP1,IQGAP2,MSN,TAF1,ATM,FER,JMY,IMPACT,BAG4,CUL4B,PRKCD,ICE1,RICTOR,VCP,DDB1,MECP2,…
module 01	GO:0009895	negative regulation of catabolic process	3.55104e-05	0.00161237	TIMP2,CLEC16A,HIPK2,KDM4A,VPS35,PABPC1,SENP1,OPHN1,PSEN1,WAC,USP14,FMR1,HERC1,PIK3CG,RIC1,RGP1,SUFU,EIF4G2,MAPK14,EIF4G1,PIK3CA,LARS,PTPN22,SYNCRIP,EGLN1,DHX9,LRPPRC,HNRNPD,CRTC3,TLK2,TAF1,NBAS,PDE3B,HNRNPU,USP25,LARP1,BAG5,STAT3,MTM1,USP19,MYD88,RELA,SMARCC1,DHX36,SMCR8,RNF41,PPARA,USP7,SF3B3,FLNA,MTOR,BAG6,SEC22B
module 01	GO:0046326	positive regulation of glucose import	3.73739e-05	0.00168182	ADIPOR2,AKT2,PIK3R2,CREBL2,C2CD5,MAPK14,ARPP19,RNASEL,PIK3R1,PRKCI,INSR,PTPN11,OPA1
module 01	GO:0044089	positive regulation of cellular component biogenesis	3.81713e-05	0.00168758	BCLAF1,TPR,CLASP1,DLG1,GSK3B,ABL1,SH3GLB1,NRP1,ADNP,FMR1,CCP110,TGFB1,WASL,SETX,SLAIN2,CAND1,SRF,CNOT6,EIF4G1,RAB3GAP1,WIPF1,CREB1,RAB3GAP2,HEATR1,VPS4B,SLF2,IDE,NCKAP1L,CNOT1,CLIP1,NR1H2,SPIRE1,APC,LCP1,STAM,CDK5RAP2,TLR4,ACTR2,CNOT6L,IQGAP1,BCAS3,TP53,PARP1,IQGAP2,MSN,TAF1,DOCK11,ATM,PIP4K2A,FER,JMY,BAG4,BRAF,WASF2,CUL4B,ARHGAP35,CLASP2,WDR43,ICE1,RICTOR,ATP7A,VCP,ATMIN,PIP4K2C,DDB1,CEP120,MECP…
module 01	GO:0030099	myeloid cell differentiation	3.93524e-05	0.00170979	CREBBP,KMT2E,PAFAH1B1,KMT2C,HIPK2,WDR1,ACTN1,SENP1,PSEN1,OSTM1,KAT6A,AGO1,SETD1A,MYH9,TNRC6B,EP300,TGFB1,SH3PXD2A,MAPK14,SRF,SMAD5,KAT2B,EPAS1,RBBP5,KMT2A,CREB1,FOXO3,TJP2,PTBP3,NCKAP1L,GLO1,MED1,THRA,CDC73,ACVR1B,TLR4,TMOD3,RB1,ARNT,PARP1,PIK3R1,PURB,PIP4K2A,FLI1,UBASH3B,LRRK1,WASF2,RUNX1,G6PD,ADAR,TGFBR2,SNRK,LEO1,KMT2D,STAT3,SIN3A,SP3,STAT5B,PTPN11,RNF41,TOB2,IKZF1,EVI2B,MITF,NF1,SRC,NCOA6,MTO…
module 01	GO:0006998	nuclear envelope organization	4.12745e-05	0.00177798	PAFAH1B1,SPAST,TPR,NUP133,ZMPSTE24,NUP50,NUP188,NUP93,PPP2R1A,NUP98,NUP155,PPP2CA,NEK9,NUP153,NUP214,NUP58,TOR1AIP1,CHMP7,RANBP2,NUP205,REEP3,LEMD3,POM121,DCTN1,UBXN2B,POM121C
module 01	GO:0016239	positive regulation of macroautophagy	5.25058e-05	0.00222377	CLEC16A,SPTLC1,WAC,SH3GLB1,SPTLC2,RAB3GAP1,MFN2,RAB3GAP2,VPS13C,SESN2,MAP3K7,PIP4K2A,LARP1,FYCO1,PIP4K2C,SMCR8,TBK1,HTT,UVRAG,PIP4K2B
module 01	GO:0042176	regulation of protein catabolic process	6.04707e-05	0.00251878	ANKIB1,UFL1,RNF19A,TIMP2,CLEC16A,HIPK2,VPS35,UBE2K,NRDC,ITCH,SENP1,OPHN1,PSEN1,GSK3B,XPO1,WAC,CSNK2A1,USP14,CCDC22,FMR1,AXIN1,RNF40,RIC1,RGP1,SUFU,USP5,UBE3A,UCHL5,RAD23B,IDE,WWP1,LRP1,LATS1,PSME3,EDEM1,APC,UBQLN1,TMTC3,TMF1,TLK2,MSN,TAF1,FOXO1,DAB2,USP25,CUL4B,TIPARP,VCP,BTRC,BAG5,ARIH1,DDB1,MTM1,SOCS5,PTEN,USP19,RELA,SMARCC1,SNX33,LONRF3,RNF41,USP7,UBQLN2,SF3B3,FLNA,WWP2,BAG6,CEBPA,SEC22B
module 01	GO:0017038	protein import	7.37077e-05	0.00287974	KPNA6,TPR,TNPO3,IPO5,NUP133,PSEN1,TNPO1,IPO11,NUP50,NUP188,MAPK1,NXT2,KPNA3,NUP93,UBR5,TGFB1,KPNB1,NUP98,MAPK14,NUP155,KPNA1,IPO13,CSE1L,NUP153,MED1,NUP214,IPO8,MDFIC,NUP58,RERE,RANBP2,PRKCD,RAB8B,STAT3,HSPA4,SNX33,KPNA4,CHP1,POM121,IPO9,IPO7,PEX26,POM121C
module 01	GO:0006109	regulation of carbohydrate metabolic process	7.55906e-05	0.00293059	TPR,PDK3,NUP133,GSK3B,NUP50,NUP188,NUP93,AKT2,TGFB1,NUP98,NUP155,KAT2B,ECD,NUP153,NUP214,DYRK2,ARPP19,PPP1R3D,NUP58,NCOA2,CLTC,ARNT,SOGA1,FOXO1,RANBP2,NUP205,ADIPOR1,STAT3,P2RY1,INSR,PPARA,POM121,SRC,MTOR,SLC35B4,POM121C,PPP4R3B
module 01	GO:0000045	autophagosome assembly	8.08073e-05	0.00306217	RB1CC1,ATG2B,PIK3C3,PSEN1,SH3GLB1,MTMR3,ATG2A,AMBRA1,PIKFYVE,RAB3GAP1,MFN2,RAB3GAP2,UBQLN1,STX17,WDR45B,RAB5A,PIP4K2A,TRAPPC8,PIP4K2C,MTM1,ATG13,SMCR8,UBQLN2,UBXN2B,SEC22B,PIP4K2B
module 01	GO:0031122	cytoplasmic microtubule organization	8.38784e-05	0.00315483	PAFAH1B1,SPAST,SLK,CLASP1,DLG1,PCM1,AXIN1,KPNB1,SLAIN2,CAMSAP2,VPS4B,TUBGCP3,CAMSAP1,ATAD1,HOOK3,CEP120,CHP1,DYNC1H1
module 01	GO:0051656	establishment of organelle localization	9.56327e-05	0.00349267	PAFAH1B1,SPAST,CUL3,CLASP1,LMAN1,DLG1,KIFAP3,PCM1,PSEN1,XPO1,ZW10,MYH9,SEC23A,DNAJC5,KIF3B,FMR1,SPG11,PPP6R1,PIK3CG,WASL,SEC23IP,GBF1,ARHGAP21,KPNB1,GOSR1,PPP6R3,CBL,RAB3GAP1,TRAK2,ARHGEF2,DOCK7,VPS4B,MAP1S,EXOC4,AP3B1,DCTN4,SPIRE1,CDK5RAP2,KIF13A,ACTR2,PREPL,LRPPRC,SEC31A,USO1,SEC24B,PDPK1,RAB5A,CHMP7,SEC16A,ATM,FER,HNRNPU,BRAF,SYNJ1,TRAPPC10,CLASP2,FYCO1,SYK,TRAPPC9,HOOK3,CEP120,TMED10,KIF5B,LE…
module 01	GO:0035303	regulation of dephosphorylation	0.000106583	0.00386458	EIF2AK2,WNK1,MTMR1,PPP2R5A,SMG6,GSK3B,MTMR3,CSNK2A1,PPP6R1,TGFB1,PPP2R1A,SHOC2,MTMR4,PPP1R9B,PPP6R3,PHACTR2,PPP2R5D,SMG7,SET,NCKAP1L,SYMPK,ARPP19,ROCK2,IQGAP1,PPP2R5E,BAG4,PPP1R15B,RRP1B,CNST,PPP4R2,PRKCD,ZFYVE1,MARF1,WDR81,CHP1,SLC39A10,HTT,MTOR,SMG5,PPME1,UBXN2B
module 01	GO:0044766	multi-organism transport	0.000117787	0.00412256	TPR,NUP133,XPO1,EPS15,NUP50,NUP188,FMR1,KPNA3,NUP93,KPNB1,NUP98,NUP155,KPNA1,NUP153,NUP214,NUP58,RANBP2,NUP205,VPS37A,KPNA4,POM121,POM121C
module 01	GO:1902579	multi-organism localization	0.000117787	0.00412256	TPR,NUP133,XPO1,EPS15,NUP50,NUP188,FMR1,KPNA3,NUP93,KPNB1,NUP98,NUP155,KPNA1,NUP153,NUP214,NUP58,RANBP2,NUP205,VPS37A,KPNA4,POM121,POM121C
module 01	GO:0000186	activation of MAPKK activity	0.00012278	0.00426767	EIF2AK2,PSEN1,MAP3K4,CRKL,STK4,RAF1,KIDINS220,TAOK3,MAP3K7,TNIK,BRAF,TAOK1,FRS2,MAP3K2,MAP3K11,MAP3K5,ERCC6
module 01	GO:2001169	regulation of ATP biosynthetic process	0.000135358	0.00464083	TPR,NUP133,NUP50,NUP188,NUP93,NUP98,NUP155,ECD,NUP153,NUP214,NUP58,ARNT,PARP1,RANBP2,NUP205,VCP,STAT3,INSR,PPARA,POM121,POM121C
module 01	GO:0009792	embryo development ending in birth or egg hatching	0.000143306	0.00488017	MBTD1,CUL3,ZFAT,ACSL4,NUP133,NDST1,DLG1,PSEN1,PALB2,NCOA1,RRN3,MSH2,ABL1,MAPK1,MYH9,EP300,CHD8,STK4,POFUT1,MIB1,AXIN1,TGFB1,ZFAND5,SUFU,PRPF19,AMBRA1,SRF,MAN2A1,COL4A3BP,ACVR1,BIRC6,EPAS1,MFN2,SLC35D1,ARID1A,OCRL,USP22,MED1,TRIM28,LATS1,KIDINS220,ACVR1B,EGLN1,SRSF1,HS6ST1,ADAM10,SEC24B,ACVRL1,WDTC1,PRKACB,ARNT,UBR3,NOTCH1,ATM,ITGB1,LATS2,MBNL1,ARHGAP35,ADAR,TGFBR2,NIPBL,RICTOR,ATP7A,NOLC1,C2CD3,M…
module 01	GO:1905037	autophagosome organization	0.000151353	0.00496622	RB1CC1,ATG2B,PIK3C3,PSEN1,SH3GLB1,MTMR3,ATG2A,AMBRA1,PIKFYVE,RAB3GAP1,MFN2,RAB3GAP2,UBQLN1,STX17,WDR45B,RAB5A,PIP4K2A,TRAPPC8,PIP4K2C,MTM1,ATG13,SMCR8,UBQLN2,UBXN2B,SEC22B,PIP4K2B
module 01	GO:0048589	developmental growth	0.000152818	0.00496622	PAFAH1B1,CDKL5,CYFIP2,RC3H2,MAP2K4,RAB21,PALB2,ATRN,ABL1,NRP1,STK4,ADNP,SPG11,TGFB1,MTPN,EIF4H,PPP3CB,TNKS2,RPS6KB1,PRKAR1A,PRPF19,MAPK14,SRF,UBE3A,ACVR2B,WDR48,GPD2,SOS1,CREB1,FOXO3,GPAM,PIK3CA,USP9X,MED1,MACF1,RNF6,PTPN12,EIF2AK4,TRIM28,LATS1,SPART,WDR36,PLAA,IQGAP1,FTO,AFG3L2,WDTC1,NOTCH1,ATM,ITGB1,LATS2,WWC2,SAV1,IMPACT,TIAM1,G6PD,PDLIM5,TGFBR2,NIPBL,KMT2D,STAT3,CLIC4,ZEB2,MTM1,INSR,PTEN,STAT…
module 01	GO:0035967	cellular response to topologically incorrect protein	0.000154187	0.00496622	MBTPS2,EXTL3,SEC63,CUL3,EIF2AK2,TM7SF3,EP300,DNAJC3,UGGT2,BFAR,TMEM33,EDEM3,ATF6,SSR1,EDEM1,UGGT1,DERL1,TLN1,SEC31A,RNF185,TMBIM6,MBTPS1,RHBDD1,PIK3R1,DNAJB12,TATDN2,PPP1R15B,AMFR,SHC1,CREBRF,VCP,HSPA4,KLHL15,CTDSP2,CREB3L2,SRPRA,HSF1,BAG6,DCTN1
module 01	GO:0030811	regulation of nucleotide catabolic process	0.000154702	0.00496622	TPR,NUP133,NUP50,NUP188,NUP93,NUP98,NUP155,ECD,NUP153,NUP214,EGLN1,NUP58,ARNT,RANBP2,NUP205,STAT3,INSR,PPARA,POM121,POM121C
module 01	GO:0006110	regulation of glycolytic process	0.000175652	0.00533305	TPR,NUP133,NUP50,NUP188,NUP93,NUP98,NUP155,ECD,NUP153,NUP214,NUP58,ARNT,RANBP2,NUP205,STAT3,INSR,PPARA,POM121,POM121C
module 01	GO:0098927	vesicle-mediated transport between endosomal compartments	0.000191735	0.00565115	PTPN23,PIK3C3,RAB21,KIF16B,MAPK1,EEA1,ANKRD27,DNAJC13,RAB5A,MSN,DAB2,WDR81,HOOK3,MAP2K1,SRC
module 01	GO:0019058	viral life cycle	0.000220375	0.00631874	TPR,EIF2AK2,NUP133,PABPC1,HACD3,ITCH,XPO1,EPS15,CCNK,NUP50,NUP188,SRPK1,FMR1,EEA1,KPNA3,NUP93,VPS18,TRIM35,ZC3HAV1,SMC3,KPNB1,DDX6,NUP98,NUP155,KPNA1,VPS4B,IDE,WWP1,STAU1,NUP153,NUP214,EIF2AK4,TRIM28,ROCK2,SRPK2,RNASEL,SCARB2,NUP58,XPR1,RAB5A,CHMP7,STOM,NOTCH1,ITGB1,RANBP2,LARP1,NUP205,VPS37A,ADAR,VCP,DDB1,TRIM8,PDE12,KPNA4,POM121,WWP2,UVRAG,CNOT7,TRIM26,PI4KA,POM121C
module 01	GO:1905114	cell surface receptor signaling pathway involved in cell-cell signaling	0.000224631	0.00636477	AP2B1,ZRANB1,CUL3,CUL1,CDK14,WNK1,PSME4,VPS35,CSNK2A2,FBXW11,GNB1,PSEN1,GSK3B,CYLD,SSH1,AGO1,ABL1,TNRC6B,PPM1A,CHD8,STK4,CSNK2A1,TBL1X,XIAP,AXIN1,UBR5,PPP2R1A,HBP1,SPIN1,TLE4,PPP3CB,TNKS2,CCNY,MAPK14,PPP2CA,USP34,STRN,RAB3GAP1,FOXO3,INVS,TMEM131L,LRP1,MACF1,LATS1,PSME3,CDC73,APC,MDFIC,MAP3K7,SCYL2,USP8,CLTC,RAB5A,G3BP1,NOTCH1,LATS2,DIXDC1,FOXO1,DAB2,OTULIN,LRRK1,TNIK,TIAM1,RUNX1,VCP,BTRC,LEO1,DDB…
module 01	GO:0031400	negative regulation of protein modification process	0.000247863	0.00693425	IBTK,PAFAH1B1,RANBP9,UFL1,ZMYND11,WNK1,RNF4,IPO5,KDM4A,KDM5A,DLG1,ITCH,PSEN1,PTPRC,GSK3B,ABL1,DNAJC3,UBR5,TGFB1,PPP2R1A,PIK3R2,FKTN,EIF3A,PPP1R9B,PRKAR1A,SUPT6H,CBL,HIPK3,CORO1C,NCOA7,PHACTR2,PPP2CA,KAT2B,PRKAR2A,USP4,EIF4G1,ASH1L,SET,NCKAP1L,ARPP19,MLLT1,LATS1,PTPN22,ROCK2,APC,TAOK3,TLR4,PLAA,RB1,HMG20A,PDPK1,RPTOR,SPOPL,TAF1,LATS2,FOXO1,CDYL,TRIP12,IMPACT,UBASH3B,LRRK1,GNAQ,PPP1R15B,G6PD,ADAR,P…
module 01	GO:0043467	regulation of generation of precursor metabolites and energy	0.000275229	0.00745781	TPR,NUP133,GSK3B,NUP50,NUP188,NUP93,AKT2,NUP98,NUP155,PIK3CA,ECD,NUP153,NUP214,DYRK2,PPP1R3D,NUP58,ARNT,RANBP2,NUP205,ATP7A,VCP,STAT3,INSR,PDE12,PPARA,POM121,MTOR,POM121C
module 01	GO:0060251	regulation of glial cell proliferation	0.000303671	0.00805526	UFL1,RNF10,PRKCH,DICER1,CREB1,CERS2,NOTCH1,PRKCI,MTOR
module 01	GO:2000369	regulation of clathrin-dependent endocytosis	0.000379794	0.0095708	PIK3CB,PICALM,WASL,AAK1,SCYL2,BMP2K,DAB2,UBQLN2
module 01	GO:0098781	ncRNA transcription	0.000393385	0.00986397	POLR2B,GTF3C1,CCNK,RPRD1B,INTS6,INTS9,SPIN1,NCL,GTF3C2,GTF3C3,GTF3C4,POLR1B,ICE2,CCNT1,NCBP1,POU2F1,INTS7,INTS4,RPRD2,ICE1,PHAX,INTS8,GTF2A1,POLR2A,INTS5,SP1,MTOR
module 01	GO:0071407	cellular response to organic cyclic compound	0.00042587	0.0105543	MED24,UFL1,CTNNA1,PUM2,RNF4,GNB1,REST,SSH1,NCOA1,AGO1,CDC5L,ABL1,MAPK1,EP300,ZC3H7B,DICER1,AXIN1,UBR5,TGFB1,PIK3CG,RPS6KB1,MED13,PPP1R9B,RAPGEF2,NR3C1,SMAD5,UBE3A,XRN1,ARID1A,FOXO3,GPAM,ZC3H7A,ITPR2,CNOT1,MED1,THRA,RNF6,LATS1,NR1H2,DIAPH1,ROCK2,PUM1,CLOCK,DHX9,NCBP1,ACTR2,USP8,HNRNPD,RB1,ABHD2,PARP1,TMF1,MSN,TAF1,FOXO1,DAB2,HNRNPU,IMPACT,LARP1,AIFM1,RUNX1,ADAR,TIPARP,CREBRF,BTRC,KMT2D,STAT3,MAP2K…
module 01	GO:0006281	DNA repair	0.0004478	0.0109029	UPF1,LIG3,REV3L,SLC30A9,AQR,POLR2B,FAM168A,TP53BP1,PSME4,ZFYVE26,SMC1A,XRCC5,DDX1,RIF1,PALB2,PDS5B,HUWE1,ALKBH5,SUPT16H,MSH2,CDC5L,ABL1,EP300,YY1,POLA1,PARP4,USP10,UBR5,SETX,SMC3,PRPF19,ASF1A,ASCC3,RAD50,ACTR8,WDR48,INO80D,UCHL5,DCLRE1B,RAD23B,SLF2,PDS5A,POLK,HERC2,INO80,TRIM28,TERF2,FBH1,TAOK3,DHX9,EPC2,WDR33,FTO,TP53,PARP1,SHPRH,ATM,JMY,TRIP12,BACH1,SMG1,RNF111,CUL4B,EMSY,TAOK1,USP1,PPP4R2,DTX3…
module 01	GO:0061912	selective autophagy	0.00047827	0.0114785	RB1CC1,CLEC16A,SPTLC1,SPTLC2,AMBRA1,MFN2,VPS13C,SESN2,UBQLN1,WDFY3,WDR81,ATG13,RNF41,TBK1,HTT
module 01	GO:0031498	chromatin disassembly	0.0005054	0.0119588	SUPT16H,GRWD1,ARID1A,SET,MAP1S,SMARCC2,PBRM1,SMARCC1,ARID2
module 01	GO:0051653	spindle localization	0.000566822	0.0129854	PAFAH1B1,CLASP1,ZW10,MYH9,WASL,KPNB1,ARHGEF2,SPIRE1,CDK5RAP2,ACTR2,DYNC1H1,HTT,DCTN1
module 01	GO:0051648	vesicle localization	0.000583361	0.0133038	PAFAH1B1,CUL3,CLASP1,LMAN1,KIFAP3,PSEN1,SEC23A,DNAJC5,KIF3B,FMR1,SPG11,PPP6R1,PIK3CG,WASL,SEC23IP,GBF1,GOSR1,PPP6R3,RAB3GAP1,TRAK2,EXOC4,AP3B1,KIF13A,PREPL,SEC31A,USO1,SEC24B,RAB5A,SEC16A,BRAF,SYNJ1,TRAPPC10,CLASP2,FYCO1,TRAPPC9,TMED10,KIF5B,PTEN,ATP2A2,SEC24C,AP3M1,DYNC1H1,HTT,MYO5A,DCTN1,ANKRD28,SEC22B
module 01	GO:1901214	regulation of neuron death	0.000608552	0.0137538	AP2B1,HIPK2,MAP2K4,VPS35,PICALM,PSEN1,GSK3B,SSH1,AARS,MSH2,ABL1,NRP1,ADNP,DNAJC5,CBL,AMBRA1,NCOA7,CPEB4,EIF4G1,ATF2,CREB1,FOXO3,SET,PIK3CA,LRP1,SRPK2,EGLN1,TLR4,PDPK1,TP53,PARP1,ATM,AIFM1,BRAF,G6PD,REL,PRKCI,OXR1,STAT3,MECP2,MAP3K11,TBK1,HSF1,PPARA,CHP1,NF1,MAP3K5,MTOR
module 01	GO:0048872	homeostasis of number of cells	0.00074606	0.0159328	KMT2E,PIK3CB,RC3H2,HIPK2,SART3,SENP1,CYLD,RRN3,ABL1,TGFB1,PPP3CB,MAPK14,SRF,SMAD5,WDR48,SOS1,EPAS1,AKT3,KMT2A,FOXO3,PTBP3,GPAM,NCKAP1L,MED1,THRA,ACVR1B,RC3H1,DOCK10,TMOD3,RB1,ARNT,UBAP2L,VPS54,DOCK11,G6PD,ADAR,NCSTN,BAP1,TSC22D4,STAT3,SP3,STAT5B,PTPN11,IKZF1,GIGYF2
module 01	GO:0035966	response to topologically incorrect protein	0.000811983	0.0168411	MBTPS2,EXTL3,SEC63,CUL3,EIF2AK2,TM7SF3,EP300,DNAJC3,UGGT2,BFAR,TMEM33,FAF2,EDEM3,MFN2,ATF6,SSR1,EDEM1,UGGT1,DERL1,TLN1,SEC31A,RNF185,TMBIM6,MBTPS1,RHBDD1,PIK3R1,DNAJB12,TATDN2,PPP1R15B,AMFR,SHC1,STT3B,CREBRF,VCP,HSPA4,KLHL15,CTDSP2,CREB3L2,SRPRA,HSF1,BAG6,DCTN1
module 01	GO:0045070	positive regulation of viral genome replication	0.000832079	0.0170583	PABPC1,HACD3,SRPK1,STAU1,SRPK2,STOM,NOTCH1,LARP1,ADAR,DDB1,PDE12,CNOT7
module 01	GO:0014009	glial cell proliferation	0.000865064	0.0174397	UFL1,RNF10,PRKCH,DICER1,CREB1,CERS2,NOTCH1,PRKCI,NF2,MTOR
module 01	GO:0070997	neuron death	0.000944782	0.0188732	AP2B1,HIPK2,MAP2K4,VPS35,PICALM,PSEN1,GSK3B,SSH1,AARS,MSH2,ABL1,NRP1,ADNP,DNAJC5,AKT2,CBL,AMBRA1,NCOA7,CPEB4,EIF4G1,ATF2,CREB1,FOXO3,SET,PIK3CA,LRP1,PIGT,SRPK2,EGLN1,TLR4,RB1,PDPK1,TP53,PARP1,ATM,AIFM1,BRAF,G6PD,REL,PRKCI,OXR1,BAG5,STAT3,MECP2,MAP3K11,TBK1,HSF1,PPARA,CHP1,NF1,MAP3K5,MTOR
module 01	GO:0034058	endosomal vesicle fusion	0.00095864	0.0188732	VPS41,TGFBRAP1,VPS8,VPS39,ANKFY1,SAMD9
module 01	GO:0051292	nuclear pore complex assembly	0.00095864	0.0188732	NUP93,TMEM33,NUP98,NUP153,AHCTF1,NUP205
module 01	GO:1990253	cellular response to leucine starvation	0.00095864	0.0188732	GCN1,EIF2AK4,SESN2,LARS,IMPACT,MTOR
module 01	GO:0030968	endoplasmic reticulum unfolded protein response	0.00109522	0.0210886	MBTPS2,EXTL3,SEC63,EIF2AK2,EP300,DNAJC3,UGGT2,BFAR,TMEM33,EDEM3,ATF6,SSR1,EDEM1,UGGT1,DERL1,TLN1,SEC31A,TMBIM6,MBTPS1,PIK3R1,TATDN2,PPP1R15B,AMFR,SHC1,CREBRF,VCP,CTDSP2,CREB3L2,SRPRA,DCTN1
module 01	GO:0060996	dendritic spine development	0.00114706	0.0217338	PAFAH1B1,CDKL5,UBA6,ARID1B,ACSL4,PSEN1,FMR1,WASL,CPEB3,FXR2,CAPRIN1,DOCK10,ACTR2,TIAM1,PDLIM5,PTEN,PAK2,SLC9A6,MTOR,OPA1
module 01	GO:0032886	regulation of microtubule-based process	0.0011655	0.0218369	PAFAH1B1,TPR,RNF4,SMC1A,CLASP1,GSK3B,XPO1,CYLD,ABL1,STAG2,SMC3,SLAIN2,SENP6,KAT2B,ARHGEF2,STAG1,CAMSAP2,VPS4B,CEP250,MACF1,MAP1S,CAMSAP1,CLIP1,DIAPH1,ROCK2,APC,CDK5RAP2,CLTC,DIXDC1,HNRNPU,RANBP2,CCSAP,TAOK1,CLASP2,CEP120,MECP2,BICD2,DYNC1H1,TOGARAM1,DCTN1
module 01	GO:0007062	sister chromatid cohesion	0.00137757	0.0246671	PAFAH1B1,WAPL,KIF2A,NUP133,SMC1A,CLASP1,XPO1,PDS5B,ZW10,STAG2,CTCF,PPP2R1A,SMC3,NUP98,STAG1,SLF2,PDS5A,CLIP1,RB1,ESCO1,RANBP2,AHCTF1,TAOK1,CLASP2,NIPBL,RAD21,TNKS,CKAP5,DYNC1H1,MCMBP,DYNLL2
module 01	GO:1990089	response to nerve growth factor	0.00138355	0.0246671	CDC5L,RAPGEF2,CBL,ACAP2,CREB1,FOXO3,SORT1,KIDINS220,USP8,PDPK1,BRAF,BPTF,PTEN
module 01	GO:1990090	cellular response to nerve growth factor stimulus	0.00138355	0.0246671	CDC5L,RAPGEF2,CBL,ACAP2,CREB1,FOXO3,SORT1,KIDINS220,USP8,PDPK1,BRAF,BPTF,PTEN
module 01	GO:0002433	immune response-regulating cell surface receptor signaling pathway involved in phagocytosis	0.00138997	0.0246671	PIK3CB,CYFIP2,ELMO2,ABL1,MAPK1,PIK3R2,WASL,WIPF1,PIK3CA,NCKAP1L,ACTR2,PIK3R1,DOCK1,ELMO1,WASF2,PRKCD,SYK,WIPF2,SRC,PLCG2
module 01	GO:0038096	Fc-gamma receptor signaling pathway involved in phagocytosis	0.00138997	0.0246671	PIK3CB,CYFIP2,ELMO2,ABL1,MAPK1,PIK3R2,WASL,WIPF1,PIK3CA,NCKAP1L,ACTR2,PIK3R1,DOCK1,ELMO1,WASF2,PRKCD,SYK,WIPF2,SRC,PLCG2
module 01	GO:0048268	clathrin coat assembly	0.00147187	0.0259378	AP2B1,PIK3C2A,PICALM,EPS15,CLINT1,CLTC,FCHO2
module 01	GO:2000142	regulation of DNA-templated transcription, initiation	0.00168781	0.0291321	BCLAF1,RRN3,SETX,CAND1,SRF,CREB1,THRA,TP53,TAF1,ATF7IP,MITF
module 01	GO:0072659	protein localization to plasma membrane	0.0017612	0.0300896	PRKCH,PPP2R5A,VPS35,MPP5,PICALM,DLG1,CSNK2A1,AKT2,TGFB1,RAPGEF2,C2CD5,LRP1,MACF1,PPFIA1,EFR3A,ROCK2,DENND4C,KIF13A,PDPK1,CLTC,PIP5K1A,GOLPH3L,PIK3R1,ITGB1,DAB2,TNIK,BAG4,FCHO2,APPL1,RAPGEF6,CNST,CLASP2,PRKCI,SLMAP,RAB8B,RAB8A,PTPN9,P2RY1,KIF5B,PACS1,FLNA,MYO5A
module 01	GO:0099111	microtubule-based transport	0.00179604	0.0304783	PAFAH1B1,SPAST,KIFAP3,PCM1,RAB21,TNPO1,TRIP11,KIF3B,FMR1,SPG11,ARHGAP21,ICK,TRAK2,TTC21B,FXR2,MAP1S,TERF2,AP3B1,KIF13A,LRPPRC,FYCO1,KIF5B,RAB6A,COPG1,AP3M1,BICD2,DYNC1H1,HTT,OPA1,DCTN1,DYNLL2
module 01	GO:0031648	protein destabilization	0.00181248	0.0306177	CREBBP,FBXL3,CUL3,VPS35,FBXW11,EP300,CDC73,DERL1,BTRC,NOMO2,SRC,HTT,PRKDC
module 01	GO:0031293	membrane protein intracellular domain proteolysis	0.00183175	0.0306177	MBTPS2,PSEN1,TGFB1,APH1A,ADAM10,MBTPS1,RHBDD1,NCSTN,RELA
module 01	GO:0120039	plasma membrane bounded cell projection morphogenesis	0.00185257	0.0306177	PAFAH1B1,CDKL5,RANBP9,ANOS1,PIK3CB,CYFIP2,PICALM,TOP2B,OPHN1,RAB21,PSEN1,SSH1,ABL1,NRP1,MAPK1,DICER1,RPS6KA5,ADNP,FMR1,STK24,FBXO31,SPG11,ANKRD27,WASL,TMEM106B,PPP3CB,GAB1,RAPGEF2,CORO1C,SRF,SOS1,TRAK2,DOCK7,CREB1,PIK3CA,NCKAP1L,USP9X,RREB1,MACF1,RNF6,EIF2AK4,FXR2,ZSWIM6,MAP1S,PTPRA,SPART,KIDINS220,WDR36,CAPRIN1,DOCK10,PLAA,ACTR2,IQGAP1,SSH2,AFG3L2,RERE,PIK3R1,NOTCH1,ITGB1,IMPACT,TNIK,TIAM1,BRAF,…
module 01	GO:0035313	wound healing, spreading of epidermal cells	0.00185893	0.0306177	CLASP1,RREB1,ACVRL1,CLASP2,PTEN,MTOR
module 01	GO:0043666	regulation of phosphoprotein phosphatase activity	0.00191264	0.0312977	EIF2AK2,PPP2R5A,GSK3B,CSNK2A1,PPP6R1,PPP2R1A,SHOC2,PPP1R9B,PPP6R3,PHACTR2,PPP2R5D,SET,NCKAP1L,ARPP19,ROCK2,PPP2R5E,PPP1R15B,PPP4R2,SLC39A10,HTT,MTOR,PPME1,UBXN2B
module 01	GO:0044772	mitotic cell cycle phase transition	0.00200387	0.0325577	CDC27,KMT2E,PAFAH1B1,SPAST,CUL3,TPR,FOXN3,CUL1,CDK14,TAF2,PSME4,FBXW11,CLASP1,PCM1,CNOT4,RBL1,ZW10,EP300,POLA1,FBXO31,GSPT1,RBL2,CCP110,TGFB1,PPP2R1A,CEP41,CUL2,CCNY,RPS6KB1,PPP1R9B,CNOT6,EIF4G1,ACVR1,ALMS1,VPS4B,KHDRBS1,ECD,CNOT1,CEP250,INO80,ARPP19,LATS1,PSME3,ANKRD17,CDC73,APC,TAOK3,ORC3,ACVR1B,USP37,CDK5RAP2,TMOD3,CNOT6L,RB1,TP53,RPTOR,CHMP7,NPAT,ATM,ITGB1,LATS2,CACUL1,ANAPC1,RANBP2,BACH1,CUL…
module 01	GO:0007613	memory	0.00200902	0.0325577	CIC,PSEN1,ADNP,PPP3CB,CPEB3,RPS6KB1,SRF,CREB1,ATXN1,EIF2AK4,ATAD1,EIF4EBP2,MECP2,INSR,PTEN,BTBD9,MTOR,PJA2,ATXN1L
module 01	GO:0019216	regulation of lipid metabolic process	0.00227892	0.0361598	NFYA,CREBBP,ADIPOR2,MBTPS2,MTMR1,DDX20,PPP2R5A,PDK3,RBL1,REST,NCOA1,MTMR3,TBL1X,LONP2,RBL2,AKT2,TGFB1,PIK3R2,PIK3CG,MTMR4,KPNB1,AMBRA1,CREBL2,CREB1,GPAM,MED1,THRA,NR1H2,TGS1,RB1,NCOA2,CRTC3,MBTPS1,WDTC1,PIK3R1,ERLIN2,DLAT,PDE3B,SAMD8,ADIPOR1,ACOX1,PRKCD,WDR81,SIN3A,STAT5B,CHD9,TBL1XR1,SP1,PPARA,PIK3R4,NCOR2,SRC,NCOA6,MTOR,PPP4R3B,ACACA
module 01	GO:0051293	establishment of spindle localization	0.00228869	0.0361598	PAFAH1B1,CLASP1,ZW10,MYH9,KPNB1,ARHGEF2,SPIRE1,CDK5RAP2,DYNC1H1,HTT,DCTN1
module 01	GO:0048194	Golgi vesicle budding	0.00235992	0.0369379	CUL3,LMAN1,SEC23A,PPP6R1,SEC23IP,GBF1,PPP6R3,ATP8A1,SEC31A,USO1,SEC24B,GOLPH3L,SEC16A,MIA3,TRAPPC10,PRKCI,TRAPPC9,TMED10,SEC24C,ANKRD28,SEC22B
module 01	GO:0045056	transcytosis	0.00242744	0.0376439	VPS35,PICALM,LRP1,USO1,CLTC,RAB5A,SRC
module 01	GO:0016049	cell growth	0.00250707	0.0382897	ADIPOR2,PAFAH1B1,CDKL5,EXTL3,CYFIP2,MAP2K4,ITCH,RAB21,SMARCA2,ABL1,NRP1,ADNP,CSNK2A1,ADNP2,SPG11,TGFB1,PPP2R1A,MTPN,PPP3CB,PPP1R9B,EIF4G2,SRF,ERBIN,PPP2CA,EIF4G1,RPS6KA1,USP9X,MACF1,RNF6,EIF2AK4,INO80,SESN2,SPART,CDC73,WDR36,ACVR1B,NCBP1,PLAA,ADAM10,KIAA1109,ACVRL1,RB1,IQGAP1,TP53,RPTOR,CAMK2D,ITGB1,CRIM1,IMPACT,TIAM1,ADIPOR1,G6PD,CXCL16,PDLIM5,TGFBR2,BAP1,OSGIN2,ENOX2,KMT2D,ZEB2,USP47,SOCS5,RPS6…
module 01	GO:0010907	positive regulation of glucose metabolic process	0.00263864	0.0397086	AKT2,KAT2B,DYRK2,ARPP19,FOXO1,INSR,PPARA,SRC,PPP4R3B
module 01	GO:0032986	protein-DNA complex disassembly	0.00264724	0.0397086	SUPT16H,GRWD1,ARID1A,SET,SMARCC2,PBRM1,SMARCC1,ARID2
module 01	GO:0019827	stem cell population maintenance	0.00291303	0.0418281	POLR2B,SMC1A,PCM1,RIF1,SMC3,DDX6,EPAS1,ARID1A,FOXO3,CNOT1,RAF1,CDC73,METTL14,NOTCH1,FOXO1,SAV1,BRAF,NIPBL,LEO1,HOOK3,STAT3,TRIM8,SMAD2,MED14,POLR2A,ZNF322,MED12
module 01	GO:1905269	positive regulation of chromatin organization	0.00336382	0.0469425	KMT2E,TPR,SART3,RIF1,RPS6KA5,FMR1,RNF40,TGFB1,KMT2A,TRIM28,KAT7,TP53,ATM,RNF20,NIPBL,MECP2,SIN3A,TADA2B,MIER1,C6orf89
module 01	GO:0072583	clathrin-dependent endocytosis	0.0034825	0.047825	AP2B1,PIK3CB,PICALM,WASL,AAK1,SCYL2,BMP2K,CLTC,GPR107,DAB2,FCHO2,UBQLN2
module 01	GO:0007059	chromosome segregation	0.00369298	0.0501688	CDC27,PAFAH1B1,CUL3,TPR,PUM2,WAPL,KIF2A,NUP133,CSNK2A2,SMC1A,CLASP1,TOP2B,XPO1,PDS5B,ZW10,SRPK1,HIRA,CSNK2A1,STAG2,CTCF,PPP2R1A,SMC3,KPNB1,NUP98,NR3C1,PHF13,STAG1,VPS4B,SLF2,PDS5A,USP9X,INO80,CLIP1,LATS1,PUM1,APC,CDK5RAP2,ACTR2,RB1,ESCO1,TLK2,CHMP7,ATM,ANAPC1,HNRNPU,RANBP2,AHCTF1,TAOK1,CLASP2,NIPBL,RAD21,TNKS,LEMD3,CKAP5,ERCC4,DYNC1H1,MCMBP,UVRAG,CHAMP1,TOP1,BAG6,DYNLL2
module 01	GO:0098727	maintenance of cell number	0.00379071	0.0508977	POLR2B,SMC1A,PCM1,RIF1,SMC3,DDX6,EPAS1,ARID1A,FOXO3,CNOT1,RAF1,CDC73,METTL14,NOTCH1,FOXO1,SAV1,BRAF,NIPBL,LEO1,HOOK3,STAT3,TRIM8,SMAD2,MED14,POLR2A,ZNF322,MED12
module 01	GO:0010661	positive regulation of muscle cell apoptotic process	0.00379713	0.0508977	MAP2K4,STK4,E2F3,MFN2,CAMK2D,PTEN,MAP3K5
module 01	GO:1903391	regulation of adherens junction organization	0.00400941	0.052899	SLK,CLASP1,PTPN23,ABL1,NRP1,CORO1C,MACF1,ROCK2,ACVRL1,IQGAP1,BCAS3,CLASP2,PTEN,SRC
module 01	GO:1904659	glucose transmembrane transport	0.00406441	0.0534846	ADIPOR2,AKT2,PIK3R2,RPS6KB1,CREBL2,C2CD5,MAPK14,ARPP19,SESN2,SORT1,RNASEL,PIK3R1,SLC2A13,APPL1,BRAF,PRKCI,INSR,PTPN11,OPA1
module 01	GO:0048332	mesoderm morphogenesis	0.00445124	0.0575237	AXIN1,PRKAR1A,SRF,ACVR1,TWSG1,EXOC4,ITGB1,EXT2,SMAD2,SETD2,NF2,BMPR2
module 01	GO:0097435	supramolecular fiber organization	0.00456479	0.0582444	PAFAH1B1,RANBP9,SPAST,CUL3,CTNNA1,TTC17,SLK,ARFGEF1,KIF2A,WDR1,ACTN1,CLASP1,FRYL,DLG1,PCM1,PSEN1,SSH1,ABL1,NRP1,NIN,AXIN1,MTPN,WASL,KPNB1,PPP1R9B,PRKAR1A,SLAIN2,SRF,KLHL24,WIPF1,ALMS1,CAPZA1,ARHGEF2,CAMSAP2,VPS4B,NCKAP1L,TUBGCP3,MAP1S,CAMSAP1,CLIP1,LATS1,DIAPH1,PPFIA1,SPIRE1,ROCK2,APC,LCP1,CDK5RAP2,ACTR2,ATAD1,TMOD3,ARHGAP17,SSH2,PIK3R1,IQGAP2,DIAPH2,ITGB1,FER,JMY,CCSAP,BAG4,BRAF,WASF2,ARHGAP35,A…
module 01	GO:0045936	negative regulation of phosphate metabolic process	0.00471315	0.0595345	IBTK,PAFAH1B1,RANBP9,ZMYND11,WNK1,IPO5,PPP2R5A,DLG1,ITCH,PSEN1,PTPRC,GSK3B,ABL1,DNAJC3,TGFB1,PPP2R1A,PIK3R2,FKTN,EIF3A,PPP1R9B,PRKAR1A,CBL,HIPK3,CORO1C,PHACTR2,PPP2CA,KAT2B,PRKAR2A,EIF4G1,ASH1L,SET,NCKAP1L,ARPP19,MLLT1,LATS1,PTPN22,ROCK2,APC,TAOK3,EGLN1,TLR4,RB1,IQGAP1,PDPK1,RPTOR,PARP1,LATS2,FOXO1,HNRNPU,IMPACT,UBASH3B,LRRK1,GNAQ,BAG4,PPP1R15B,RRP1B,ADAR,CNST,PAQR3,PRKCD,ZFYVE1,MARF1,WDR81,STAT3…
module 01	GO:0006342	chromatin silencing	0.00478762	0.059875	UBR2,BAZ2A,RIF1,HIRA,HDAC5,SUPT6H,ASF1A,FAM172A,ARID1A,TRIM28,SMARCA5,KMT2D,MECP2,SIN3A,PPM1D,PHF8,TNRC18,PHF2,MIER1
module 01	GO:0001892	embryonic placenta development	0.00500499	0.0619405	ZFAT,NCOA1,MAPK1,STK4,BIRC6,EPAS1,MED1,TRIM28,EGLN1,HS6ST1,ARNT,MAP2K1,BPTF,SP3,SETD2,HSF1,CEBPA
module 01	GO:0043255	regulation of carbohydrate biosynthetic process	0.00505012	0.0619405	GSK3B,AKT2,TGFB1,KAT2B,DYRK2,ARPP19,PPP1R3D,CLTC,SOGA1,FOXO1,P2RY1,INSR,PPARA,MTOR,SLC35B4,PPP4R3B
module 01	GO:0001953	negative regulation of cell-matrix adhesion	0.00507568	0.0619405	CORO1C,ACVRL1,BCAS3,PIK3R1,CLASP2,PTEN,NF2,NF1,SRC
module 01	GO:0042866	pyruvate biosynthetic process	0.00518572	0.0624771	TPR,NUP133,NUP50,NUP188,NUP93,OGDH,NUP98,NUP155,ECD,NUP153,NUP214,NUP58,ARNT,RANBP2,NUP205,HK1,STAT3,INSR,PPARA,POM121,POM121C
module 01	GO:1905048	regulation of metallopeptidase activity	0.00537103	0.0638443	TIMP2,KARS,PICALM,MAPK14,STAT3,MBP
module 01	GO:0051602	response to electrical stimulus	0.00550029	0.0645051	ADSS,REST,BRD1,RPS6KB1,HNRNPD,PTEN,SRC,OPA1
module 01	GO:0048638	regulation of developmental growth	0.00550341	0.0645051	PAFAH1B1,CDKL5,RAB21,ATRN,ABL1,NRP1,STK4,ADNP,TNKS2,RPS6KB1,MAPK14,SRF,CREB1,GPAM,PIK3CA,MACF1,RNF6,LATS1,SPART,WDR36,PLAA,FTO,AFG3L2,NOTCH1,LATS2,WWC2,SAV1,G6PD,TGFBR2,NIPBL,STAT3,MTM1,INSR,PTEN,STAT5B,PTPN11,HSF1,MTOR,BMPR2,PRKDC
module 01	GO:0002011	morphogenesis of an epithelial sheet	0.00562402	0.0651611	MPP5,CLASP1,SRF,SOS1,RREB1,ACVRL1,NOTCH1,ARHGAP35,CLASP2,PTEN,FLNA,MTOR
module 01	GO:0031050	dsRNA fragmentation	0.00562402	0.0651611	PUM2,AGO1,ZC3H7B,DICER1,TGFB1,ZC3H7A,PUM1,NCBP1,ADAR,MAP2K1,SMAD2,NCOR2
module 01	GO:0070918	production of small RNA involved in gene silencing by RNA	0.00562402	0.0651611	PUM2,AGO1,ZC3H7B,DICER1,TGFB1,ZC3H7A,PUM1,NCBP1,ADAR,MAP2K1,SMAD2,NCOR2
module 01	GO:0006491	N-glycan processing	0.00568187	0.065322	GNPTAB,MAN1A1,MAN2A1,EDEM3,EDEM1,USF3,MAN1A2
module 01	GO:0043112	receptor metabolic process	0.00568976	0.065322	AP2B1,CAPN1,PICALM,ITCH,PSEN1,EPS15,KIF16B,SH3GLB1,GRK3,FMR1,TGFB1,ANKRD13C,LRP1,ARFGEF2,TBC1D5,SCYL2,ATAD1,CLTC,RAB5A,ITGB1,DTX3L,SYK,HNRNPK,TBC1D16,ARAP1,PPARA,UBQLN2,PIK3R4,PLCG2,UVRAG
module 01	GO:0051893	regulation of focal adhesion assembly	0.00590099	0.0669842	SLK,CLASP1,ABL1,NRP1,CORO1C,MACF1,ROCK2,ACVRL1,IQGAP1,BCAS3,CLASP2,PTEN,SRC
module 01	GO:0090109	regulation of cell-substrate junction assembly	0.00590099	0.0669842	SLK,CLASP1,ABL1,NRP1,CORO1C,MACF1,ROCK2,ACVRL1,IQGAP1,BCAS3,CLASP2,PTEN,SRC
module 01	GO:0007045	cell-substrate adherens junction assembly	0.00604643	0.0680223	SLK,ACTN1,CLASP1,ABL1,NRP1,CORO1C,MACF1,ROCK2,ACVRL1,IQGAP1,PDPK1,BCAS3,PIP5K1A,CLASP2,PTEN,SRC
module 01	GO:0048041	focal adhesion assembly	0.00604643	0.0680223	SLK,ACTN1,CLASP1,ABL1,NRP1,CORO1C,MACF1,ROCK2,ACVRL1,IQGAP1,PDPK1,BCAS3,PIP5K1A,CLASP2,PTEN,SRC
module 01	GO:0031346	positive regulation of cell projection organization	0.00642511	0.0714847	PAFAH1B1,CDKL5,RAB21,PSEN1,RRN3,NRP1,ADNP,FMR1,FBXO31,CCP110,ANKRD27,WASL,TMEM106B,SETX,CPEB3,RAPGEF2,CORO1C,SRF,RREB1,MACF1,KIDINS220,APC,CAPRIN1,PLAA,ACTR2,SCARB2,IQGAP1,BCAS3,RETREG3,DOCK11,TIAM1,BRAF,WASF2,ARHGAP35,PRKCI,WASHC5,ATP7A,RAB8B,ATMIN,CEP120,MAP2K1,ZEB2,TAPT1,SEPT9,ARAP1,SRC,HTT,MTOR,OPA1,BMPR2,PLEKHM1
module 01	GO:0120034	positive regulation of plasma membrane bounded cell projection assembly	0.00655239	0.0727401	NRP1,FMR1,CCP110,WASL,SRF,APC,BCAS3,DOCK11,WASF2,ARHGAP35,ATP7A,ATMIN,CEP120,TAPT1,SEPT9,ARAP1,HTT,MTOR,PLEKHM1
module 01	GO:0045927	positive regulation of growth	0.00680354	0.0742732	PAFAH1B1,CDKL5,EXTL3,NRP1,ADNP,CSNK2A1,ADNP2,MTPN,RPS6KB1,OSBP,EIF4G2,MAPK14,SRF,EIF4G1,RPS6KA1,CREB1,GPAM,MACF1,INO80,NCBP1,PLAA,ADAM10,RPTOR,NOTCH1,CXCL16,TGFBR2,NIPBL,USP47,MTM1,INSR,STAT5B,RPS6KA3,HSF1,MTOR,BMPR2,PRKDC
module 01	GO:0030514	negative regulation of BMP signaling pathway	0.00681215	0.0742732	HIPK2,ABL1,PPM1A,TWSG1,SPART,CTDSPL2,NOTCH1,LEMD3,TRIM33
module 01	GO:0071103	DNA conformation change	0.00685259	0.0742732	TPR,WAPL,PSME4,SART3,TOP2B,XRCC5,DDX1,KAT6A,SRPK1,HIRA,CHD8,CTCF,GRWD1,SETX,CHD4,ASF1A,ASCC3,RAD50,PHF13,ASH1L,UBN1,RAD23B,SET,INO80,FBH1,DHX9,TP53,ANP32E,PARP1,G3BP1,SHPRH,SMARCA5,CHD1,KAT6B,AIFM1,CUL4B,NIPBL,DDB1,TOP3A,SPTY2D1,TNRC18,PURA,TSPYL1,TOP1
module 01	GO:1905475	regulation of protein localization to membrane	0.00709155	0.0755632	AP2B1,PRKCH,PPP2R5A,PICALM,DLG1,SSH1,MIEF1,CSNK2A1,AKT2,TGFB1,C2CD5,LRP1,PPFIA1,PDPK1,CLTC,TP53,PIK3R1,STOM,ITGB1,DAB2,APPL1,CNST,PRKCI,PTPN9,YWHAG,KIF5B,CHP1,TCAF1,PPP3R1,DYNLL2
module 01	GO:1902850	microtubule cytoskeleton organization involved in mitosis	0.00732533	0.0771964	PAFAH1B1,SPAST,TPR,KIF2A,SMC1A,CLASP1,ZW10,KIF3B,XIAP,STAG2,SMC3,KPNB1,ARHGEF2,STAG1,VPS4B,TUBGCP3,CDK5RAP2,CLTC,HNRNPU,CCSAP,CLASP2,MECP2,TNKS,SETD2,FLNA,DYNC1H1,HTT,DCTN1
module 01	GO:0048745	smooth muscle tissue development	0.00738581	0.0772292	DLG1,ZFAND5,SRF,TIPARP,NF1
module 01	GO:0051348	negative regulation of transferase activity	0.0075181	0.0782962	IBTK,WNK1,IPO5,PPP2R5A,PSEN1,PTPRC,GSK3B,ABL1,DNAJC3,PPP2R1A,PRKAR1A,CBL,HIPK3,CORO1C,PPP2CA,KAT2B,PRKAR2A,MLLT1,LATS1,PTPN22,APC,TAOK3,RB1,PDPK1,TP53,RPTOR,LATS2,HNRNPU,UBASH3B,GNAQ,ADAR,PAQR3,DTX3L,PRKCD,BAG5,YWHAG,SOCS6,SOCS5,PTEN,SMCR8,PAK2,NF2,CHP1,NF1,SRC,IPO7,CEBPA,SOCS7
module 01	GO:0043902	positive regulation of multi-organism process	0.00755238	0.0782962	POLR2B,PUM2,PABPC1,HACD3,SRPK1,EP300,FMR1,SMC3,OSBP,VPS4B,STAU1,CCNT1,ANKRD17,PUM1,SRPK2,MDFIC,ACVR1B,DHX9,DDX60,STOM,NOTCH1,CHD1,LARP1,RRP1B,ADAR,DDB1,P2RY1,PDE12,POLR2A,TBK1,SP1,CNOT7
module 01	GO:0035459	cargo loading into vesicle	0.0075966	0.0782962	PICALM,SEC23A,KIF13A,SEC31A,SEC24B,MIA3,TMED10,SEC24C
module 01	GO:0001667	ameboidal-type cell migration	0.00809827	0.0819781	PAFAH1B1,PIK3C2A,CLASP1,PTPN23,RFFL,NUP188,ABL1,NRP1,MYH9,NUP93,TGFB1,ZFAND5,HDAC5,CORO1C,ATP5F1B,SRF,ACVR1,AKT3,PIK3CA,RREB1,MACF1,CAPN7,ROCK2,ACVR1B,ACVRL1,PDPK1,BCAS3,PIP5K1A,NOTCH1,ITGB1,DOCK1,FER,BAG4,BRAF,WASF2,ADIPOR1,TGFBR2,CLASP2,MECP2,ZEB2,PTEN,PTPRM,PTPN11,SLC8A1,SP1,NF1,SRC,MTOR,BMPR2,SYNJ2BP
module 01	GO:0001569	branching involved in blood vessel morphogenesis	0.00818689	0.0819781	ABL1,NRP1,STK4,SRF,ACVR1,TGFBR2,PPP3R1
module 01	GO:0045724	positive regulation of cilium assembly	0.00818689	0.0819781	CCP110,ARHGAP35,ATMIN,CEP120,TAPT1,SEPT9,HTT
module 01	GO:0051705	multi-organism behavior	0.00834867	0.0821822	PCM1,CIC,PPP3CB,GLS,ATXN1,UBR3,EIF4EBP2,MECP2,PTEN,MTOR,ATXN1L
module 01	GO:0010769	regulation of cell morphogenesis involved in differentiation	0.0086111	0.0844357	PAFAH1B1,CDKL5,RAB21,PSEN1,SSH1,ABL1,NRP1,CRKL,ADNP,FMR1,FBXO31,ANKRD27,RAPGEF2,CORO1C,SRF,TRAK2,RREB1,MACF1,RNF6,FXR2,ZSWIM6,SPART,WDR36,CAPRIN1,ACTR2,SSH2,DOCK1,TNIK,TIAM1,BRAF,ARHGAP35,PDLIM5,MAP2K1,ZEB2,PTEN,WASHC2C,FLNA,KIF13B,OPA1,BMPR2
module 01	GO:0048588	developmental cell growth	0.00876843	0.0849323	PAFAH1B1,CDKL5,CYFIP2,MAP2K4,RAB21,ABL1,NRP1,ADNP,SPG11,PPP3CB,SRF,USP9X,MACF1,RNF6,EIF2AK4,SPART,WDR36,PLAA,IQGAP1,ITGB1,IMPACT,TIAM1,G6PD,PDLIM5,TGFBR2,KMT2D,ZEB2,SLC9A6,MTOR,BMPR2
module 01	GO:0045637	regulation of myeloid cell differentiation	0.00913498	0.0870327	CREBBP,KMT2E,KMT2C,SENP1,AGO1,SETD1A,TNRC6B,EP300,MAPK14,KAT2B,RBBP5,KMT2A,CREB1,FOXO3,TJP2,NCKAP1L,MED1,CDC73,ACVR1B,TLR4,RB1,ARNT,PIK3R1,PURB,UBASH3B,RUNX1,LEO1,KMT2D,STAT3,SIN3A,STAT5B,RNF41,TOB2,EVI2B,MITF,NF1,MTOR
module 01	GO:0032481	positive regulation of type I interferon production	0.0092407	0.0878739	CREBBP,XRCC5,EP300,TLR8,PTPN22,DHX9,TLR4,POLR3A,SYK,MYD88,RELA,DHX36,SETD2,TBK1,PLCG2,CHUK,CRCP,PRKDC
module 01	GO:0090132	epithelium migration	0.00931516	0.0882489	PIK3C2A,CLASP1,PTPN23,NUP188,ABL1,NRP1,MYH9,NUP93,TGFB1,HDAC5,CORO1C,ATP5F1B,SRF,AKT3,PIK3CA,RREB1,MACF1,CAPN7,ROCK2,ACVRL1,PDPK1,BCAS3,NOTCH1,ITGB1,DOCK1,ADIPOR1,TGFBR2,CLASP2,MECP2,ZEB2,PTEN,PTPRM,PTPN11,SP1,NF1,SRC,MTOR,BMPR2,SYNJ2BP
module 01	GO:0048511	rhythmic process	0.00938177	0.0887132	NFYA,CREBBP,FBXL3,OPN3,FBXW11,KDM5A,GSK3B,EP300,ADNP,CSNK2A1,SETX,UBE3A,KAT2B,KMT2A,CREB1,FOXO3,HNRNPR,ROCK2,CLOCK,DHX9,HNRNPD,NCOA2,ZFHX3,TP53,PAM,HNRNPU,GNAQ,ENOX2,BTRC,SIN3A,PTEN,STAT5B,NRIP1,BTBD9,SP1,PPARA,SRC,TOP1,PPP1CB,PRKDC
module 01	GO:0071824	protein-DNA complex subunit organization	0.00947305	0.0894086	RNF4,TAF2,PSME4,SART3,BAZ2A,KAT6A,RRN3,SUPT16H,HIRA,CTCF,GRWD1,UBTF,SUPT6H,CAND1,ASF1A,SENP6,ARID1A,CREB1,UBN1,RAD23B,SET,THRA,ORC3,SMARCC2,RB1,TP53,ANP32E,PARP1,BDP1,SHPRH,TAF1,SMARCA5,KAT6B,CUL4B,PBRM1,DDB1,ATF7IP,SMARCC1,SPTY2D1,SETD2,ARID2,TSPYL1
module 01	GO:0006901	vesicle coating	0.00964702	0.0908017	CUL3,LMAN1,SEC23A,PPP6R1,SEC23IP,GBF1,PPP6R3,SEC31A,USO1,SEC24B,SEC16A,TRAPPC10,TRAPPC9,TMED10,SEC24C,ANKRD28,SEC22B
module 01	GO:0007019	microtubule depolymerization	0.00987435	0.0919902	KIF2A,CLASP1,ARHGEF2,CAMSAP2,MAP1S,CAMSAP1,APC,CCSAP,CLASP2,CKAP5
module 01	GO:0071478	cellular response to radiation	0.00996787	0.0926902	CREBBP,OPN3,TP53BP1,GNB1,XRCC5,EP300,YY1,FMR1,AKT2,TGFB1,TMEM109,MAPK14,POLK,EIF2AK4,INO80,CLOCK,TP53,INTS7,PARP1,RHBDD1,PIK3R1,TLK2,TAF1,ATM,IMPACT,CUL4B,NIPBL,DDB1,USP47,ERCC4,HSF1
module 01	GO:0009952	anterior/posterior pattern specification	0.0103272	0.0940092	HIPK2,PSEN1,PALB2,CRKL,EP300,YY1,POFUT1,MIB1,AXIN1,SRF,ACVR2B,KMT2A,GRSF1,NOTCH1,ATM,HIPK1,FRS2,ZEB2,BPTF,SMAD2,MED12,BMPR2,PRKDC
module 01	GO:1905477	positive regulation of protein localization to membrane	0.0103272	0.0940092	AP2B1,PRKCH,DLG1,SSH1,MIEF1,AKT2,TGFB1,C2CD5,LRP1,PDPK1,TP53,PIK3R1,STOM,ITGB1,CNST,PRKCI,PTPN9,YWHAG,KIF5B,CHP1,TCAF1,PPP3R1,DYNLL2
module 01	GO:0043244	regulation of protein complex disassembly	0.0103571	0.0940538	UPF1,CLEC16A,WDR1,CLASP1,OGFOD1,MTPN,SETX,CAPZA1,ARHGEF2,CAMSAP2,GLE1,MAP1S,CAMSAP1,APC,TMOD3,CLASP2,FYCO1,INSR,WASHC2C,SMCR8,UVRAG
module 01	GO:0006469	negative regulation of protein kinase activity	0.0111263	0.0999581	IBTK,WNK1,IPO5,PSEN1,PTPRC,ABL1,DNAJC3,PPP2R1A,PRKAR1A,CBL,HIPK3,CORO1C,PPP2CA,KAT2B,PRKAR2A,MLLT1,LATS1,PTPN22,APC,TAOK3,RB1,PDPK1,RPTOR,LATS2,UBASH3B,GNAQ,ADAR,PAQR3,PRKCD,YWHAG,SOCS6,SOCS5,PTEN,SMCR8,PAK2,NF2,CHP1,NF1,IPO7,CEBPA,SOCS7
module 02	GO:0006119	oxidative phosphorylation	1.50538e-47	6.31958e-44	NDUFAB1,UQCRC1,NDUFB4,NDUFB2,ATP5F1D,NDUFB7,NDUFC1,NDUFS8,COX6A1,NDUFS7,COX7A2L,PARK7,ATP5PB,NDUFB3,NDUFA8,ATP5F1E,NDUFA1,COX6B1,COX7C,UQCR11,NDUFA5,COX4I1,COX7B,NDUFA2,COX5B,UQCC2,NDUFA9,NDUFB10,NDUFS6,NIPSNAP2,NDUFB9,SURF1,NDUFC2,ATP5F1A,ATP5MC3,ATP5PF,UQCRB,NDUFS2,ATP5MC1,NDUFS4,UQCRQ,COX6C,NDUFB6,STOML2,ATP5F1C,NDUFB8,ATP5MG,NDUFV1,ATP5PD,SDHAF2,NDUFS5,ATP5ME,UQCRFS1,NDUFA3,CYCS,UQCRH,NDUFA11…
module 02	GO:0022904	respiratory electron transport chain	2.50056e-34	2.62434e-31	NDUFAB1,UQCRC1,NDUFB4,NDUFB2,NDUFB7,ETFB,NDUFC1,NDUFS8,COX6A1,NDUFS7,COX7A2L,PARK7,SDHB,NDUFB3,NDUFA8,NDUFA1,COX6B1,COX7C,UQCR11,NDUFA5,COX4I1,COX7B,NDUFA2,COX5B,NDUFA9,NDUFB10,NDUFS6,NDUFB9,NDUFC2,UQCRB,NDUFS2,NDUFS4,UQCRQ,COX6C,NDUFB6,NDUFB8,NDUFV1,SDHAF2,NDUFS5,UQCRFS1,NDUFA3,CYCS,UQCRH,NDUFA11,COX8A,NDUFV2,COX5A,CYC1,NDUFB1,UQCR10,NDUFA12,NDUFA13,NDUFA4,NDUFS3,NDUFA7
module 02	GO:0033108	mitochondrial respiratory chain complex assembly	2.12324e-30	7.4278e-28	NDUFAB1,NDUFB4,TIMM21,NDUFB2,NDUFB7,NDUFC1,NDUFS8,TIMMDC1,NDUFS7,NDUFB3,NDUFA8,NDUFA1,CHCHD5,NDUFA5,NDUFA2,COX16,DMAC1,UQCC2,COX17,NDUFA9,NDUFB10,NDUFS6,NDUFB9,SURF1,NDUFC2,UQCRB,NDUFS2,NDUFS4,NDUFB6,NDUFB8,NDUFV1,SDHAF2,NDUFS5,NDUFA3,TMEM126B,NDUFA11,ACAD9,NDUFV2,COX14,COA4,COA5,NDUFB1,COA3,UQCR10,NDUFA12,NDUFA13,SDHAF1,NDUFS3,PET100,NDUFA7
module 02	GO:0006091	generation of precursor metabolites and energy	4.89643e-28	1.20913e-25	NDUFAB1,UQCRC1,MDH1,CYBA,NDUFB4,IDH3G,NUP37,NDUFB2,ATP5F1D,NDUFB7,RAE1,IDH3B,PGK1,TSTA3,ETFB,NDUFC1,NDUFS8,COX6A1,COX7A2,NDUFS7,COX7A2L,PARK7,ATP5PB,SDHB,HMGCL,AKR1A1,NDUFB3,NDUFA8,ATP5F1E,NDUFA1,CHCHD5,COX6B1,COX7C,UQCR11,NDUFA5,ATP5IF1,COX4I1,COX7B,NDUFA2,SELENOS,LDHA,BLOC1S1,COX5B,TBRG4,UQCC2,COX17,NDUFA9,NDUFB10,PFKL,SH3BGRL3,DEGS1,NDUFS6,MDH2,NIPSNAP2,NDUFB9,SURF1,PTGES2,NDUFC2,ATP5F1A,ATP5M…
module 02	GO:0070125	mitochondrial translational elongation	4.18746e-24	8.37093e-22	MRPL43,MRPS24,MRPS34,MRPL22,MRPL28,MRPS33,MRPS18A,MRPL4,MRPL27,MRPL51,MRPS15,TSFM,MRPS7,MRPS26,MRPS12,MRPL34,ERAL1,MRPS36,MRPL50,MRPL24,MRPL17,MRPL16,MRPL58,MRPL36,MRPL13,CHCHD1,MRPL52,MRPL11,AURKAIP1,TUFM,GADD45GIP1,MRPL14,MRPS23,MRPS11,MRPL54,MRPL40,MRPL38,MRPL53,MRPL23,MRPL20,MRPL33,MRPL12,MRPS21
module 02	GO:0072521	purine-containing compound metabolic process	6.86755e-22	1.10884e-19	BAD,NDUFAB1,UQCRC1,NDUFB4,COASY,NUP37,NDUFB2,ATP5F1D,NDUFB7,TSPO,RAE1,PGK1,NME3,NUDT1,NDUFC1,NDUFS8,COX6A1,GNAI2,DGUOK,NDUFS7,COX7A2L,PARK7,ATP5PB,NDUFB3,NDUFA8,ATP5F1E,NDUFA1,NT5C,ITPA,COX6B1,PPCS,COX7C,UQCR11,NDUFA5,ATP5IF1,COX4I1,COX7B,NDUFA2,RAN,LDHA,COX5B,UQCC2,NDUFA9,NDUFB10,PFKL,GUK1,CALM2,NDUFS6,NIPSNAP2,NDUFB9,SURF1,NDUFC2,ATP5F1A,ATP5MC3,ATP5PF,DCK,UQCRB,NDUFS2,ATP5MC1,MOCS2,NDUFS4,UQCR…
module 02	GO:0019693	ribose phosphate metabolic process	1.01169e-21	1.52296e-19	BAD,NDUFAB1,UQCRC1,NDUFB4,COASY,NUP37,NDUFB2,ATP5F1D,NDUFB7,TSPO,RAE1,PGK1,NME3,NDUFC1,NDUFS8,COX6A1,GNAI2,NDUFS7,COX7A2L,PARK7,ATP5PB,NDUFB3,NDUFA8,ATP5F1E,NDUFA1,ITPA,COX6B1,PPCS,COX7C,UQCR11,NDUFA5,UCK1,ATP5IF1,COX4I1,COX7B,NDUFA2,RAN,LDHA,RFK,COX5B,UQCC2,NDUFA9,NDUFB10,PFKL,GUK1,CALM2,NDUFS6,NIPSNAP2,NDUFB9,SURF1,NDUFC2,ATP5F1A,ATP5MC3,ATP5PF,UQCRB,NDUFS2,ATP5MC1,MOCS2,NDUFS4,UQCRQ,COX6C,NDUF…
module 02	GO:0006521	regulation of cellular amino acid metabolic process	9.57196e-20	1.29623e-17	PSMB1,PSMA4,PSMC5,PSME1,PSMD8,PSMC6,PSMA3,PSMC1,PSMB5,PSMA6,PSMA7,PSMD10,PSMD7,OAZ1,PSMA2,PSMD3,PSMD9,PARK7,PSMB2,PSMA1,PSMB7,PSMB6,PSMA5,PSMD4,PSMB4,PSMD6,PSMC3,PSMD13,PSMB10,PSMB3
module 02	GO:0031146	SCF-dependent proteasomal ubiquitin-dependent protein catabolic process	1.57187e-19	2.0621e-17	PSMB1,PSMA4,PSMC5,PSME1,PSMD8,RBX1,PSMC6,PSMA3,PSMC1,PSMB5,PSMA6,PSMA7,PSMD10,PSMD7,PSMA2,FBXL15,PSMD3,PSMD9,SKP1,RNF7,PSMB2,PSMA1,PSMB7,PSMB6,PSMA5,FBXW5,PSMD4,PSMB4,PSMD6,PSMC3,UBB,PSMD13,PSMB10,PSMB3
module 02	GO:0140053	mitochondrial gene expression	2.0036e-19	2.54882e-17	MRPL43,MRPS24,HSD17B10,MRPS34,MRPL22,MRPL28,MRPS33,MRPS18A,MRPL4,C1QBP,MRPL27,MRPL51,MRPS15,MTIF3,TSFM,MRPS7,MRPS26,MRPS12,MRPL34,ERAL1,MRPS36,TBRG4,MRPL50,UQCC2,MRPL24,MTERF3,MALSU1,MRPL17,MRPL16,MRPL58,MRPL36,MRPL13,CHCHD1,MRPL52,MRPL11,AURKAIP1,TUFM,GADD45GIP1,MRPL14,MRPS23,MRPS11,MRPL54,COA3,MRPL40,MRPL38,MRPL53,MRPL23,MRPL20,MRPL33,MRPL12,MRPS21,NDUFA7
module 02	GO:0061418	regulation of transcription from RNA polymerase II promoter in response to hypoxia	2.64369e-19	3.26418e-17	PSMB1,PSMA4,PSMC5,PSME1,PSMD8,RBX1,PSMC6,PSMA3,PSMC1,PSMB5,PSMA6,PSMA7,PSMD10,PSMD7,ELOB,PSMA2,PSMD3,UBE2D3,PSMD9,PSMB2,PSMA1,UBE2D2,PSMB7,PSMB6,PSMA5,ELOC,PSMD4,PSMB4,PSMD6,PSMC3,UBB,HIGD1A,PSMD13,PSMB10,PSMB3
module 02	GO:0042590	antigen processing and presentation of exogenous peptide antigen via MHC class I	1.19889e-16	1.32446e-14	PSMB1,PSMA4,CYBA,PSMC5,PSME1,PSMD8,PSMC6,PSMA3,PSMC1,PSMB5,PSMA6,PSMA7,PSMD10,PSMD7,PSMA2,PSMD3,PSMD9,VAMP8,PSMB2,PSMA1,PSMB7,PSMB6,PSMA5,FCER1G,PSMD4,PSMB4,PSMD6,PSMC3,B2M,PSMD13,PSMB10,IFI30,PSMB3
module 02	GO:1902600	proton transmembrane transport	4.2069e-16	4.52835e-14	SLC25A3,ATP5F1D,SLC9A3R1,COX6A1,COX7A2,ATP6V0E1,NDUFS7,COX7A2L,PARK7,ATP5PB,ATP6V0B,ATP5F1E,COX6B1,COX7C,ATP6V1F,COX4I1,COX7B,COX5B,ATP6V1G1,COX17,SURF1,ATP5F1A,ATP5MC3,ATP5PF,ATP5MC1,COX6C,STOML2,ATP5F1C,ATP5MG,ATP5PD,ATP5ME,COX8A,COX5A,CYC1,NDUFA4,TMSB4X,ATP5MF,ATP5PO
module 02	GO:0042776	mitochondrial ATP synthesis coupled proton transport	5.3979e-16	5.6651e-14	ATP5F1D,ATP5PB,ATP5F1E,COX5B,ATP5F1A,ATP5MC3,ATP5PF,ATP5MC1,STOML2,ATP5F1C,ATP5MG,ATP5PD,ATP5ME,CYC1,ATP5MF,ATP5PO
module 02	GO:0060071	Wnt signaling pathway, planar cell polarity pathway	3.02183e-15	2.95015e-13	PSMB1,PSMA4,AP2S1,CDC42,PSMC5,PSME1,PSMD8,PSMC6,PSMA3,PSMC1,PSMB5,PSMA6,PSMA7,PSMD10,PSMD7,PSMA2,PSMD3,PFN1,PSMD9,PSMB2,PSMA1,RAC1,PSMB7,ARRB2,PSMB6,PSMA5,PSMD4,PSMB4,AP2M1,PSMD6,PSMC3,UBB,PSMD13,PSMB10,PSMB3
module 02	GO:0032984	protein-containing complex disassembly	1.95323e-14	1.70827e-12	GABARAPL2,PHF23,MRPL43,MRPS24,SMARCE1,MRPS34,TSG101,CAPZB,MRPL22,CHMP5,MRPL28,MRPS33,MRPS18A,SMARCB1,MRPL4,NAPA,SMARCD2,MRPL27,MRPL51,MRPS15,VAMP8,MTIF3,MRPS7,MRPS26,MRPS12,MRPL34,CHMP2A,CHMP1A,EIF5A,ERAL1,MRPS36,MRPL50,MAP1LC3B,MRPL24,SNAPIN,MRPL17,APEH,MRPL16,MRPL58,GABARAP,MRPL36,MRPL13,PPP1CA,CHCHD1,MRPL52,CFL1,MRPL11,AURKAIP1,GADD45GIP1,MRPL14,MRPS23,MRPS11,IST1,MRPL54,CIB1,MRPL40,CAPZA2,MRP…
module 02	GO:0001736	establishment of planar polarity	2.52087e-14	2.11653e-12	PSMB1,PSMA4,AP2S1,CDC42,PSMC5,PSME1,PSMD8,PSMC6,PSMA3,PSMC1,PSMB5,PSMA6,PSMA7,PSMD10,PSMD7,PSMA2,PSMD3,PFN1,IFT20,PSMD9,PSMB2,PSMA1,RAC1,PSMB7,ARRB2,PSMB6,PSMA5,PSMD4,PSMB4,AP2M1,PSMD6,PSMC3,UBB,PSMD13,PSMB10,PSMB3
module 02	GO:0007164	establishment of tissue polarity	2.52087e-14	2.11653e-12	PSMB1,PSMA4,AP2S1,CDC42,PSMC5,PSME1,PSMD8,PSMC6,PSMA3,PSMC1,PSMB5,PSMA6,PSMA7,PSMD10,PSMD7,PSMA2,PSMD3,PFN1,IFT20,PSMD9,PSMB2,PSMA1,RAC1,PSMB7,ARRB2,PSMB6,PSMA5,PSMD4,PSMB4,AP2M1,PSMD6,PSMC3,UBB,PSMD13,PSMB10,PSMB3
module 02	GO:0038093	Fc receptor signaling pathway	3.47768e-14	2.80756e-12	PSMB1,WAS,PSMA4,CDC42,ACTB,PSMC5,PSME1,PSMD8,PSMC6,PSMA3,PSMC1,PSMB5,PSMA6,PSMA7,HCK,PSMD10,PSMD7,PSMA2,PSMD3,PSMD9,ARPC3,SKP1,RAP1A,PSMB2,PSMA1,ARPC1B,UBE2D2,RAC1,PSMB7,PSMB6,PSMA5,NCK1,FCER1G,PSMD4,PSMB4,ARPC5,ARPC2,PSMD6,PSMC3,UBB,UBE2N,ACTG1,PSMD13,CALM1,PSMB10,ARPC4,ARPC1A,BRK1,PSMB3
module 02	GO:0010972	negative regulation of G2/M transition of mitotic cell cycle	9.96772e-14	7.74898e-12	PSMB1,PSMA4,PSMC5,PSME1,PSMD8,RBX1,PSMC6,PSMA3,PSMC1,PSMB5,PSMA6,PSMA7,PSMD10,PSMD7,PSMA2,PSMD3,PSMD9,SKP1,PSMB2,PSMA1,HUS1,PSMB7,PSMB6,PSMA5,PSMD4,PSMB4,PSMD6,PSMC3,UBB,PSMD13,PSMB10,PSMB3
module 02	GO:1902036	regulation of hematopoietic stem cell differentiation	4.82717e-13	3.32204e-11	PSMB1,PSMA4,PSMC5,PSME1,PSMD8,PSMC6,PSMA3,PSMC1,PSMB5,PSMA6,PSMA7,PSMD10,PSMD7,PSMA2,PSMD3,PSMD9,PSMB2,PSMA1,PSMB7,PSMB6,PSMA5,PSMD4,PSMB4,PSMD6,PSMC3,UBB,PSMD13,PSMB10,PSMB3
module 02	GO:0070498	interleukin-1-mediated signaling pathway	7.41898e-13	5.02337e-11	PSMB1,PSMA4,PSMC5,PSME1,PSMD8,RBX1,PSMC6,PSMA3,PSMC1,PSMB5,PSMA6,PSMA7,PSMD10,PSMD7,PSMA2,PSMD3,PSMD9,SKP1,PSMB2,PSMA1,PSMB7,PSMB6,PSMA5,PSMD4,PSMB4,PSMD6,PSMC3,TNIP2,UBB,UBE2N,PSMD13,PSMB10,PSMB3
module 02	GO:0060218	hematopoietic stem cell differentiation	6.43273e-12	3.91371e-10	PSMB1,PSMA4,PSMC5,PSME1,PSMD8,PSMC6,PSMA3,PSMC1,PSMB5,PSMA6,PSMA7,PSMD10,PSMD7,PSMA2,PSMD3,PSMD9,PSMB2,PSMA1,PSMB7,PSMB6,PSMA5,PSMD4,PSMB4,PSMD6,PSMC3,UBB,PSMD13,PSMB10,PSMB3
module 02	GO:0090263	positive regulation of canonical Wnt signaling pathway	8.7209e-12	5.15638e-10	PSMB1,PSMA4,PSMC5,PSME1,PSMD8,PSMC6,PSMA3,PSMC1,PSMB5,PSMA6,PSMA7,PSMD10,PSMD7,PSMA2,PSMD3,PSMD9,PSMB2,PIN1,PSMA1,PSMB7,PSMB6,PSMA5,CCAR2,PSMD4,PSMB4,PSMD6,PSMC3,ILK,DAPK3,UBB,PSMD13,PSMB10,PSMB3
module 02	GO:2000736	regulation of stem cell differentiation	1.23534e-10	6.82364e-09	PSMB1,PSMA4,PSMC5,PSME1,PSMD8,PSMC6,PSMA3,PSMC1,PSMB5,PSMA6,PSMA7,PSMD10,PSMD7,PSMA2,PSMD3,OCIAD1,PSMD9,PSMB2,PSMA1,PSMB7,PSMB6,PSMA5,PSMD4,PSMB4,PSMD6,PSMC3,UBB,PSMD13,PSMB10,PSMB3
module 02	GO:0071456	cellular response to hypoxia	1.32757e-10	7.20274e-09	BAD,PSMB1,PSMA4,PSMC5,PSME1,PSMD8,RBX1,PSMC6,PSMA3,PSMC1,PSMB5,PSMA6,PSMA7,PSMD10,PGK1,PSMD7,STUB1,ELOB,CHCHD2,PSMA2,PSMD3,UBE2D3,PSMD9,PSMB2,PSMA1,UBE2D2,PSMB7,PSMB6,PSMA5,ELOC,PSMD4,PSMB4,PSMD6,PSMC3,UBB,HIGD1A,PSMD13,PSMB10,PSMB3
module 02	GO:0071453	cellular response to oxygen levels	1.33829e-10	7.20274e-09	BAD,PSMB1,PSMA4,PSMC5,PSME1,PSMD8,RBX1,PSMC6,PSMA3,PSMC1,PSMB5,PSMA6,PSMA7,PSMD10,PGK1,PSMD7,STUB1,ELOB,CHCHD2,PSMA2,PSMD3,UBE2D3,PSMD9,PSMB2,PSMA1,UBE2D2,CCDC115,ATP6V1G1,PSMB7,PSMB6,PSMA5,ELOC,PSMD4,PSMB4,PSMD6,PSMC3,UBB,HIGD1A,PSMD13,PSMB10,TMEM199,PSMB3
module 02	GO:1905330	regulation of morphogenesis of an epithelium	4.77007e-10	2.41505e-08	PSMB1,PSMA4,AP2S1,CDC42,PSMC5,PSME1,PSMD8,PSMC6,PSMA3,PSMC1,PSMB5,PSMA6,PSMA7,PSMD10,PSMD7,PSMA2,PSMD3,PFN1,PSMD9,PSMB2,PSMA1,RAC1,PSMB7,ARRB2,PSMB6,PSMA5,PSMD4,PSMB4,AP2M1,PSMD6,PSMC3,UBB,PSMD13,PSMB10,PSMB3
module 02	GO:0006397	mRNA processing	5.18783e-10	2.59268e-08	POLR2J,PAF1,GEMIN2,POLR2E,SNU13,POLR2F,ZMAT5,PHF5A,PQBP1,POLR2I,PRPF31,BUD31,LSM5,C1QBP,FRG1,SRSF3,SF3B6,SRSF7,WDR77,BCAS2,SMNDC1,DDX39A,SNRPC,SNRPD2,SNRPB,SNRPB2,RALY,RBM42,DNAJC8,LSM7,LSM4,AAR2,THOC6,LGALS3,CCNH,RBMX2,TBRG4,PPIL1,ZCRB1,SNRPF,TXNL4A,PRCC,SNRPG,CWC15,SAP18,RPUSD3,CCAR2,CHTOP,SNRNP25,SCNM1,SNRPD1,TRUB2,POLR2G,USP39,CD2BP2,SF3B5,LSM3,PPIH,LSM1,AURKAIP1,POLR2L,PUF60,LSM10,SNRPE,ARL6…
module 02	GO:0070646	protein modification by small protein removal	2.50177e-09	1.16694e-07	PSMB1,PSMA4,OTUD5,UFD1,ACTB,PSMC5,PSME1,PSMD8,PSMC6,PSMA3,PSMC1,PSMB5,PSMA6,PSMA7,PSMD10,PSMD7,BABAM1,TFPT,PSMA2,PSMD3,PSMD9,COPS7A,SNX3,PARK7,ENY2,PSMB2,BECN1,PSMA1,NEDD8,ADRM1,PSMB7,COPS4,COPS3,ARRB2,PSMB6,PSMA5,PSMD4,PSMB4,JOSD2,PSMD6,PSMC3,TAF10,OTUB1,COPS6,USP39,TNIP2,GPS1,UBB,RCE1,PSMD13,MCRS1,PSMB10,PSMB3
module 02	GO:0010565	regulation of cellular ketone metabolic process	5.61786e-09	2.45665e-07	PSMB1,PSMA4,PSMC5,PSME1,PSMD8,PSMC6,PSMA3,PSMC1,PSMB5,PSMA6,PSMA7,PSMD10,PSMD7,OAZ1,PSMA2,PSMD3,PSMD9,PARK7,PSMB2,PSMA1,PSMB7,PSMB6,PSMA5,PSMD4,PSMB4,PSMD6,PSMC3,PDHB,PSMD13,PSMB10,EIF6,PSMB3
module 02	GO:0006839	mitochondrial transport	6.31966e-09	2.73505e-07	BAD,SLC25A39,MCUR1,TIMM21,SLC25A3,DYNLL1,PSMD8,ATP5F1D,TIMM13,TOMM22,FBXO7,TSPO,NKAP,PDCD5,SLC25A11,UBE2D3,AIP,HTRA2,ATP5PB,DNAJC15,ATP5F1E,MTX2,ATP5IF1,TIMM17A,TIMM10,COX5B,PSMB7,HAX1,DYNLT1,HNMT,TIMM8B,ATP5F1A,ATP5MC3,ATP5PF,ATP5MC1,UBE2J2,STOML2,ATP5F1C,NDUFB8,ATP5MG,ATP5PD,MFF,ATP5ME,MTX1,TOMM5,CYC1,UBE2L3,NDUFA13,UBL5,FIS1,WDR46,ATP5MF,ATP5PO
module 02	GO:0043312	neutrophil degranulation	9.92764e-09	4.25268e-07	PSMB1,MVP,SERPINB1,ERP44,CYBA,GDI2,ACAA1,AP1M1,GSTP1,DYNLL1,CST3,VAPA,PGRMC1,PSMD7,COTL1,PSMA2,PSMD3,LAMTOR3,COMMD9,NIT2,RAP1A,LAMTOR2,CD58,VAMP8,NPC2,YPEL5,CYSTM1,SERPINB6,RAP1B,GMFG,LGALS3,OSTF1,CD63,RAC1,DBNL,PSMB7,SRP14,PFKL,PSMA5,ILF2,DEGS1,ARL8A,STK11IP,DYNLT1,PTGES2,COMMD3,LAMTOR1,DSN1,NDUFC2,FCER1G,ARPC5,S100A11,PSMD6,GYG1,APEH,BRI3,PSMC3,B2M,RAB4B,AGPAT2,KCMF1,DPP7,IST1,ANXA2,PSMD13,TUBB…
module 02	GO:0007007	inner mitochondrial membrane organization	1.00491e-08	4.26124e-07	ATP5F1D,TIMM13,ATP5PB,ATP5F1E,TIMM10,ATP5F1A,ATP5MC3,ATP5PF,ATP5MC1,ATP5F1C,ATP5MG,ATP5PD,ATP5ME,NDUFA13,ATP5MF,ATP5PO
module 02	GO:0002283	neutrophil activation involved in immune response	1.33024e-08	5.52904e-07	PSMB1,MVP,SERPINB1,ERP44,CYBA,GDI2,ACAA1,AP1M1,GSTP1,DYNLL1,CST3,VAPA,PGRMC1,PSMD7,COTL1,PSMA2,PSMD3,LAMTOR3,COMMD9,NIT2,RAP1A,LAMTOR2,CD58,VAMP8,NPC2,YPEL5,CYSTM1,SERPINB6,RAP1B,GMFG,LGALS3,OSTF1,CD63,RAC1,DBNL,PSMB7,SRP14,PFKL,PSMA5,ILF2,DEGS1,ARL8A,STK11IP,DYNLT1,PTGES2,COMMD3,LAMTOR1,DSN1,NDUFC2,FCER1G,ARPC5,S100A11,PSMD6,GYG1,APEH,BRI3,PSMC3,B2M,RAB4B,AGPAT2,KCMF1,DPP7,IST1,ANXA2,PSMD13,TUBB…
module 02	GO:0000086	G2/M transition of mitotic cell cycle	1.41885e-08	5.83955e-07	PSMB1,PSMA4,PSMC5,DYNLL1,PSME1,PSMD8,RBX1,PSMC6,PSMA3,PSMC1,PSMB5,PSMA6,PSMA7,PSMD10,PSMD7,RAB11A,PSMA2,FBXL15,PSMD3,PSMD9,SKP1,PSMB2,PSMA1,TUBG1,CCNH,HUS1,PSMB7,DCTN3,ACTR1A,PSMB6,PSMA5,ENSA,CETN2,HAUS1,PSMD4,PSMB4,PSMD6,PSMC3,TUBA1A,UBB,DCTN2,SSNA1,PSMD13,TUBB4B,PSMB10,PSMB3
module 02	GO:0071347	cellular response to interleukin-1	2.03939e-08	8.31201e-07	PSMB1,PSMA4,PSMC5,PSME1,PSMD8,RBX1,PSMC6,PSMA3,PSMC1,PSMB5,PSMA6,PSMA7,PSMD10,PSMD7,PSMA2,PSMD3,PSMD9,SKP1,PSMB2,PSMA1,PSMB7,PSMB6,PSMA5,PSMD4,PSMB4,PSMD6,PSMC3,OTUB1,TNIP2,UBB,UBE2N,PSMD13,PSMB10,PSMB3
module 02	GO:0042119	neutrophil activation	2.84731e-08	1.14933e-06	PSMB1,MVP,SERPINB1,ERP44,CYBA,GDI2,ACAA1,AP1M1,GSTP1,DYNLL1,CST3,VAPA,PGRMC1,PSMD7,COTL1,PSMA2,PSMD3,LAMTOR3,COMMD9,NIT2,RAP1A,LAMTOR2,CD58,VAMP8,NPC2,YPEL5,CYSTM1,SERPINB6,RAP1B,GMFG,LGALS3,OSTF1,CD63,RAC1,DBNL,PSMB7,SRP14,PFKL,PSMA5,ILF2,DEGS1,ARL8A,STK11IP,DYNLT1,PTGES2,COMMD3,LAMTOR1,DSN1,NDUFC2,FCER1G,ARPC5,S100A11,PSMD6,GYG1,APEH,BRI3,PSMC3,B2M,RAB4B,AGPAT2,KCMF1,DPP7,IST1,ANXA2,PSMD13,TUBB…
module 02	GO:0002446	neutrophil mediated immunity	3.12542e-08	1.24957e-06	PSMB1,MVP,SERPINB1,ERP44,CYBA,GDI2,ACAA1,AP1M1,GSTP1,DYNLL1,CST3,VAPA,PGRMC1,PSMD7,COTL1,PSMA2,PSMD3,LAMTOR3,COMMD9,NIT2,RAP1A,LAMTOR2,CD58,VAMP8,NPC2,YPEL5,CYSTM1,SERPINB6,RAP1B,GMFG,LGALS3,OSTF1,CD63,RAC1,DBNL,PSMB7,SRP14,PFKL,PSMA5,ILF2,DEGS1,ARL8A,STK11IP,DYNLT1,PTGES2,COMMD3,LAMTOR1,DSN1,NDUFC2,FCER1G,ARPC5,S100A11,PSMD6,GYG1,APEH,BRI3,PSMC3,B2M,RAB4B,AGPAT2,KCMF1,DPP7,IST1,ANXA2,PSMD13,TUBB…
module 02	GO:0070555	response to interleukin-1	9.50356e-08	3.53062e-06	PSMB1,PSMA4,CYBA,PSMC5,PSME1,PSMD8,RBX1,PSMC6,PSMA3,PSMC1,PSMB5,PSMA6,PSMA7,PSMD10,PSMD7,PSMA2,PSMD3,PSMD9,SKP1,PSMB2,PSMA1,PSMB7,PSMB6,PSMA5,PSMD4,PSMB4,PSMD6,PSMC3,OTUB1,TNIP2,UBB,UBE2N,PSMD13,PSMB10,PSMB3
module 02	GO:0006626	protein targeting to mitochondrion	9.82637e-08	3.61852e-06	TIMM21,PSMD8,TIMM13,TOMM22,FBXO7,TSPO,NKAP,PDCD5,UBE2D3,AIP,HTRA2,DNAJC15,MTX2,ATP5IF1,TIMM17A,TIMM10,PSMB7,HAX1,HNMT,TIMM8B,UBE2J2,NDUFB8,MFF,MTX1,TOMM5,UBE2L3,NDUFA13,UBL5,FIS1,WDR46
module 02	GO:0043299	leukocyte degranulation	1.32858e-07	4.76699e-06	PSMB1,MVP,SERPINB1,ERP44,CYBA,GDI2,ACAA1,AP1M1,GSTP1,DYNLL1,HCK,CST3,VAPA,PGRMC1,PSMD7,COTL1,PSMA2,PSMD3,LAMTOR3,COMMD9,NIT2,RAP1A,LAMTOR2,CD58,VAMP8,NPC2,YPEL5,CYSTM1,SERPINB6,RAP1B,GMFG,LGALS3,OSTF1,CD63,RAC1,DBNL,PSMB7,SRP14,PFKL,PSMA5,ILF2,DEGS1,ARL8A,STK11IP,DYNLT1,PTGES2,COMMD3,LAMTOR1,DSN1,NDUFC2,FCER1G,ARPC5,S100A11,PSMD6,GYG1,APEH,BRI3,PSMC3,B2M,RAB4B,AGPAT2,KCMF1,DPP7,IST1,ANXA2,PSMD13,…
module 02	GO:0043488	regulation of mRNA stability	1.6953e-07	6.03124e-06	PSMB1,PSMA4,PSMC5,PSME1,PSMD8,PSMC6,PSMA3,PSMC1,PSMB5,APEX1,PSMA6,PSMA7,PSMD10,PSMD7,PSMA2,PSMD3,PSMD9,PSMB2,PSMA1,TBRG4,PSMB7,PSMB6,PSMA5,PSMD4,PSMB4,PSMD6,PSMC3,UBB,EXOSC4,PSMD13,PSMB10,PSMB3
module 02	GO:0001666	response to hypoxia	3.08811e-07	1.05397e-05	BAD,PSMB1,PSMA4,CYBA,PSMC5,PSME1,PSMD8,TXN2,RBX1,PSMC6,PSMA3,PSMC1,PSMB5,PSMA6,PSMA7,CST3,PSMD10,PGK1,PSMD7,STUB1,ELOB,CHCHD2,PSMA2,PSMD3,UBE2D3,PSMD9,PSMB2,BECN1,PSMA1,UBE2D2,LDHA,PSMB7,PSMB6,PSMA5,PSEN2,ELOC,PSMD4,PSMB4,PSMD6,PSMC3,UBB,HIGD1A,PSMD13,PSMB10,FIS1,ADSL,PSMB3
module 02	GO:0061013	regulation of mRNA catabolic process	6.81456e-07	2.07301e-05	PSMB1,PSMA4,PSMC5,PSME1,PSMD8,PSMC6,PSMA3,PSMC1,PSMB5,APEX1,PSMA6,PSMA7,PSMD10,PSMD7,PSMA2,PSMD3,PSMD9,PSMB2,PSMA1,TBRG4,PSMB7,PSMB6,PSMA5,PSMD4,PSMB4,PSMD6,PSMC3,POLR2G,UBB,EXOSC4,PSMD13,PSMB10,PSMB3
module 02	GO:0006289	nucleotide-excision repair	2.88464e-06	8.00289e-05	POLR2J,POLR2E,POLR2F,RBX1,UBE2I,POLR2I,RPA3,COPS7A,SUMO1,CCNH,HUS1,COPS4,COPS3,CETN2,POLR2G,COPS6,UBE2V2,GPS1,UBB,POLD4,POLR2L,UBE2N,SUMO3,SUMO2,GTF2H5
module 02	GO:0072655	establishment of protein localization to mitochondrion	4.63287e-06	0.0001208	BAD,TIMM21,DYNLL1,PSMD8,TIMM13,TOMM22,FBXO7,TSPO,NKAP,PDCD5,UBE2D3,AIP,HTRA2,DNAJC15,MTX2,ATP5IF1,TIMM17A,TIMM10,PSMB7,HAX1,HNMT,TIMM8B,UBE2J2,NDUFB8,MFF,MTX1,TOMM5,UBE2L3,NDUFA13,UBL5,FIS1,WDR46
module 02	GO:0048863	stem cell differentiation	5.28798e-06	0.00013703	PSMB1,PSMA4,PSMC5,PSME1,PSMD8,PSMC6,PSMA3,PSMC1,PSMB5,PSMA6,PSMA7,PSMD10,PSMD7,PSMA2,PSMD3,OCIAD1,PSMD9,PSMB2,PSMA1,PSMB7,PSMB6,PSMA5,PSMD4,PSMB4,PEF1,PSMD6,PSMC3,UBB,CFL1,PSMD13,PSMB10,PSMB3
module 02	GO:0016236	macroautophagy	7.13536e-06	0.000180447	GABARAPL2,PHF23,TSG101,NSFL1C,DYNLL1,TOMM22,RHEB,IFT20,LAMTOR3,ATP6V0E1,HTRA2,LAMTOR2,ATP6V0B,VAMP8,ATG101,CAPNS1,BECN1,SNX6,CHMP2A,VPS25,LAMTOR5,ATP6V1G1,MAP1LC3B,SNAPIN,RALB,ATG3,LAMTOR1,SCOC,RRAGA,MTERF3,SNF8,VPS28,MLST8,VPS37C,GABARAP,UBB,RAB1B,TOMM5,PRKAG1,LAMTOR4,RNF5,CSNK2B,VDAC1,TOMM6,CHMP4A
module 02	GO:0036258	multivesicular body assembly	9.85172e-06	0.000240451	TSG101,CHMP5,RAB11A,CHMP2A,CHMP1A,VPS25,SNF8,VPS28,VPS37C,IST1,CHMP4A
module 02	GO:0198738	cell-cell signaling by wnt	1.98204e-05	0.000468523	PAF1,PSMB1,PSMA4,AP2S1,CDC42,PSMC5,PSME1,PSMD8,RBX1,PSMC6,PSMA3,PSMC1,PSMB5,PSMA6,PSMA7,PSMD10,PSMD7,VRK3,PSMA2,BCL7B,PSMD3,PFN1,SLC9A3R1,IFT20,PSMD9,VPS29,SNX3,SKP1,PSMB2,PIN1,PSMA1,RAC1,PSMB7,WDR61,ARRB2,PSMB6,PSMA5,CCAR2,PSMD4,PSMB4,AP2M1,PSMD6,PSMC3,ILK,DAPK3,SDHAF2,UBB,PPP1CA,RUVBL2,PSMD13,CALM1,CSNK2B,PSMB10,PSMB3
module 02	GO:0015672	monovalent inorganic cation transport	1.98659e-05	0.000468523	ATP1B3,SLC25A3,ATP5F1D,SLC9A3R1,COMMD9,COX6A1,COX7A2,ATP6V0E1,NDUFS7,COX7A2L,SUMO1,PARK7,ATP5PB,ATP6V0B,ATP5F1E,COX6B1,COX7C,ATP6V1F,COX4I1,COX7B,CD63,COX5B,ATP6V1G1,COX17,NDUFA9,SURF1,COMMD3,ATP5F1A,ATP5MC3,ATP5PF,ATP5MC1,COX6C,STOML2,ATP5F1C,ATP5MG,ATP5PD,ATP5ME,COMMD1,COX8A,COX5A,CYC1,NDUFA4,TMSB4X,ATP5MF,ATP5PO
module 02	GO:0061919	process utilizing autophagic mechanism	3.69721e-05	0.000848136	BAD,GABARAPL2,PHF23,TSG101,NSFL1C,DYNLL1,TOMM22,FBXO7,TSPO,RHEB,IFT20,LAMTOR3,ATP6V0E1,HTRA2,TMEM59,PARK7,LAMTOR2,ATP6V0B,VAMP8,ATG101,CAPNS1,BECN1,SNX6,CHMP2A,ATP5IF1,VPS25,LAMTOR5,ATP6V1G1,ANXA7,MAP1LC3B,SNAPIN,HAX1,RALB,ATG3,LAMTOR1,VPS51,SCOC,RRAGA,MTERF3,SNF8,VPS28,WDR41,FUNDC2,DAPK3,MLST8,VPS37C,TMEM208,GABARAP,UBB,RAB1B,TOMM5,PRKAG1,LAMTOR4,HMGB1,RNF5,CSNK2B,VDAC1,FIS1,TOMM6,CPTP,CHMP4A
module 02	GO:0099132	ATP hydrolysis coupled cation transmembrane transport	5.89594e-05	0.0013379	ATP5F1D,ATP6V0E1,ATP5PB,ATP6V0B,ATP5F1E,ATP6V1F,ATP5F1A,ATP5MC3,ATP5MC1,ATP5F1C,ATP5MG,ATP5PD,ATP5PO
module 02	GO:0062012	regulation of small molecule metabolic process	9.14264e-05	0.00204153	BAD,PSMB1,PSMA4,NUP37,DUSP12,PSMC5,MAEA,PSME1,PSMD8,TSPO,PSMC6,PSMA3,PSMC1,PSMB5,PSMA6,RAE1,PSMA7,PSMD10,PSMD7,OAZ1,PSMA2,PSMD3,PSMD9,GNAI2,PARK7,PSMB2,PSMA1,ATP5IF1,SELENOS,RAN,PSMB7,UQCC2,SOD1,PSMB6,PSMA5,CALM2,GGPS1,PSMD4,PSMB4,PMVK,PSMD6,PSMC3,PDHB,PPP1CA,PRKAG1,PSMD13,CALM1,PSMB10,TMSB4X,EIF6,PSMB3
module 02	GO:0019068	virion assembly	9.98807e-05	0.00220684	TSG101,CHMP5,CHMP2A,CHMP1A,SNF8,VPS28,VPS37C,UBB,RAB1B,PPIA,CHMP4A
module 02	GO:0006457	protein folding	0.00020689	0.00440875	ERP44,FKBP1A,FKBP3,PSMC1,PFDN4,PDCD5,FKBP8,DNAJB6,BAG1,AIP,TTC1,GNAI2,PDCL3,HSPE1,P3H1,EMC4,PPIL1,UNC45A,TBCD,PFDN2,B2M,PPIB,DNAJC7,UBB,NUDCD2,TBCA,PPIH,GNB2,FKBP2,RUVBL2,SELENOF,HSPA14,PPIA,PFDN6,CSNK2B
module 02	GO:0050434	positive regulation of viral transcription	0.000221418	0.0046945	POLR2J,POLR2E,SMARCB1,POLR2F,POLR2I,GTF2B,POLR2G,POLR2L,NELFB,NELFE,SUPT4H1
module 02	GO:0046755	viral budding	0.000333185	0.00699355	TSG101,CHMP5,CHMP2A,CHMP1A,SNF8,VPS28,VPS37C,CHMP4A
module 02	GO:0022613	ribonucleoprotein complex biogenesis	0.000353251	0.00734133	RPUSD1,TSR3,RPL26L1,BUD23,GEMIN2,PES1,SNU13,RBFA,PIH1D1,POP4,PRPF31,C1QBP,FRG1,PAK1IP1,RRP9,PNO1,WDR77,RPF1,RRP36,SNRPC,MRPS7,SNRPD2,SNRPB,EMG1,LSM4,AAR2,RAN,ERAL1,DDX56,IMP4,SNRPF,TXNL4A,ZNF593,SNRPG,EIF2A,NHP2,MTERF3,MALSU1,SNRPD1,USP39,CD2BP2,LSM3,MRPL36,ZNF622,MRPL11,IMP3,EXOSC4,MRPS11,SNRPE,NOP10,RUVBL2,NOC2L,DDX47,WDR46,MCTS1,RPP21,EIF6,MRPL20,GTF2H5
module 02	GO:0048524	positive regulation of viral process	0.00035785	0.00740027	POLR2J,TSG101,POLR2E,SMARCB1,LGALS1,POLR2F,VAPA,POLR2I,CHMP2A,GTF2B,PPIB,POLR2G,PPIH,CFL1,POLR2L,NELFB,PPIA,NELFE,SUPT4H1
module 02	GO:0034314	Arp2/3 complex-mediated actin nucleation	0.000379886	0.00781746	WAS,ARPC3,ARPC1B,GMFG,ARFIP2,ARPC5,ARPC2,ARPC4,ARPC1A,BRK1
module 02	GO:0071806	protein transmembrane transport	0.000418835	0.00849406	TIMM21,TIMM13,TOMM22,SEC61B,DNAJC15,SEC61G,TIMM17A,TIMM10,SRP9,SRP19,ZFAND2B,PEX2,NDUFA13
module 02	GO:1905114	cell surface receptor signaling pathway involved in cell-cell signaling	0.000646833	0.0127484	PAF1,PSMB1,PSMA4,AP2S1,CDC42,PSMC5,PSME1,PSMD8,RBX1,PSMC6,PSMA3,PSMC1,PSMB5,PSMA6,PSMA7,PSMD10,PSMD7,VRK3,PSMA2,BCL7B,PSMD3,PFN1,SLC9A3R1,IFT20,PSMD9,VPS29,SNX3,SKP1,PSMB2,PIN1,PSMA1,RAC1,PSMB7,WDR61,ARRB2,PSMB6,PSMA5,CCAR2,PSMD4,PSMB4,AP2M1,PSMD6,PSMC3,ILK,DAPK3,SDHAF2,UBB,PPP1CA,RUVBL2,PSMD13,CALM1,CSNK2B,PSMB10,PSMB3
module 02	GO:0022618	ribonucleoprotein complex assembly	0.00097556	0.0187005	GEMIN2,SNU13,PIH1D1,PRPF31,C1QBP,WDR77,RPF1,SNRPC,MRPS7,SNRPD2,SNRPB,LSM4,AAR2,ERAL1,SNRPF,TXNL4A,SNRPG,EIF2A,MTERF3,SNRPD1,USP39,CD2BP2,LSM3,MRPL11,MRPS11,SNRPE,RUVBL2,MCTS1,EIF6,MRPL20
module 02	GO:0043902	positive regulation of multi-organism process	0.0010214	0.0194019	BAD,POLR2J,CYBA,TSG101,POLR2E,SMARCB1,LGALS1,POLR2F,VAPA,POLR2I,C1QBP,CHMP2A,GTF2B,PPIB,POLR2G,PPIH,CFL1,POLR2L,CIB1,NELFB,PPIA,NELFE,SUPT4H1,MIF
module 02	GO:0071826	ribonucleoprotein complex subunit organization	0.0011472	0.0214043	GEMIN2,SNU13,PIH1D1,PRPF31,C1QBP,WDR77,RPF1,MTIF3,SNRPC,MRPS7,SNRPD2,SNRPB,LSM4,AAR2,ERAL1,SNRPF,TXNL4A,SNRPG,EIF2A,MTERF3,SNRPD1,USP39,CD2BP2,LSM3,MRPL11,MRPS11,SNRPE,RUVBL2,MCTS1,EIF6,MRPL20
module 02	GO:0045454	cell redox homeostasis	0.00139817	0.025857	ERP44,CYBA,TXN2,APEX1,TXNDC9,TXNDC12,SELENOS,TXN,SH3BGRL3,PTGES2,PRDX3,GLRX5,SELENOT
module 02	GO:0016241	regulation of macroautophagy	0.00195445	0.0341865	PHF23,RHEB,IFT20,LAMTOR3,ATP6V0E1,HTRA2,LAMTOR2,ATP6V0B,ATG101,CAPNS1,BECN1,SNX6,LAMTOR5,ATP6V1G1,RALB,LAMTOR1,SCOC,RRAGA,MLST8,RAB1B,PRKAG1,LAMTOR4,RNF5,CHMP4A
module 02	GO:0030041	actin filament polymerization	0.00209092	0.0358947	WAS,TMSB10,CAPZB,HCK,PFN1,ARPC3,ARPC1B,GMFG,ARFIP2,RAC1,HAX1,MSRB2,NCK1,ARPC5,ARPC2,MLST8,HCLS1,CAPZA2,AIF1,TMSB4X,ARPC4,ARPC1A,BRK1
module 02	GO:0021762	substantia nigra development	0.00209486	0.0358947	CDC42,ACTB,DYNLL1,ATP5PB,COX6B1,CALM2,ATP5PF,CALM1,NDUFS3
module 02	GO:0031349	positive regulation of defense response	0.00238818	0.0402633	PSMB1,PSMA4,CYBA,TNFRSF1A,UFD1,PSMC5,PSME1,PSMD8,PSMC6,PSMA3,PSMC1,PSMB5,PSMA6,PSMA7,HCK,PSMD10,PQBP1,PSMD7,PSMA2,PSMD3,C1QBP,UBE2D3,PSMD9,CLEC4A,SKP1,MAPKAPK3,PARK7,VAMP8,PSMB2,PSMA1,UBE2D2,PSMB7,ARRB2,PSMB6,PSMA5,FCER1G,PSMD4,PSMB4,PSMD6,PSMC3,TNIP2,UBB,UBE2N,PSMD13,HMGB1,PSMB10,GPSM3,PSMB3
module 02	GO:0090151	establishment of protein localization to mitochondrial membrane	0.00277892	0.0459288	TIMM13,TOMM22,PDCD5,TIMM10,NDUFA13
module 02	GO:1901659	glycosyl compound biosynthetic process	0.00310178	0.0506664	NME3,TXNDC9,PDCL3,UCK1,GUK1,DCK,HPRT1,APRT,NME1,NME2
module 02	GO:0072595	maintenance of protein localization in organelle	0.00312456	0.0508406	TSPO,RANGAP1,SKP1,PARK7,OS9,TXN,RER1,GPAA1,ARL2
module 02	GO:0032781	positive regulation of ATPase activity	0.00367648	0.0589079	GABARAPL2,ATP1B3,DYNLL1,NAPA,DNAJB6,PFN1,SUMO1,CHTOP,DNAJC7,TMSB4X
module 02	GO:0033059	cellular pigmentation	0.00367648	0.0589079	AP1M1,RAB11A,HPS1,RAB29,RAB32,CD63,BLOC1S1,SNAPIN,DCTN2,RAB11B
module 02	GO:1990748	cellular detoxification	0.00382137	0.0607655	GSTP1,PARK7,TXNDC17,SELENOS,TXN,ESD,SOD1,MGST3,GSTO1,PRDX3,SELENOW,GSTK1,ADH5,SELENOT
module 02	GO:0034284	response to monosaccharide	0.00409542	0.0641513	BAD,CYBA,SRI,GSTP1,DYNLL1,SMARCB1,LGALS1,TXN2,PIH1D1,EIF2B1,RAP1A,HMGN3,ENY2,SELENOS,LDHA,PFKL,ENSA,RAB11B,SELENOT,FIS1,NME1
module 02	GO:0007033	vacuole organization	0.00413935	0.0643638	GABARAPL2,PHF23,CHMP5,NSFL1C,NAGPA,HPS1,IFT20,ATG101,BECN1,TMEM165,CCDC115,MAP1LC3B,SNAPIN,RALB,ATG3,LAMTOR1,GABARAP,RAB1B,ANXA2,RNF5,TMEM199,CHMP4A
module 02	GO:1901685	glutathione derivative metabolic process	0.00439567	0.0673821	GSTP1,AKR1A1,ESD,MGST3,GSTO1,GSTK1
module 02	GO:1901687	glutathione derivative biosynthetic process	0.00439567	0.0673821	GSTP1,AKR1A1,ESD,MGST3,GSTO1,GSTK1
module 02	GO:0051881	regulation of mitochondrial membrane potential	0.0046809	0.0704316	BAD,TSPO,PARK7,ATP5IF1,SOD1,ARL6IP5,STOML2,PRDX3,PRELID1,UBB,CLIC1
module 02	GO:0034383	low-density lipoprotein particle clearance	0.00521595	0.0779237	AP2S1,CSK,NPC2,CLTA,AP2M1,ANXA2,CNPY2
module 02	GO:0010506	regulation of autophagy	0.00632257	0.089922	BAD,PHF23,FBXO7,TSPO,RHEB,IFT20,LAMTOR3,ATP6V0E1,HTRA2,TMEM59,PARK7,LAMTOR2,ATP6V0B,ATG101,CAPNS1,BECN1,SNX6,ATP5IF1,LAMTOR5,ATP6V1G1,HAX1,RALB,LAMTOR1,SCOC,RRAGA,WDR41,DAPK3,MLST8,RAB1B,PRKAG1,LAMTOR4,HMGB1,RNF5,VDAC1,CPTP,CHMP4A
module 02	GO:0032535	regulation of cellular component size	0.00632257	0.089922	WAS,TMSB10,CAPZB,HCK,RAB11A,PFN1,SLC9A3R1,ARPC3,RTN4,ARPC1B,GMFG,PEX11B,ARFIP2,LAMTOR5,RAC1,ANXA7,HAX1,NCK1,SNF8,AP2M1,ARPC5,ARPC2,ILK,MLST8,PPP1CA,CFL1,HCLS1,IST1,LAMTOR4,CAPZA2,GDI1,E2F4,TMSB4X,ARPC4,ARPC1A,BRK1
module 02	GO:0051280	negative regulation of release of sequestered calcium ion into cytosol	0.00645804	0.089922	SRI,CALM2,GSTO1,CALM1
module 02	GO:0051284	positive regulation of sequestering of calcium ion	0.00645804	0.089922	SRI,CALM2,GSTO1,CALM1
module 02	GO:0050690	regulation of defense response to virus by virus	0.0064689	0.089922	AP2S1,AP1M1,HCK,AP1S1,RAC1,AP2M1,B2M
module 03	GO:0019395	fatty acid oxidation	8.07643e-07	0.0014881	PDK4,CROT,ALDH3A2,ACACB,ECHDC1,MLYCD,DECR1,ECH1,SCP2,ACADM,ACADS,POR,HACL1,PPARG,PRKAA1,HADHB,HADH,AKT1,TYSND1,ETFDH,IRS2
module 03	GO:0006631	fatty acid metabolic process	8.21114e-07	0.0014881	PDK4,CROT,ABHD5,ALOX5,CD74,TBXAS1,ALDH3A2,ACACB,AACS,SLC27A5,DLD,ECHDC1,PLA2G15,MLYCD,DECR1,ECH1,ERLIN1,PRKAB1,SCAP,SCP2,ACADM,LYPLA1,ACADS,PANK2,POR,HACL1,PPARG,PRKAA1,ALOX5AP,LPIN1,HADHB,HADH,AKT1,SLC27A3,CYP2U1,TYSND1,CBR1,HPGD,ACSF2,ETFDH,PCCA,IRS2,HACD4,ACADSB,NUDT19
module 03	GO:0034440	lipid oxidation	9.94278e-07	0.0014881	PDK4,CROT,ALDH3A2,ACACB,ECHDC1,MLYCD,DECR1,ECH1,SCP2,ACADM,ACADS,POR,HACL1,PPARG,PRKAA1,HADHB,HADH,AKT1,TYSND1,ETFDH,IRS2
module 03	GO:1903959	regulation of anion transmembrane transport	0.000198756	0.0678168	GOPC,RIPK1,AKT1,SEPT2,ARL6IP1,IRS2,STK39
module 03	GO:1901796	regulation of signal transduction by p53 class mediator	0.000211455	0.0678168	KDM1A,CD74,MRE11,RFC2,MBD3,MAPKAPK5,PRKAB1,HDAC1,STK11,TAF4,PRKAA1,BARD1,AKT1,MTA2,RAD9B,TOPBP1,SENP2,CDK5,WRN,BRD7,ATR,RMI1,EHMT1,HDAC2,EHMT2,TAF15
module 04	GO:0008380	RNA splicing	1.86227e-11	4.88499e-08	RBM5,LUC7L,AKAP8L,CLK1,GEMIN8,CCAR1,SFSWAP,SUGP2,DAZAP1,THOC1,SRRT,SNRPD3,DDX17,SRSF5,ACIN1,PABPN1,PNN,SNRNP70,CLASRP,DDX5,LUC7L3,PRPF4B,CLK4,SF3B1,TIA1,SRSF4,SRSF11,PRPF3,RBM25,THOC2,NSRP1,LSM8,RBM39,ZRANB2,KHDC4,PRPF38B,DBR1,PPIG,CELF6,CELF1,TRPT1,SREK1,TSEN2,ZNF326,TRA2A,FASTK,METTL3,SRRM2,SNRNP48,HNRNPH1,TSEN54,RNPC3,AKAP17A,DDX39B
module 04	GO:0140014	mitotic nuclear division	3.0455e-11	4.88499e-08	AKAP8L,ANLN,TACC3,ANAPC4,AURKA,TPX2,ANAPC5,BIRC5,KIF4A,MYBL2,AKAP8,NCAPG,CUL9,SMC4,WRAP73,CDC20,CENPF,KIF14,ZWINT,PKMYT1,TUBGCP6,SGO1,CCNB1,NUSAP1,KIF11,CENPE,KIF2C,CDCA5,MKI67,BUB1B,MAD2L1,CDT1,BUB1,SH2B1,AURKB,L3MBTL1,KIF18B,SIRT7,PRC1,KIFC1
module 04	GO:0000280	nuclear division	3.18721e-10	2.55614e-07	AKAP8L,ANLN,TACC3,ANAPC4,ASPM,AURKA,TPX2,ANAPC5,BIRC5,KIF4A,MYBL2,CDC25B,AKAP8,NCAPG,CUL9,SMC4,WRAP73,CDC20,CENPF,KIF14,ZWINT,PKMYT1,TUBGCP6,SGO1,TOP2A,CCNB1,NUSAP1,KIF11,CENPE,KIF2C,FANCD2,CDCA5,MKI67,BUB1B,MAD2L1,CDT1,BUB1,MUS81,SH2B1,AURKB,L3MBTL1,KIF18B,SIRT7,EME2,PRC1,SPIRE2,KIFC1
module 04	GO:0000819	sister chromatid segregation	6.65704e-09	3.35754e-06	AKAP8L,DDX11,TACC3,ANAPC4,ANAPC5,BIRC5,KIF4A,CENPT,AKAP8,NCAPG,NUP107,SMC4,CDC20,CENPF,KIF14,ZWINT,NUP85,SGO1,TOP2A,CCNB1,NUSAP1,KNL1,CENPE,KIF2C,CDCA5,BUB1B,SPC24,MAD2L1,CDT1,BUB1,AURKB,KIF18B,PRC1,KIFC1
module 04	GO:0007059	chromosome segregation	7.32629e-09	3.35754e-06	AKAP8L,DDX11,TACC3,ANAPC4,ANAPC5,BIRC5,KIF4A,CENPT,AKAP8,RECQL5,NCAPG,NUP107,SMC4,CDC20,CENPF,KIF14,ZWINT,HJURP,NUP85,SGO1,TOP2A,CCNB1,NUSAP1,KNL1,KIF11,CENPE,KIF2C,FANCD2,CDCA5,MKI67,BUB1B,SPC24,MAD2L1,SKA3,CDT1,BUB1,MUS81,AURKB,KIF18B,EME2,PRC1,KIFC1
module 04	GO:0030261	chromosome condensation	1.10132e-08	3.9256e-06	AKAP8L,NCAPH2,ACIN1,AKAP8,NCAPG,SMC4,TOP2A,CCNB1,NUSAP1,CDCA5,CDK1
module 04	GO:0043484	regulation of RNA splicing	1.32858e-07	3.87463e-05	RBM5,CLK1,SFSWAP,DAZAP1,DDX17,SRSF5,SNRNP70,DDX5,CLK4,TIA1,SRSF4,RBM25,NSRP1,CELF6,CELF1,SREK1,ZNF326,FASTK,HNRNPH1,AKAP17A
module 04	GO:0044772	mitotic cell cycle phase transition	2.06428e-06	0.000441481	ANLN,TACC3,ANAPC4,HMMR,GTSE1,AURKA,TPX2,ANAPC5,CLSPN,CDC25B,E2F1,CEP152,MCM4,CDK5RAP3,CEP164,FOXM1,MIIP,CENPF,KIF14,CIT,CDKN2C,PKMYT1,E2F8,NASP,CCNB1,CENPE,FANCI,CEP131,CTDSP1,CCNA2,CDCA5,BUB1B,MAD2L1,MELK,ZFYVE19,MCM7,CDT1,BUB1,CDK1,RRM2,MUS81,TYMS,POLE,AURKB,CDK10,SIRT7,ZNF655,SFI1,MDM4,CSNK1E
module 04	GO:0000226	microtubule cytoskeleton organization	1.23618e-05	0.00220316	TACC3,ASPM,RASSF1,AURKA,TPX2,BIRC5,KIF4A,EFHC1,RASSF7,MYBL2,CEP152,KAT2A,CUL9,KIF20A,DNAH1,WRAP73,CDC20,STMN1,TUBGCP6,SGO1,CCNB1,NUSAP1,KIF11,CENPE,CEP131,TPGS1,KIF2C,EML3,CCNF,SKA3,HDGFL3,PCLAF,CCDC88B,CDK1,TPPP,GOLGA8A,AURKB,DNHD1,KIF18B,STMN3,PRC1,SPIRE2,TTLL3,GOLGA8B,GOLGA8N,KIFC1
module 04	GO:0007088	regulation of mitotic nuclear division	2.71937e-05	0.00436187	ANLN,TACC3,ANAPC4,AURKA,ANAPC5,CUL9,CENPF,PKMYT1,CCNB1,NUSAP1,KIF11,CENPE,CDCA5,MKI67,BUB1B,MAD2L1,CDT1,BUB1,SH2B1,L3MBTL1
module 04	GO:0007093	mitotic cell cycle checkpoint	3.44463e-05	0.00480451	GTSE1,AURKA,CLSPN,E2F1,CDK5RAP3,CENPF,ZWINT,E2F8,TOP2A,CCNB1,FANCI,BUB1B,MAD2L1,ZFYVE19,CDT1,BUB1,CDK1,MUS81,AURKB,EME2,MDM4
module 04	GO:0051983	regulation of chromosome segregation	4.94538e-05	0.00599372	DDX11,TACC3,ANAPC4,ANAPC5,CENPF,CCNB1,CENPE,KIF2C,CDCA5,MKI67,BUB1B,MAD2L1,CDT1,BUB1,AURKB
module 04	GO:1901990	regulation of mitotic cell cycle phase transition	7.78787e-05	0.00809999	ANLN,ANAPC4,HMMR,GTSE1,AURKA,TPX2,ANAPC5,CLSPN,E2F1,CEP152,CDK5RAP3,CEP164,MIIP,CENPF,KIF14,CDKN2C,E2F8,CCNB1,CENPE,FANCI,CEP131,CTDSP1,CDCA5,BUB1B,MAD2L1,ZFYVE19,CDT1,BUB1,CDK1,MUS81,AURKB,CDK10,ZNF655,SFI1,MDM4,CSNK1E
module 04	GO:0006260	DNA replication	0.000119211	0.0115887	WIZ,DDX11,POLQ,THOC1,CLSPN,MCM4,RECQL5,TTF1,CHTF18,DUT,E2F8,NASP,REV1,KIN,TBRG1,RECQL4,ATRIP,MCM7,FAM111A,PCLAF,CDT1,E4F1,ING5,CDK1,RRM2,MUS81,POLE,EME2,POLG2
module 04	GO:0034501	protein localization to kinetochore	0.000173251	0.0146261	CENPT,KNL1,BUB1B,CDT1,CDK1,AURKB
module 04	GO:1905818	regulation of chromosome separation	0.000306636	0.0218597	TACC3,ANAPC4,ANAPC5,CENPF,CCNB1,CENPE,BUB1B,MAD2L1,CDT1,BUB1
module 04	GO:0032465	regulation of cytokinesis	0.000353463	0.0239405	AURKA,CDC25B,KIF20A,KIF14,CIT,E2F8,ZFYVE19,CENPV,AURKB,PRC1,MYO19
module 04	GO:0016572	histone phosphorylation	0.000713449	0.0431839	AKAP8L,AURKA,AKAP8,CCNB1,CCNA2,CDK1,AURKB
module 04	GO:0090068	positive regulation of cell cycle process	0.00135424	0.070071	WIZ,DDX11,PPP2R5B,GTSE1,AURKA,ANAPC5,CDC25B,E2F1,KIF14,CIT,E2F8,CCNB1,NUSAP1,CDCA5,MAD2L1,CENPV,CDT1,CDK1,SH2B1,AURKB,CDK10,MDM4
module 06	GO:0070203	regulation of establishment of protein localization to telomere	2.27295e-07	0.000281047	CCT4,TCP1,CCT7,CCT6A,CCT2
module 06	GO:0070202	regulation of establishment of protein localization to chromosome	4.11338e-07	0.000281047	CCT4,TCP1,CCT7,CCT6A,CCT2
module 06	GO:1904816	positive regulation of protein localization to chromosome, telomeric region	4.11338e-07	0.000281047	CCT4,TCP1,CCT7,CCT6A,CCT2
module 06	GO:1990173	protein localization to nucleoplasm	4.11338e-07	0.000281047	CCT4,TCP1,CCT7,CCT6A,CCT2
module 06	GO:1903364	positive regulation of cellular protein catabolic process	6.19834e-07	0.000338801	PSMC4,XBP1,SGTA,GSK3A,CSNK1A1,NFE2L2,PSMC2,RNF139,RAD23A,PTTG1IP,BCAP31,DDRGK1
module 06	GO:0048193	Golgi vesicle transport	1.05257e-06	0.000381441	RAB10,TMED2,SNAP23,SEC23B,YKT6,COPZ1,RAB35,GOLPH3,NRBP1,SCAMP3,VAMP7,KDELR2,RAB1A,SCYL1,ARF1,YIPF5,ARF4,RNF139,BCAP31
module 06	GO:0070200	establishment of protein localization to telomere	1.7145e-06	0.000468572	CCT4,TCP1,CCT7,CCT6A,CCT2
module 06	GO:1904874	positive regulation of telomerase RNA localization to Cajal body	2.53865e-06	0.000573889	CCT4,TCP1,CCT7,CCT6A,CCT2
module 06	GO:0034976	response to endoplasmic reticulum stress	2.72981e-06	0.000573889	PSMC4,DNAJB11,XBP1,PPP2CB,SGTA,GSK3A,NFE2L2,EIF2S1,UBAC2,HDGF,ATP6V0D1,PSMC2,UBXN6,RNF139,BCAP31,DDRGK1
module 06	GO:0090670	RNA localization to Cajal body	9.3341e-06	0.00115955	CCT4,TCP1,CCT7,CCT6A,CCT2
module 06	GO:0090672	telomerase RNA localization	9.3341e-06	0.00115955	CCT4,TCP1,CCT7,CCT6A,CCT2
module 06	GO:0090685	RNA localization to nucleus	9.3341e-06	0.00115955	CCT4,TCP1,CCT7,CCT6A,CCT2
module 06	GO:0006458	'de novo' protein folding	1.47027e-05	0.00167427	HSPA8,PTGES3,CCT4,TCP1,CCT7,CCT6A,CCT2
module 06	GO:0007339	binding of sperm to zona pellucida	1.59177e-05	0.00174013	CCT4,TCP1,CCT7,ALDOA,CCT2
module 06	GO:0006914	autophagy	2.30054e-05	0.00216806	POLDIP2,GNAI3,RAB7A,TOLLIP,MUL1,SNAP29,XBP1,GSK3A,HSPA8,RAB35,CHMP3,RRAGC,RAB1A,EI24,WIPI2,ATP6V0D1,CASP3,UBXN6,ATP6V0C,SUPT5H
module 06	GO:0061919	process utilizing autophagic mechanism	2.30054e-05	0.00216806	POLDIP2,GNAI3,RAB7A,TOLLIP,MUL1,SNAP29,XBP1,GSK3A,HSPA8,RAB35,CHMP3,RRAGC,RAB1A,EI24,WIPI2,ATP6V0D1,CASP3,UBXN6,ATP6V0C,SUPT5H
module 06	GO:0009896	positive regulation of catabolic process	2.9637e-05	0.00269993	PSMC4,GNAI3,RAB7A,MUL1,XBP1,SGTA,GSK3A,CSNK1A1,NFE2L2,NDFIP1,PSMC2,RNF139,RAD23A,PTTG1IP,BCAP31,SUPT5H,DDRGK1
module 06	GO:0009988	cell-cell recognition	4.21552e-05	0.00349122	CCT4,TCP1,HAVCR2,CCT7,ALDOA,CCT2
module 06	GO:0008380	RNA splicing	6.41418e-05	0.00487232	GPKOW,SF3B2,HNRNPC,RTCB,SNW1,PRPF6,EFTUD2,HSPA8,IK,RRAGC,GTF2F1,SF3B4,ZMAT2,NONO,PCBP1,DDX23,HNRNPA0,PCBP2
module 06	GO:0007004	telomere maintenance via telomerase	6.62871e-05	0.00487232	HNRNPC,PTGES3,CCT4,TCP1,CCT7,CCT6A,CCT2
module 06	GO:0031331	positive regulation of cellular catabolic process	6.77454e-05	0.00487232	PSMC4,GNAI3,MUL1,XBP1,SGTA,GSK3A,CSNK1A1,NFE2L2,PSMC2,RNF139,RAD23A,PTTG1IP,BCAP31,SUPT5H,DDRGK1
module 06	GO:0043312	neutrophil degranulation	7.1979e-05	0.00504407	ALDH3B1,RAB7A,TOLLIP,RAB10,CMTM6,SNAP23,SNAP29,MAGT1,RAB5C,HSPA8,VAMP7,ALDOA,PSMC2,CCT2,PA2G4,PGAM1,ATP6V0C,XRCC6,C5AR1
module 06	GO:0002283	neutrophil activation involved in immune response	7.87912e-05	0.00532496	ALDH3B1,RAB7A,TOLLIP,RAB10,CMTM6,SNAP23,SNAP29,MAGT1,RAB5C,HSPA8,VAMP7,ALDOA,PSMC2,CCT2,PA2G4,PGAM1,ATP6V0C,XRCC6,C5AR1
module 06	GO:0006278	RNA-dependent DNA biosynthetic process	8.0908e-05	0.00532496	HNRNPC,PTGES3,CCT4,TCP1,CCT7,CCT6A,CCT2
module 06	GO:0002275	myeloid cell activation involved in immune response	8.26342e-05	0.00532496	ALDH3B1,RAB7A,TOLLIP,RAB10,CMTM6,SNAP23,SNAP29,MAGT1,RAB5C,HSPA8,VAMP7,HAVCR2,ALDOA,PSMC2,CCT2,PA2G4,PGAM1,ATP6V0C,XRCC6,C5AR1
module 06	GO:0036503	ERAD pathway	9.68458e-05	0.00585235	PSMC4,SGTA,NFE2L2,UBAC2,PSMC2,UBXN6,RNF139,BCAP31
module 06	GO:0042119	neutrophil activation	9.98334e-05	0.00585235	ALDH3B1,RAB7A,TOLLIP,RAB10,CMTM6,SNAP23,SNAP29,MAGT1,RAB5C,HSPA8,VAMP7,ALDOA,PSMC2,CCT2,PA2G4,PGAM1,ATP6V0C,XRCC6,C5AR1
module 06	GO:0002446	neutrophil mediated immunity	0.000102786	0.00585235	ALDH3B1,RAB7A,TOLLIP,RAB10,CMTM6,SNAP23,SNAP29,MAGT1,RAB5C,HSPA8,VAMP7,ALDOA,PSMC2,CCT2,PA2G4,PGAM1,ATP6V0C,XRCC6,C5AR1
module 06	GO:1901998	toxin transport	0.00015903	0.00820054	COPZ1,CCT4,TCP1,CCT7,CCT2
module 06	GO:0048524	positive regulation of viral process	0.000163155	0.00825743	CTDP1,RAB7A,SNW1,HSPA8,CHMP3,GTF2F1,RAD23A,SUPT5H
module 06	GO:0006623	protein targeting to vacuole	0.000184064	0.0088254	RAB7A,GNPTG,HSPA8,VAMP7,TMEM50A
module 06	GO:0048284	organelle fusion	0.000191295	0.00901398	TBC1D22A,GNAI3,RAB7A,MUL1,SNAP23,SNAP29,CHCHD3,YKT6,CHMP3,VAMP7
module 06	GO:0043299	leukocyte degranulation	0.000206569	0.00940923	ALDH3B1,RAB7A,TOLLIP,RAB10,CMTM6,SNAP23,SNAP29,MAGT1,RAB5C,HSPA8,VAMP7,ALDOA,PSMC2,CCT2,PA2G4,PGAM1,ATP6V0C,XRCC6,C5AR1
module 06	GO:0032869	cellular response to insulin stimulus	0.000273133	0.0111414	ATP6AP1,RAB10,XBP1,GSK3A,RHOQ,GOT1,ATP6V0D1,MARS,GRB2,ATP6V0C
module 06	GO:2000573	positive regulation of DNA biosynthetic process	0.000365542	0.0140708	PTGES3,CCT4,TCP1,CCT7,CCT6A,CCT2
module 06	GO:0032868	response to insulin	0.000414577	0.0157367	ATP6AP1,RAB10,XBP1,GSK3A,RHOQ,GOT1,INSIG2,ATP6V0D1,MARS,GRB2,ATP6V0C
module 06	GO:0032482	Rab protein signal transduction	0.000437229	0.0163691	RAB7A,RAB10,RAB2A,RAB5C,RAB35,RAB1A
module 06	GO:0045851	pH reduction	0.000507734	0.0182584	ATP6AP1,RAB7A,CLN6,ATP6V0D1,ATP6V0C
module 06	GO:0140029	exocytic process	0.000564808	0.01979	RAB10,SNAP23,SNAP29,BLOC1S6,YKT6,VAMP7
module 06	GO:0043902	positive regulation of multi-organism process	0.000588101	0.0203453	CTDP1,RAB7A,SNW1,HSPA8,CHMP3,GTF2F1,HAVCR2,RAD23A,SUPT5H
module 06	GO:0031647	regulation of protein stability	0.000644429	0.0220153	MUL1,XBP1,HSPA8,PTGES3,CCT4,TCP1,CCT7,CCT6A,CCT2,RNF139,RAD23A
module 06	GO:0048026	positive regulation of mRNA splicing, via spliceosome	0.000781984	0.0251431	SNW1,HSPA8,SF3B4
module 06	GO:0060628	regulation of ER to Golgi vesicle-mediated transport	0.000781984	0.0251431	ARF1,YIPF5,RNF139
module 06	GO:0010498	proteasomal protein catabolic process	0.00119935	0.0351247	PSMC4,XBP1,PPP2CB,SGTA,GSK3A,CSNK1A1,NFE2L2,PSMF1,UBAC2,PSMC2,UBXN6,RNF139,RAD23A,BCAP31,PCBP2,DDRGK1
module 06	GO:0061025	membrane fusion	0.00119985	0.0351247	TBC1D22A,GNAI3,RAB7A,MUL1,SNAP23,SNAP29,CHCHD3,YKT6,CHMP3,VAMP7
module 06	GO:0090174	organelle membrane fusion	0.00120809	0.0351247	TBC1D22A,GNAI3,RAB7A,SNAP23,SNAP29,YKT6,CHMP3,VAMP7
module 06	GO:0010614	negative regulation of cardiac muscle hypertrophy	0.00126385	0.0363589	CTDP1,GSK3A,P2RX4
module 06	GO:0034620	cellular response to unfolded protein	0.00168136	0.0461507	DNAJB11,XBP1,GSK3A,HSPA8,NFE2L2,EIF2S1,HDGF,ATP6V0D1
module 06	GO:1901699	cellular response to nitrogen compound	0.00200086	0.0533688	ATP6AP1,RAB10,MUL1,XBP1,GSK3A,NFE2L2,RRAGC,RHOQ,GOT1,MAP2K2,P2RX4,MRPL44,ATP6V0D1,CASP3,MARS,GRB2,ATP6V0C
module 06	GO:0043488	regulation of mRNA stability	0.00210131	0.05522	PSMC4,VIM,HNRNPC,HSPA8,PSMF1,PSMC2,YWHAZ,HNRNPA0
module 06	GO:1905898	positive regulation of response to endoplasmic reticulum stress	0.00220146	0.0567604	XBP1,SGTA,NFE2L2,BCAP31
module 06	GO:0032200	telomere organization	0.00239037	0.0588328	HNRNPC,PTGES3,CCT4,TCP1,CCT7,CCT6A,CCT2,XRCC6
module 06	GO:0060627	regulation of vesicle-mediated transport	0.00272791	0.0648293	TBC1D22A,ATP6AP1,RAB7A,RAB10,RAB5C,CHMP3,VAMP7,MAP2K2,ARF1,YIPF5,SNX12,ARF6,RNF139,RUFY1
module 06	GO:0060249	anatomical structure homeostasis	0.00305431	0.070741	ATP6AP1,RAB7A,HNRNPC,PTGES3,CCT4,TCP1,P2RX4,CCT7,CCT6A,ALDOA,CCT2,XRCC6
module 06	GO:0030968	endoplasmic reticulum unfolded protein response	0.00315673	0.0724987	DNAJB11,XBP1,GSK3A,NFE2L2,EIF2S1,HDGF,ATP6V0D1
module 06	GO:0050434	positive regulation of viral transcription	0.00329176	0.0742659	CTDP1,SNW1,GTF2F1,SUPT5H
module 06	GO:0098927	vesicle-mediated transport between endosomal compartments	0.00361274	0.0800418	RAB7A,CHMP3,MAP2K2,SNX12
module 06	GO:0009100	glycoprotein metabolic process	0.00367856	0.0800418	ST3GAL1,GNPTG,MAGT1,PLOD3,GOLPH3,MPDU1,RAB1A,GALNT1,RPN1,RNF139,ALG3,AATF
module 06	GO:0051154	negative regulation of striated muscle cell differentiation	0.00369018	0.0800418	CTDP1,XBP1,GSK3A
module 06	GO:0051452	intracellular pH reduction	0.00395433	0.0844311	RAB7A,CLN6,ATP6V0D1,ATP6V0C
module 06	GO:0006900	vesicle budding from membrane	0.00422932	0.0848891	RAB7A,TMED2,SEC23B,GOLPH3,RAB1A,ARF1
module 06	GO:0007030	Golgi organization	0.00430842	0.0853255	TMED2,RAB2A,GOLPH3,CSNK1A1,MAP2K2,RAB1A,YWHAZ
module 06	GO:0046902	regulation of mitochondrial membrane permeability	0.00475157	0.0920996	MUL1,GSK3A,YWHAZ,ACAA2,CNP
module 06	GO:0006986	response to unfolded protein	0.00501508	0.0965227	DNAJB11,XBP1,GSK3A,HSPA8,NFE2L2,EIF2S1,HDGF,ATP6V0D1
module 06	GO:0019882	antigen processing and presentation	0.00514499	0.0976476	PSMC4,RAB7A,RAB10,SNAP23,RAB35,PSMF1,ARF1,PSMC2,BCAP31
module 08	GO:0003341	cilium movement	1.73695e-19	3.21337e-16	DNAH9,DNAH5,TEKT2,CCDC114,DNAH11,RSPH4A,NME5,DNAI1,ROPN1L,WDR78,SPAG17,HYDIN,DRC1,DNAH3,CFAP221,TEKT1,ARMC4
module 08	GO:0035082	axoneme assembly	8.7583e-17	6.79224e-14	ZMYND10,DNAH5,TEKT2,RP1,CCDC114,RSPH4A,DNAI1,CFAP74,SPAG17,HYDIN,DRC1,DNAH3,RSPH1,ARMC4,DNAJB13
module 08	GO:0001578	microtubule bundle formation	6.52951e-16	3.0199e-13	ZMYND10,DNAH5,TEKT2,RP1,CCDC114,RSPH4A,DNAI1,CFAP74,SPAG17,HYDIN,DRC1,DNAH3,TPPP3,RSPH1,ARMC4,DNAJB13
module 08	GO:0060271	cilium assembly	6.76831e-11	2.50427e-08	ZMYND10,DNAH5,SYNE2,TEKT2,ABLIM1,RP1,CCDC114,RSPH4A,NME5,DNAI1,FOXJ1,CFAP74,SPAG17,HYDIN,DRC1,DNAH3,RSPH1,CFAP221,TEKT1,DYNLRB2,ARMC4,DNAJB13
module 08	GO:0044782	cilium organization	1.13721e-10	3.31996e-08	ZMYND10,DNAH5,SYNE2,TEKT2,ABLIM1,RP1,CCDC114,RSPH4A,NME5,DNAI1,FOXJ1,CFAP74,SPAG17,HYDIN,DRC1,DNAH3,RSPH1,CFAP221,TEKT1,DYNLRB2,ARMC4,DNAJB13
module 08	GO:0120031	plasma membrane bounded cell projection assembly	1.2562e-10	3.31996e-08	ZMYND10,DNAH5,SYNE2,NCKAP1,PFN2,TEKT2,ABLIM1,RP1,CCDC114,RSPH4A,NME5,DNAI1,FOXJ1,CFAP74,SPAG17,HYDIN,DRC1,AUTS2,DNAH3,RSPH1,CFAP221,TEKT1,DYNLRB2,ARMC4,TACSTD2,DNAJB13
module 08	GO:0030031	cell projection assembly	2.04912e-10	4.7386e-08	ZMYND10,DNAH5,SYNE2,NCKAP1,PFN2,TEKT2,ABLIM1,RP1,CCDC114,RSPH4A,NME5,DNAI1,FOXJ1,CFAP74,SPAG17,HYDIN,DRC1,AUTS2,DNAH3,RSPH1,CFAP221,TEKT1,DYNLRB2,ARMC4,TACSTD2,DNAJB13
module 08	GO:0030855	epithelial cell differentiation	3.66013e-08	6.77123e-06	PROM1,DSG2,AGR2,KRT23,PERP,FOXA1,FOXJ1,EHF,KRT7,YAP1,NFIB,ZEB1,HYDIN,ELF3,CLDN3,KRT8,KRT19,SLC44A4,GSTA1,GSTA2
module 08	GO:0008544	epidermis development	3.72956e-06	0.000407856	DSG2,KRT23,PERP,IGFBP5,TNFRSF19,KRT7,YAP1,ELF3,FZD6,KRT8,KRT19,SLC44A4
module 08	GO:0060285	cilium-dependent cell motility	1.05188e-05	0.000972987	TEKT2,DRC1,DNAH3,TEKT1,DNAH2
module 08	GO:0097722	sperm motility	1.5518e-05	0.00124819	DNAH5,TEKT2,DNAH11,DNAI1,ROPN1L,TEKT1
module 08	GO:0090596	sensory organ morphogenesis	0.000195615	0.0139188	PROM1,RP1,EFEMP1,LRIG3,SDK1,ZEB1,FZD6,SLC44A4
module 08	GO:0007389	pattern specification process	0.000372595	0.0241253	DNAH5,DNAH11,DNAI1,FOXA1,FOXJ1,ZEB1,DRC1,ARMC4,IRX3,ADGRG1
module 08	GO:0007368	determination of left/right symmetry	0.000378181	0.0241253	DNAH5,DNAH11,DNAI1,FOXJ1,DRC1,ARMC4
module 08	GO:0003352	regulation of cilium movement	0.000452377	0.0278966	DNAH11,DRC1,ARMC4
module 10	GO:0046578	regulation of Ras protein signal transduction	5.70486e-05	0.0646931	RAPGEF1,FGD4,ITPKB,ASAP1,ARHGEF3,FGD6
module 11	GO:0030335	positive regulation of cell migration	1.89018e-06	0.00114542	IGF1,SNAI2,FGF10,LAMB1,WNT5B,EPB41L5,ACKR3,PDGFD
module 11	GO:2000147	positive regulation of cell motility	2.28888e-06	0.00114542	IGF1,SNAI2,FGF10,LAMB1,WNT5B,EPB41L5,ACKR3,PDGFD
module 11	GO:0051272	positive regulation of cellular component movement	2.70146e-06	0.00114542	IGF1,SNAI2,FGF10,LAMB1,WNT5B,EPB41L5,ACKR3,PDGFD
module 11	GO:0040017	positive regulation of locomotion	3.71946e-06	0.00118279	IGF1,SNAI2,FGF10,LAMB1,WNT5B,EPB41L5,ACKR3,PDGFD
module 11	GO:2001237	negative regulation of extrinsic apoptotic signaling pathway	4.65828e-05	0.0118507	IGF1,SNAI2,FGF10,AR
module 11	GO:0060688	regulation of morphogenesis of a branching structure	7.21363e-05	0.0133307	SNAI2,FGF10,AR
module 11	GO:0046579	positive regulation of Ras protein signal transduction	0.000103122	0.0163964	IGF1,FGF10,RASGRP4
module 11	GO:0034308	primary alcohol metabolic process	0.000164086	0.0176239	IGF1,PECR,SULT1B1
module 11	GO:0048146	positive regulation of fibroblast proliferation	0.000164086	0.0176239	IGF1,FGF10,PDGFD
module 11	GO:0050678	regulation of epithelial cell proliferation	0.000166263	0.0176239	IGF1,SNAI2,FGF10,LAMB1,AR
module 11	GO:0050673	epithelial cell proliferation	0.000330444	0.0244096	IGF1,SNAI2,FGF10,LAMB1,AR
module 11	GO:0043410	positive regulation of MAPK cascade	0.000366642	0.0245457	IGF1,FGF10,ACKR3,AR,PDGFD,LPAR3
module 11	GO:0014812	muscle cell migration	0.000451145	0.0258801	IGF1,PDGFD,NET1
module 11	GO:0048144	fibroblast proliferation	0.000627372	0.0285006	IGF1,FGF10,PDGFD
module 11	GO:0016049	cell growth	0.00163581	0.046946	IGF1,EPB41L5,AR,LPAR3,NET1
module 11	GO:0035265	organ growth	0.00180466	0.0472473	IGF1,FGF10,AR
module 11	GO:0070371	ERK1 and ERK2 cascade	0.00193149	0.0472473	IGF1,FGF10,ACKR3,PDGFD
module 11	GO:0071695	anatomical structure maturation	0.00233758	0.0530964	IGF1,RECK,L3MBTL3
module 11	GO:0048762	mesenchymal cell differentiation	0.00420391	0.0722618	SNAI2,FGF10,EPB41L5
module 11	GO:1905330	regulation of morphogenesis of an epithelium	0.00477856	0.0789393	SNAI2,FGF10,AR
module 11	GO:0061448	connective tissue development	0.00518686	0.0835149	SNAI2,WNT5B,PDGFD

## Sheet: Table S7
The top 20 genes with the highest membership for each of the modules based on weighted gene co-expression network analysis (WGCNA).
Module 01				Module 02				Module 03				Module 04				Module 06				Module 08				Module 10				Module 11				Module 12
Gene	Membership	p-value		Gene	Membership	p-value		Gene	Membership	p-value		Gene	Membership	p-value		Gene	Membership	p-value		Gene	Membership	p-value		Gene	Membership	p-value		Gene	Membership	p-value		Gene	Membership	p-value
CAPRIN1	0.972558	9.41021e-24		PPP1CA	0.962376	2.17188e-21		ACER3	0.946173	1.00596e-18		SLC26A6	0.957746	1.5953e-20		RAB7A	0.972964	7.27375e-24		MS4A8	0.959113	9.07358e-21		NEK6	0.950215	2.65048e-19		OVCH1	0.963106	1.55041e-21		MT-ATP6	0.996667	1.07896e-39
PTPN11	0.965339	5.29244e-22		BABAM1	0.952604	1.14251e-19		DCAF5	0.945646	1.1883e-18		SGSM2	0.956803	2.33054e-20		ARF1	0.966569	2.84017e-22		CAPSL	0.957393	1.84025e-20		NACC2	0.948895	4.14633e-19		ADAMTS15	0.953307	8.84712e-20		MT-CYB	0.991998	4.72146e-33
PDS5A	0.963788	1.12447e-21		OAZ1	0.951487	1.7024e-19		DCAF8	0.944828	1.53325e-18		ARHGEF1	0.955514	3.85787e-20		RPN1	0.957356	1.8681e-20		SNTN	0.953885	7.14687e-20		MFHAS1	0.948069	5.45296e-19		SNAI2	0.949732	3.12704e-19		MT-ND4	0.991797	7.27118e-33
KIF5B	0.963756	1.14164e-21		FAM32A	0.947764	6.0283e-19		TIRAP	0.940724	5.20694e-18		HDAC10	0.955094	4.53271e-20		RAB5C	0.950138	2.72207e-19		PLPP2	0.948739	4.36861e-19		ARHGEF3	0.944331	1.78613e-18		GPR85	0.945462	1.25875e-18		MT-ND1	0.990518	9.07968e-32
GPR107	0.960373	5.29759e-21		SAP18	0.947279	7.05891e-19		ALOX5	0.939661	7.04578e-18		MAN2C1	0.952788	1.0691e-19		HNRNPF	0.937705	1.21225e-17		CFAP65	0.948549	4.65296e-19		SLC31A1	0.939635	7.09857e-18		ITIH5	0.938124	1.08074e-17		MT-ND2	0.98431	5.81926e-28
TRIP12	0.959549	7.54752e-21		ARPC1B	0.945605	1.20341e-18		CASP10	0.938296	1.03087e-17		TBRG1	0.951078	1.96528e-19		TOLLIP	0.934647	2.73599e-17		CHST6	0.948513	4.7092e-19		TMEM30A	0.935321	2.29436e-17		NET1	0.934443	2.88457e-17		MT-CO1	0.984167	6.81136e-28
XPO7	0.958516	1.16353e-20		UFC1	0.941979	3.61649e-18		GIT1	0.933588	3.59389e-17		SLTM	0.951052	1.9833e-19		CCT6A	0.933242	3.92532e-17		TEKT1	0.947777	6.00299e-19		ASCC3	0.935225	2.35321e-17		AC092691.1	0.932177	5.13405e-17		MT-ND3	0.982449	4.07835e-27
SCYL2	0.957648	1.66047e-20		MTCH1	0.941325	4.37713e-18		DDX42	0.932537	4.69138e-17		TIA1	0.950321	2.55583e-19		MAPRE1	0.931276	6.42119e-17		CDHR3	0.947291	7.03172e-19		MYOF	0.93344	3.73297e-17		AOC3	0.929152	1.07524e-16		MT-ND6	0.977463	3.11714e-25
STK4	0.956061	3.12147e-20		ARPC4	0.940054	6.30406e-18		FLOT2	0.931127	6.66176e-17		ELMOD3	0.950227	2.63958e-19		SNAP29	0.931218	6.51379e-17		CFAP52	0.944794	1.54924e-18		IPO7	0.932681	4.52442e-17		ACSM3	0.928705	1.19621e-16		MT-CO2	0.974148	3.35276e-24
APPBP2	0.953726	7.58062e-20		PSMB4	0.937481	1.28851e-17		RIPK1	0.930738	7.32827e-17		PRPF38B	0.947575	6.41108e-19		RAB35	0.928173	1.35627e-16		ALOX15	0.944644	1.62247e-18		UNC13B	0.9262	2.14492e-16		LAMB1	0.926637	1.94009e-16		MT-ATP8	0.973478	5.21819e-24
GIGYF2	0.95356	8.05941e-20		ITPA	0.936235	1.80186e-17		RFX5	0.929398	1.01388e-16		ATG16L2	0.946697	8.51395e-19		PGAM1	0.924649	3.04839e-16		SLC44A4	0.940679	5.27422e-18		SORT1	0.925698	2.40531e-16		FGF10	0.926116	2.18693e-16		MT-RNR2	0.972095	1.25596e-23
RNF20	0.953209	9.1718e-20		EIF6	0.935043	2.46787e-17		HECTD3	0.929348	1.02602e-16		AP1G2	0.946371	9.44891e-19		EIF4H	0.924607	3.07694e-16		DNAH9	0.940334	5.82224e-18		AP5B1	0.925137	2.73158e-16		C8B	0.923582	3.86542e-16		MTATP6P1	0.971125	2.26727e-23
FAM120A	0.952092	1.37345e-19		CLIC1	0.934762	2.65569e-17		ZMYND8	0.929234	1.05438e-16		ACAP3	0.944476	1.70885e-18		MRFAP1	0.924006	3.51873e-16		CYP4B1	0.936916	1.50156e-17		ILRUN	0.922626	4.76815e-16		EPB41L5	0.917468	1.41471e-15		MT-CO3	0.970847	2.67513e-23
WAPL	0.951698	1.58028e-19		SDF2	0.934757	2.65891e-17		USP33	0.928769	1.178e-16		INO80E	0.944284	1.81203e-18		XRCC6	0.921521	6.05675e-16		DRC1	0.936248	1.79568e-17		LASP1	0.91894	1.04492e-15		FAM110B	0.914494	2.56589e-15		MT-ND4L	0.960707	4.58192e-21
MTOR	0.951458	1.72031e-19		PFN1	0.931659	5.84115e-17		SLCO2B1	0.926912	1.82063e-16		FAM219B	0.943704	2.16205e-18		UBE2Z	0.920668	7.26682e-16		ABCA13	0.933973	3.25698e-17		DAGLA	0.915439	2.12845e-15		LPAR3	0.914213	2.71135e-15		MTND2P28	0.959592	7.40979e-21
SLMAP	0.951252	1.84949e-19		NEDD8	0.931136	6.6472e-17		PROS1	0.92585	2.32357e-16		SLC11A1	0.941692	3.93398e-18		RAB1A	0.920062	8.2622e-16		MAP3K19	0.933395	3.77547e-17		PBX3	0.912592	3.71342e-15		AC090796.1	0.913476	3.13024e-15		MTCO1P12	0.948892	4.15114e-19
AQR	0.950412	2.47717e-19		S100A11	0.931019	6.84039e-17		RNF44	0.924493	3.15645e-16		TTC13	0.940945	4.88586e-18		WDR1	0.918385	1.17223e-15		SRGAP3-AS2	0.93163	5.88316e-17		NCEH1	0.912202	4.00139e-15		KCNAB1	0.90019	3.42209e-14		MT-ND5	0.948236	5.161e-19
TRIM44	0.949318	3.59754e-19		NDUFB8	0.930745	7.31541e-17		STAT6	0.922901	4.48962e-16		MZF1	0.940028	6.35081e-18		YKT6	0.918226	1.21123e-15		LDLRAD1	0.929934	8.91049e-17		AHCYL1	0.909698	6.41306e-15		RND3	0.898295	4.68218e-14		MT-RNR1	0.945779	1.13945e-18
PAFAH1B1	0.948396	4.895e-19		DYNLRB1	0.930276	8.20151e-17		TMC6	0.921691	5.8386e-16		ARRDC1	0.939129	8.18102e-18		WBP11	0.914195	2.72085e-15		ENKUR	0.929222	1.05735e-16		ITPKB	0.908726	7.67447e-15		WNT5B	0.895135	7.79468e-14		MTCO2P12	0.901135	2.91946e-14
USP22	0.946913	7.9447e-19		PSMD13	0.929793	9.2182e-17		CASP8	0.919315	9.66477e-16		MCM7	0.937386	1.32226e-17		PPP2CA	0.914171	2.73354e-15		TACC2	0.928278	1.32342e-16		ATP9B	0.906345	1.18109e-14		ATP6AP1L	0.894724	8.3187e-14		MTND1P23	0.88466	3.78481e-13

## Sheet: Table S8
All differentially expressed genes between one subtype and the others at 5% false discovery rate (FDR).
Subtype	log (fold change)	p-value	FDR	Gene	Global FDR
DN	1.88048	1.46807e-10	1.96419e-07	MT-ATP6	7.85677e-07
DN	1.85796	1.31232e-10	1.96419e-07	MTATP6P1	7.85677e-07
DN	1.75838	9.04981e-11	1.96419e-07	MT-CO2	7.85677e-07
DN	1.76107	8.93251e-11	1.96419e-07	MT-CO3	7.85677e-07
DN	1.75702	1.56707e-10	1.96419e-07	MT-CYB	7.85677e-07
DN	1.90188	1.59913e-10	1.96419e-07	MT-ND1	7.85677e-07
DN	1.80885	1.70921e-10	1.96419e-07	MT-ND2	7.85677e-07
DN	1.90049	1.34429e-10	1.96419e-07	MT-ND3	7.85677e-07
DN	1.87013	1.28757e-10	1.96419e-07	MT-ND4	7.85677e-07
DN	1.74809	1.58621e-10	1.96419e-07	MT-RNR1	7.85677e-07
DN	1.8516	3.52622e-11	1.96419e-07	MT-RNR2	7.85677e-07
DN	1.6818	2.17286e-10	2.28893e-07	MT-CO1	9.15571e-07
DN	1.71906	3.01729e-10	2.93397e-07	MT-ND6	1.17359e-06
DN	-2.98312	9.81896e-10	8.86582e-07	SELENOP	3.54633e-06
DN	1.80451	1.32973e-09	1.12061e-06	MTND2P28	4.48244e-06
DN	1.74585	1.7427e-09	1.37684e-06	MT-ND5	5.50736e-06
DN	1.8217	2.65e-09	1.97051e-06	MT-ND4L	7.88205e-06
DN	1.62567	3.67603e-09	2.5816e-06	MTCO1P12	1.03264e-05
DN	-0.825795	4.93185e-09	3.28124e-06	TSPAN15	1.27797e-05
DN	1.79747	7.23415e-09	4.57235e-06	MT-ATP8	1.74185e-05
DN	-0.801157	8.67998e-09	5.22494e-06	PIPOX	1.94053e-05
DN	-0.698462	8.24629e-08	4.73824e-05	CD163	0.000166786
DN	-0.381303	1.3133e-07	6.9606e-05	ACSS2	0.000247488
DN	-0.373397	1.32153e-07	6.9606e-05	LINC01094	0.000247488
DN	-0.848282	1.60282e-07	8.10452e-05	FAM241B	0.000289447
DN	-0.590884	1.89053e-07	9.1916e-05	ITGB5	0.000308363
DN	-0.45003	2.63576e-07	0.000114892	SEPT8	0.000370207
DN	-0.71247	2.57356e-07	0.000114892	C1QB	0.000370207
DN	-0.733233	2.5427e-07	0.000114892	ME1	0.000370207
DN	-0.507978	2.81911e-07	0.000118788	POMGNT2	0.00037512
DN	-0.444029	3.15602e-07	0.000128694	SCPEP1	0.000398953
DN	-0.526028	3.43324e-07	0.000135624	B3GALNT1	0.00042341
DN	-0.453875	3.55993e-07	0.000136367	MCM6	0.000428582
DN	-0.60908	4.08441e-07	0.000146089	CTSF	0.000467485
DN	-1.16846	4.05576e-07	0.000146089	E2F1	0.000467485
DN	-0.680955	4.16044e-07	0.000146089	TCN2	0.000467485
DN	-0.583495	4.50542e-07	0.000149876	GPR153	0.000484707
DN	1.70453	4.40524e-07	0.000149876	MTRNR2L12	0.000484232
DN	-0.481271	5.56549e-07	0.000180393	PLD3	0.000566492
DN	-1.25677	6.59416e-07	0.000208392	NCAPG	0.000641206
DN	-1.08364	7.32732e-07	0.000225914	KALRN	0.000686108
DN	-0.637677	8.95978e-07	0.000269668	HFE	0.000823713
DN	-0.567926	1.20061e-06	0.000344928	C2	0.00102894
DN	-0.509493	1.19278e-06	0.000344928	LRRC20	0.00102894
DN	-0.653707	1.39712e-06	0.000384059	ACO1	0.00114083
DN	-0.73145	1.39884e-06	0.000384059	SERPING1	0.00114083
DN	0.868731	1.42795e-06	0.000384059	SLC25A37	0.00114608
DN	-0.4626	1.47787e-06	0.000389203	FKBP9	0.00114965
DN	-0.881164	1.52498e-06	0.000393413	TK1	0.00116832
DN	-0.334169	1.61345e-06	0.000400752	AP1B1	0.00120807
DN	-0.657277	1.64853e-06	0.000400752	DTNA	0.00120807
DN	-1.16192	1.63444e-06	0.000400752	FOLR2	0.00120807
DN	-0.562523	1.77913e-06	0.000424339	SLC7A8	0.00128514
DN	-0.307406	1.94308e-06	0.00045486	EDEM2	0.00136458
DN	-0.588733	2.01996e-06	0.00046426	TCF19	0.00139914
DN	-0.611635	2.1071e-06	0.000475641	PLPP1	0.00143978
DN	-1.20639	2.30579e-06	0.000511359	MYBL2	0.00153408
DN	0.580458	2.40439e-06	0.000524034	ICAM3	0.00155866
DN	-1.65207	2.53106e-06	0.00054229	SLC40A1	0.00162001
DN	0.383962	2.77306e-06	0.000584238	GMEB1	0.00175272
DN	-0.804154	3.03609e-06	0.000629167	IL17RB	0.00189527
DN	-0.640032	3.17915e-06	0.000648188	CCL23	0.00196037
DN	-0.843115	3.29268e-06	0.000660678	CCL18	0.00198204
DN	-1.09623	3.61999e-06	0.000704004	ADORA3	0.00210392
DN	0.70753	3.58304e-06	0.000704004	FAM118A	0.00210392
DN	-0.54122	3.94394e-06	0.000710155	APOL1	0.00217579
DN	-1.71241	4.04487e-06	0.000710155	CXCL9	0.00217579
DN	-0.296083	4.01443e-06	0.000710155	GLB1	0.00217579
DN	0.272522	3.77088e-06	0.000710155	PGS1	0.00215848
DN	-0.618304	3.96189e-06	0.000710155	PRR11	0.00217579
DN	1.07144	3.94423e-06	0.000710155	RIPOR2	0.00217579
DN	-0.435642	3.79925e-06	0.000710155	SAMD4A	0.00215848
DN	1.08655	4.71104e-06	0.000815784	ATP2A3	0.00242497
DN	-0.62894	5.41179e-06	0.000924465	FGD5	0.00261279
DN	-0.370819	5.8236e-06	0.000971487	ALDH1A1	0.00273456
DN	-0.396957	5.84076e-06	0.000971487	PDK2	0.00273456
DN	-0.654462	6.34847e-06	0.00103851	C1QC	0.00289299
DN	0.934056	6.40802e-06	0.00103851	S100P	0.00289299
DN	0.634299	6.66078e-06	0.00105249	CFP	0.00292866
DN	-0.545952	6.63926e-06	0.00105249	TBC1D16	0.00292866
DN	-0.510375	6.80196e-06	0.00106153	FCGR3A	0.00294224
DN	-0.920048	7.11016e-06	0.00109609	MAD2L1	0.00299598
DN	-0.826419	7.84054e-06	0.00115759	CDCA5	0.00317686
DN	-1.07251	7.74609e-06	0.00115759	CDT1	0.00317686
DN	-0.562535	7.65787e-06	0.00115759	CTDSPL	0.00317387
DN	-0.687441	7.8754e-06	0.00115759	HPGDS	0.00317686
DN	-0.271942	7.97922e-06	0.00115937	DHX32	0.00317686
DN	1.33032	8.48887e-06	0.00121941	EREG	0.00333123
DN	1.27116	9.58117e-06	0.00136085	NR4A3	0.00369819
DN	-0.436697	1.00805e-05	0.00141587	FUCA1	0.00383243
DN	-0.77748	1.04909e-05	0.00144937	CADPS2	0.00392181
DN	-0.828539	1.05484e-05	0.00144937	E2F2	0.00392181
DN	-0.551266	1.09756e-05	0.00149186	FARP1	0.00405089
DN	-0.341957	1.11871e-05	0.00150443	MTMR1	0.00409903
DN	-0.569601	1.13984e-05	0.00151671	PRXL2A	0.00414641
DN	-0.418743	1.15357e-05	0.00151899	PRKACB	0.00416638
DN	-0.691338	1.20653e-05	0.00157235	AC005833.1	0.00429628
DN	-0.677342	1.22481e-05	0.00157988	LGALSL	0.00430079
DN	-0.897108	1.36396e-05	0.00165786	C8B	0.00453731
DN	-0.977066	1.35407e-05	0.00165786	ESCO2	0.00453731
DN	0.777978	1.3346e-05	0.00165786	LINC00884	0.00453731
DN	-0.393709	1.35738e-05	0.00165786	SGPP1	0.00453731
DN	0.367109	1.30025e-05	0.00165786	THAP9-AS1	0.00452886
DN	-0.812529	1.348e-05	0.00165786	TTK	0.00453731
DN	-0.661234	1.39477e-05	0.00167916	CNRIP1	0.00460947
DN	-0.837754	1.59931e-05	0.00190725	ZBTB7C	0.00505422
DN	0.258615	1.88231e-05	0.00222376	UBE2R2	0.00573356
DN	-0.354663	1.98079e-05	0.00231844	MPND	0.00599741
DN	1.17243	2.00374e-05	0.00232379	TMEM154	0.00599873
DN	1.16371	2.12651e-05	0.00244375	F5	0.00628801
DN	-1.27961	2.16654e-05	0.00246732	RRM2	0.00636912
DN	-0.609724	2.3125e-05	0.00261003	ALDH7A1	0.00665297
DN	0.802913	2.4016e-05	0.00266303	CLEC5A	0.0067788
DN	-0.430471	2.39504e-05	0.00266303	NUPR1	0.0067788
DN	-0.286813	2.49449e-05	0.00271834	B3GALT4	0.00685496
DN	-0.465118	2.48663e-05	0.00271834	TNIK	0.00685496
DN	-0.761932	2.64328e-05	0.00276452	AC083949.1	0.00704225
DN	-0.423047	2.60874e-05	0.00276452	ACSF2	0.00701641
DN	-0.262723	2.59088e-05	0.00276452	CYB5R1	0.00700564
DN	-1.05953	2.64621e-05	0.00276452	RSPO3	0.00704225
DN	0.264376	2.57977e-05	0.00276452	ZNF211	0.00700564
DN	-0.383942	2.67947e-05	0.00277633	ZNF512B	0.00709344
DN	-0.298041	2.79479e-05	0.00284911	NCKAP1L	0.00712456
DN	-0.283307	2.77708e-05	0.00284911	PRNP	0.00712456
DN	-1.05981	3.01519e-05	0.00293192	ACSM5	0.00736521
DN	0.550358	2.93597e-05	0.00293192	PELI2	0.00734922
DN	-0.783261	3.01138e-05	0.00293192	PNPLA3	0.00736521
DN	-0.643899	2.99292e-05	0.00293192	PPIC	0.00736521
DN	-0.331053	2.95862e-05	0.00293192	SERPINA1	0.00736521
DN	0.191393	2.92175e-05	0.00293192	TGIF1	0.00734922
DN	0.808087	3.20511e-05	0.00309281	POU2F2	0.00764448
DN	-0.441679	3.33186e-05	0.00311448	AKR1B1	0.00772807
DN	1.11768	3.30984e-05	0.00311448	CCDC88C	0.00772807
DN	-0.275574	3.30292e-05	0.00311448	COG8	0.00772807
DN	-0.49621	3.35076e-05	0.00311448	FNDC10	0.00773642
DN	-2.08588	3.32441e-05	0.00311448	SYNJ2BP-COX16	0.00772807
DN	0.646068	3.50579e-05	0.00323479	SNHG4	0.00798499
DN	0.331758	3.56187e-05	0.00326272	TAF7	0.00807634
DN	-0.507354	3.66061e-05	0.00332809	HRH1	0.00815396
DN	-0.46165	3.68588e-05	0.00332809	MMD	0.00817425
DN	-0.98832	3.74227e-05	0.00334516	CHRNA3	0.00824755
DN	-0.674826	3.75936e-05	0.00334516	SDC3	0.00824755
DN	-0.480116	3.78418e-05	0.00334516	SUCNR1	0.00824755
DN	-2.81837	3.92153e-05	0.00344251	AC010422.6	0.0084378
DN	-0.275887	4.09689e-05	0.00357164	PDSS2	0.00870399
DN	1.86101	4.14652e-05	0.00359015	MTND6P4	0.00877258
DN	-0.324052	4.35893e-05	0.00362152	ACY1	0.00888546
DN	2.64314	4.24995e-05	0.00362152	ADGRG3	0.0088697
DN	-0.71697	4.39317e-05	0.00362152	FOLR1	0.00888546
DN	-0.73497	4.41195e-05	0.00362152	IFI27	0.00888788
DN	-0.268659	4.29767e-05	0.00362152	PEBP1	0.0088697
DN	-0.276782	4.33553e-05	0.00362152	QDPR	0.00887537
DN	-0.419408	4.33054e-05	0.00362152	RTN1	0.00887537
DN	-0.596271	4.39033e-05	0.00362152	TBC1D8B	0.00888546
DN	-1.0555	4.59781e-05	0.00374974	ANK2	0.00922554
DN	-0.562673	4.63712e-05	0.0037515	DNASE2B	0.00923116
DN	-0.616501	4.65933e-05	0.0037515	GNG12	0.009239
DN	-0.381227	4.71372e-05	0.00377127	CENPN	0.00931033
DN	-0.588103	4.76458e-05	0.00378799	MLPH	0.00937417
DN	1.61952	4.81466e-05	0.00378926	ADAM19	0.00943598
DN	-0.395156	4.8561e-05	0.00378926	CD274	0.009444
DN	-0.52321	4.84074e-05	0.00378926	CDKN2C	0.009444
DN	-1.62218	4.98552e-05	0.00386638	FAM111B	0.00965855
DN	0.366692	5.33264e-05	0.00408545	AL031587.5	0.0100989
DN	-0.542745	5.33063e-05	0.00408545	SNX7	0.0100989
DN	0.914445	5.36756e-05	0.00408743	PSAT1	0.0101271
DN	0.80066	5.59993e-05	0.00410943	ACAP1	0.0102965
DN	-0.238975	5.43194e-05	0.00410943	CPT2	0.01021
DN	-0.371876	5.50573e-05	0.00410943	KIAA1522	0.010235
DN	-0.455307	5.59173e-05	0.00410943	LDHB	0.0102965
DN	0.71052	5.53332e-05	0.00410943	PLPPR2	0.0102486
DN	-1.00197	5.46873e-05	0.00410943	RBP1	0.01021
DN	-0.320155	5.62401e-05	0.00410943	SNRPN	0.0103033
DN	-0.186018	5.70819e-05	0.00412327	CDIPT	0.010364
DN	-0.897837	5.70031e-05	0.00412327	ENPP5	0.010364
DN	-0.307318	5.85945e-05	0.00420848	TK2	0.0105437
DN	-0.489341	6.02012e-05	0.00429946	PC	0.0107944
DN	-0.619998	6.17316e-05	0.00438398	GPBAR1	0.0109908
DN	-0.452086	6.2596e-05	0.00442053	KCTD17	0.0111056
DN	-0.29018	6.33254e-05	0.0044472	SLC37A4	0.0111567
DN	-0.520259	6.41128e-05	0.00447763	CDC14B	0.0112563
DN	-0.348428	6.47413e-05	0.00449668	FMNL2	0.0113273
DN	-0.472541	6.65348e-05	0.00450703	AURKA	0.011428
DN	-0.468615	6.65819e-05	0.00450703	B4GAT1	0.011428
DN	0.3112	6.58501e-05	0.00450703	CSPP1	0.011428
DN	-0.469537	6.61638e-05	0.00450703	MAPRE3	0.011428
DN	0.266871	6.66731e-05	0.00450703	ZNF182	0.011428
DN	-0.326558	6.76121e-05	0.00454619	AC016876.1	0.0115233
DN	0.479416	6.79996e-05	0.00454806	JAG1	0.011538
DN	1.3606	7.21945e-05	0.00470963	AC122718.1	0.0119825
DN	-0.297284	7.11416e-05	0.00470963	GALNS	0.0119508
DN	0.455283	7.18075e-05	0.00470963	NFKBID	0.0119825
DN	-0.313974	7.14596e-05	0.00470963	PFKFB2	0.0119645
DN	-0.859612	7.22781e-05	0.00470963	TMEM37	0.0119825
DN	-0.90357	7.30045e-05	0.00473257	LILRB5	0.0120634
DN	-1.06727	7.59585e-05	0.00476563	FN1	0.0122632
DN	-0.273634	7.5111e-05	0.00476563	IDH1	0.0122632
DN	-1.54084	7.54294e-05	0.00476563	NTRK3	0.0122632
DN	-0.803671	7.60958e-05	0.00476563	OSBPL10	0.0122632
DN	0.386958	7.40043e-05	0.00476563	RNF24	0.0121492
DN	2.22909	7.61536e-05	0.00476563	SCGB3A1	0.0122632
DN	-0.542758	7.55064e-05	0.00476563	SLC46A1	0.0122632
DN	-0.261453	7.94798e-05	0.00494928	PLOD1	0.0127582
DN	-0.318662	8.0228e-05	0.00497139	NIPSNAP1	0.012797
DN	-0.368017	8.43249e-05	0.00517452	DOCK1	0.0131719
DN	-0.885848	8.42199e-05	0.00517452	KIF2C	0.0131719
DN	-0.205992	8.48429e-05	0.00517692	FAM234A	0.0131719
DN	-0.696437	8.51831e-05	0.00517692	NDFIP2	0.0131719
DN	-0.351461	8.76888e-05	0.00527845	HLA-DQA1	0.013436
DN	0.64495	8.73573e-05	0.00527845	RNF227	0.013436
DN	-0.209976	8.82718e-05	0.00528836	DAPK1	0.0134581
DN	0.401301	9.04812e-05	0.00539515	MDM4	0.0136979
DN	-0.443969	9.14051e-05	0.00542466	TLR7	0.0137964
DN	-0.578771	9.46284e-05	0.00558971	GAPLINC	0.0141982
DN	2.03593	9.5127e-05	0.00559303	DUSP4	0.0142308
DN	-0.812084	9.69796e-05	0.00562844	CEP55	0.0142674
DN	-0.477613	9.62938e-05	0.00562844	ITSN1	0.014267
DN	-0.400901	9.7065e-05	0.00562844	MBLAC2	0.0142674
DN	-1.14027	9.91391e-05	0.00569644	MELK	0.0144463
DN	-1.08241	9.91066e-05	0.00569644	MMP15	0.0144463
DN	-0.422441	0.000102131	0.00584182	MCM2	0.0147548
DN	-0.371453	0.000105785	0.00602355	PLBD1	0.0152391
DN	-0.551351	0.000107519	0.00608562	GSTM4	0.0154448
DN	-0.377219	0.000107838	0.00608562	SARS2	0.0154468
DN	-0.388242	0.000108978	0.00609555	RNF8	0.0155222
DN	-0.862872	0.000108758	0.00609555	TMTC1	0.0155222
DN	1.3599	0.000109965	0.00612365	SLC7A5	0.015575
DN	-0.393432	0.000111743	0.0061683	MIEF2	0.0157386
DN	-0.543598	0.00011149	0.0061683	TBC1D4	0.0157386
DN	0.304951	0.000112319	0.00617316	COX20	0.0157759
DN	0.418719	0.000113365	0.00620368	ZNF749	0.0158787
DN	0.168222	0.000115628	0.00630026	PRPF38A	0.0159893
DN	-0.395807	0.000116159	0.00630198	SPTAN1	0.0160039
DN	-0.23302	0.000116766	0.00630783	PLA2G15	0.0160438
DN	-0.313497	0.000120691	0.00646462	MAN2B2	0.0164491
DN	-0.898091	0.000120637	0.00646462	NALCN-AS1	0.0164491
DN	2.75097	0.000122631	0.00654084	TSPAN1	0.0166686
DN	-0.260971	0.000123405	0.00655445	RAP2A	0.0167015
DN	-0.504054	0.000124397	0.00657949	BUB1	0.0167733
DN	-0.349899	0.0001265	0.0066078	CFAP97	0.0168325
DN	-0.495137	0.00012608	0.0066078	GNGT2	0.0168209
DN	-0.24443	0.000125837	0.0066078	PBX3	0.0168209
DN	-0.448349	0.000127062	0.00660984	CTSC	0.0168629
DN	-0.563273	0.000128444	0.00662717	CES1	0.0169327
DN	-0.217473	0.000128303	0.00662717	SLC12A7	0.0169327
DN	-0.320706	0.000129418	0.00665031	SCIMP	0.0169327
DN	0.444258	0.000132386	0.00674809	DDIT3	0.0171644
DN	-0.264079	0.000132389	0.00674809	PHTF1	0.0171644
DN	-0.5671	0.00013521	0.00686424	C1QA	0.0174408
DN	1.20053	0.000136174	0.00688275	CXCL1	0.0175204
DN	-0.178337	0.000137208	0.00688275	ELAC2	0.0175641
DN	-0.358952	0.000136824	0.00688275	RHOBTB2	0.0175593
DN	-0.513686	0.00014105	0.00693781	GALNT12	0.017742
DN	0.299094	0.000140982	0.00693781	JADE1	0.017742
DN	-0.182579	0.000140388	0.00693781	TANGO2	0.017742
DN	-0.286098	0.000138858	0.00693781	TMEM185A	0.0177102
DN	-0.379618	0.000139944	0.00693781	TMEM86A	0.017742
DN	-0.298206	0.00014359	0.00698189	C4orf46	0.017883
DN	-0.519728	0.000145973	0.00698189	CCDC106	0.0179006
DN	-0.728699	0.000145102	0.00698189	CPE	0.017898
DN	-1.5198	0.000146917	0.00698189	ENPP3	0.0179006
DN	2.05374	0.000144453	0.00698189	KCNJ15	0.017898
DN	-0.389162	0.000143523	0.00698189	PLEKHB1	0.017883
DN	-0.537705	0.00014548	0.00698189	RASSF8	0.017898
DN	1.8034	0.000146434	0.00698189	TNFSF14	0.0179006
DN	0.246723	0.000145014	0.00698189	YBX3	0.017898
DN	1.20658	0.000151112	0.00715435	RGS2	0.0183674
DN	-0.425009	0.000153751	0.00725211	HLA-DOA	0.0184927
DN	-0.371485	0.000154337	0.0072527	MCM4	0.0184927
DN	-0.515979	0.000155399	0.00727553	FANCI	0.0185758
DN	-0.884699	0.000156208	0.00728643	CCNA2	0.0185847
DN	-0.198908	0.000158423	0.00733561	RRBP1	0.0187599
DN	-0.446357	0.000158157	0.00733561	WFS1	0.0187599
DN	-0.334128	0.000160671	0.00741257	HK3	0.0189147
DN	-0.238315	0.000161595	0.00742807	SHTN1	0.018958
DN	1.29213	0.000162215	0.00742955	FCN1	0.0189866
DN	-0.181762	0.000163218	0.00744853	INF2	0.01906
DN	-0.38804	0.000164211	0.00746686	ABI3	0.0191317
DN	-0.255465	0.000166552	0.00754617	PBXIP1	0.0193598
DN	-0.187233	0.000168841	0.00762256	CSRP1	0.0195361
DN	-0.34515	0.000172208	0.00774503	BBS5	0.0198802
DN	-0.278668	0.000172779	0.00774503	MCM5	0.0199007
DN	1.26649	0.00017377	0.00776192	GRASP	0.0199693
DN	-0.284101	0.000176962	0.00784903	MAF	0.0202441
DN	-1.03499	0.000176851	0.00784903	UHRF1	0.0202441
DN	-0.324158	0.000180922	0.00799665	AK3	0.0205116
DN	-0.258506	0.000182172	0.00802384	DTX4	0.0205611
DN	-0.297434	0.000183905	0.00807202	RAD51B	0.0206682
DN	-0.483265	0.00018479	0.00808282	RPL13P5	0.0207178
DN	-0.481181	0.000186328	0.00812197	PDCD1LG2	0.020844
DN	0.203748	0.000188619	0.00816551	MED28	0.0210073
DN	-0.184833	0.000188269	0.00816551	SEC22C	0.0210073
DN	-0.30207	0.000193418	0.0083163	SELENON	0.0214004
DN	0.311785	0.000192918	0.0083163	STK38L	0.0213919
DN	-1.10476	0.000194266	0.00832174	GAL3ST4	0.0214473
DN	-0.290869	0.000194861	0.00832174	MPHOSPH9	0.0214661
DN	-0.714849	0.000203945	0.00865126	MYO7B	0.0222728
DN	2.85959	0.000203618	0.00865126	PIGR	0.0222728
DN	-0.17667	0.000207276	0.00876153	ARHGEF7	0.0225878
DN	0.182645	0.000207931	0.00876153	KMT5B	0.0226104
DN	-0.445568	0.000211225	0.00887073	GCNT1	0.0229017
DN	1.64668	0.000212046	0.00887576	EGR3	0.0229101
DN	-0.283498	0.000214485	0.0089482	IL12RB1	0.0231241
DN	0.33565	0.000219797	0.00911132	CIDECP1	0.0236004
DN	0.31929	0.000219836	0.00911132	STK17A	0.0236004
DN	-0.450418	0.000221369	0.00914484	TGM2	0.0237146
DN	-0.398108	0.000224258	0.00920599	GNA11	0.0239278
DN	0.685719	0.000224305	0.00920599	HSH2D	0.0239278
DN	-0.308885	0.000225152	0.00921084	CD4	0.0239676
DN	-0.633258	0.000227883	0.00927591	PODXL	0.0240227
DN	-0.682302	0.000228925	0.00927591	PSRC1	0.0240227
DN	-0.251996	0.000228944	0.00927591	SLC37A1	0.0240227
DN	-0.350991	0.00023042	0.00930589	CD59	0.0241015
DN	0.394126	0.000232956	0.00937835	AC008124.1	0.024287
DN	1.37357	0.000235894	0.00946646	MARCKSL1	0.0244421
DN	-0.333649	0.000236906	0.009477	SUSD1	0.0244968
DN	-0.705527	0.000238194	0.00949844	MLLT3	0.0245296
DN	-1.02591	0.000240259	0.00952074	MKI67	0.0246419
DN	-0.427408	0.000240102	0.00952074	TP53I3	0.0246419
DN	-0.521523	0.000241812	0.00955233	ACOT7	0.0247122
DN	0.578743	0.000244313	0.00962107	YJEFN3	0.024856
DN	0.269186	0.000247096	0.00970042	ANKRD49	0.0249883
DN	-0.731944	0.000250308	0.00977612	ANLN	0.0251495
DN	-0.162863	0.000251683	0.00977612	ATG7	0.0251495
DN	0.782241	0.000252185	0.00977612	DDIT4	0.0251495
DN	0.19682	0.000253664	0.00977612	DDX51	0.0251495
DN	-0.274337	0.000252861	0.00977612	TCTN1	0.0251495
DN	-0.702017	0.000253601	0.00977612	ZNF826P	0.0251495
DN	0.150666	0.000266807	0.0102514	SFPQ	0.0260441
DN	-0.550955	0.000274966	0.0104694	CCNE1	0.0263158
DN	-0.244416	0.000274583	0.0104694	CHID1	0.0263158
DN	-0.400862	0.000274594	0.0104694	SLCO2B1	0.0263158
DN	1.11515	0.000277992	0.0105528	TRAF1	0.0264715
DN	-0.947694	0.000279048	0.0105612	ZNF860	0.0265064
DN	0.727954	0.000280264	0.0105721	CEACAM1	0.0265379
DN	-0.288755	0.000281771	0.0105721	DCAF6	0.0265386
DN	-0.393097	0.000281845	0.0105721	GBP4	0.0265386
DN	1.20357	0.000282975	0.0105831	LUCAT1	0.0265954
DN	-1.05027	0.000287645	0.0105849	AC241952.1	0.0266755
DN	-0.262621	0.000287476	0.0105849	G6PD	0.0266755
DN	-0.308834	0.000286484	0.0105849	GDE1	0.0266755
DN	-0.192662	0.000284146	0.0105849	KIF1C	0.0266201
DN	-0.240295	0.000288047	0.0105849	MCCC1	0.0266755
DN	-0.328697	0.000284926	0.0105849	SUFU	0.0266303
DN	-0.581477	0.000289861	0.0106207	C1orf54	0.0267943
DN	1.19891	0.000293233	0.0107132	MATK	0.0270566
DN	-0.744905	0.000296736	0.0107569	HOXB6	0.0271549
DN	-1.00337	0.000296983	0.0107569	IGFBP2	0.0271549
DN	-0.477907	0.000296825	0.0107569	LGALS3BP	0.0271549
DN	1.19312	0.000298885	0.0107949	BASP1	0.0271814
DN	-0.234918	0.000304093	0.0109232	HLA-DMB	0.0275624
DN	-0.603414	0.000304166	0.0109232	ZWINT	0.0275624
DN	-0.451228	0.000306567	0.0109771	TFDP2	0.0276808
DN	0.427329	0.000307405	0.0109771	TNFRSF10D	0.027707
DN	-0.255593	0.000308403	0.0109817	CPM	0.0277475
DN	-0.234875	0.000314768	0.0111769	ERCC2	0.02812
DN	-0.736481	0.000325499	0.0115256	IQGAP3	0.0289763
DN	-0.52945	0.000328968	0.0115847	ST5	0.0291341
DN	-0.355577	0.000329001	0.0115847	VWA8	0.0291341
DN	-0.438589	0.000330737	0.0116135	ASF1B	0.0292367
DN	-0.476833	0.000332136	0.0116303	SH3PXD2A	0.0293091
DN	-0.329038	0.000333758	0.0116548	JADE2	0.029401
DN	0.351704	0.000356937	0.0123689	CEP72	0.030734
DN	-0.430486	0.000358554	0.0123689	IQSEC2	0.0307754
DN	-0.394638	0.000356137	0.0123689	MINK1	0.0307299
DN	-0.176023	0.000359099	0.0123689	PCYT1A	0.0307754
DN	0.367974	0.0003574	0.0123689	SIAH2	0.030734
DN	-0.229706	0.000361639	0.0124225	ECI2	0.0309406
DN	0.233538	0.000364598	0.0124902	ZCCHC9	0.0310886
DN	-0.216984	0.000367048	0.0125402	TM6SF1	0.0311923
DN	-0.31345	0.000371729	0.0126658	RASSF4	0.0314463
DN	-0.712508	0.000373768	0.0127011	PNMA8B	0.0315513
DN	-0.194176	0.000379201	0.0127555	ABHD10	0.0319034
DN	-0.215457	0.000387178	0.0127555	APMAP	0.031967
DN	0.607201	0.000387544	0.0127555	BANP	0.031967
DN	-0.632369	0.00038023	0.0127555	CHDH	0.0319194
DN	1.75434	0.000384268	0.0127555	CXCL8	0.031967
DN	-0.247306	0.000377906	0.0127555	GEMIN5	0.0318474
DN	0.769258	0.000389559	0.0127555	IFITM2	0.0319767
DN	-0.282921	0.000389167	0.0127555	KIAA0391	0.0319767
DN	1.77187	0.0003861	0.0127555	MTND4P12	0.031967
DN	-0.394376	0.000385645	0.0127555	NSUN7	0.031967
DN	-0.905515	0.000381988	0.0127555	PLTP	0.0319254
DN	0.202844	0.000386356	0.0127555	RCOR3	0.031967
DN	0.533871	0.000380873	0.0127555	SATB1	0.0319194
DN	0.552202	0.000388361	0.0127555	TRIB3	0.0319767
DN	-0.217038	0.000390505	0.0127555	ZFYVE21	0.0320024
DN	-0.217853	0.000396065	0.0129038	ARRB1	0.0323532
DN	-0.324089	0.000398602	0.012953	AFDN	0.0324663
DN	-0.33	0.000404286	0.013104	MYO1C	0.0328127
DN	0.348666	0.000406024	0.0131267	TESK2	0.0328483
DN	-0.656388	0.000414365	0.0133622	ADAMTS15	0.03331
DN	-0.339641	0.000421009	0.0134734	ACOT4	0.0335772
DN	0.312134	0.0004195	0.0134734	FAM76B	0.033548
DN	-0.413477	0.00041998	0.0134734	TMEM14A	0.033548
DN	-0.23613	0.000422391	0.0134834	LIMK1	0.0336343
DN	-0.328722	0.000427409	0.0136093	PBLD	0.0339804
DN	-0.268386	0.000428757	0.0136179	DDX20	0.034034
DN	-0.4643	0.000430244	0.0136309	ZCCHC24	0.0340985
DN	0.207559	0.000434359	0.0136756	DDX21	0.0343109
DN	-0.211425	0.000438146	0.0136756	GLUL	0.0343426
DN	-0.220906	0.000433799	0.0136756	HAUS2	0.0343109
DN	-0.405402	0.0004355	0.0136756	PECR	0.0343109
DN	-0.296918	0.000437363	0.0136756	TGFBR2	0.0343398
DN	-0.45378	0.000436114	0.0136756	USP30-AS1	0.0343109
DN	-0.362805	0.000440585	0.0136901	PTPRM	0.0343563
DN	1.287	0.00044097	0.0136901	RFLNB	0.0343563
DN	-0.45552	0.000441862	0.0136901	TMEM229B	0.0343727
DN	-0.358037	0.000443584	0.0137099	ATP1B1	0.0344151
DN	-0.221941	0.000449189	0.0138493	THAP4	0.0346232
DN	-1.48891	0.000451707	0.013893	IGF1	0.0347114
DN	-0.591509	0.00045421	0.0139361	NHS	0.0348508
DN	-0.314952	0.000456328	0.0139656	ALAS1	0.0349602
DN	-0.233806	0.000457817	0.0139656	CD99L2	0.0350195
DN	0.233955	0.000458486	0.0139656	IFRD1	0.0350195
DN	-0.189729	0.000463202	0.0140753	SEPT9	0.0351714
DN	0.168489	0.000466769	0.0140822	GPBP1	0.0352327
DN	-0.386259	0.000464995	0.0140822	PARP3	0.0352327
DN	-0.736256	0.000466059	0.0140822	PPT2	0.0352327
DN	0.668455	0.000469861	0.0141417	INPP5A	0.0353335
DN	0.899118	0.000472076	0.0141746	PTPN7	0.0354155
DN	-0.272112	0.00047418	0.014204	GAA	0.0354157
DN	-0.389625	0.000475676	0.0142152	GIMAP6	0.0354228
DN	-0.286481	0.000476825	0.0142159	SOX13	0.0354561
DN	-0.34751	0.000485949	0.0144539	PTPRO	0.0359233
DN	-0.324693	0.000487959	0.0144795	FCGR1A	0.0360192
DN	0.66581	0.000493839	0.0145369	AATK	0.0362685
DN	-0.409004	0.000495617	0.0145369	AC241585.1	0.0362685
DN	0.798397	0.000491091	0.0145369	NLRP3	0.0361975
DN	-0.603327	0.00049564	0.0145369	PAQR5	0.0362685
DN	-0.836455	0.000494833	0.0145369	TSKU	0.0362685
DN	0.529416	0.000504522	0.0147631	SLC7A1	0.0367584
DN	-1.08992	0.000509604	0.014775	BUB1B	0.0367584
DN	-0.334042	0.000508914	0.014775	EPAS1	0.0367584
DN	-0.220907	0.00050825	0.014775	FBXO33	0.0367584
DN	-0.645357	0.000506572	0.014775	SYTL4	0.0367584
DN	0.866403	0.000513394	0.0148508	CXCR4	0.036979
DN	-0.50599	0.000515283	0.0148714	AKR1C3	0.0370096
DN	-0.4396	0.000517611	0.0148774	PMS2P1	0.0370357
DN	0.210976	0.000517844	0.0148774	TRIM13	0.0370357
DN	0.49347	0.000524418	0.0149981	AL672207.1	0.0374001
DN	-0.514362	0.000523383	0.0149981	CD101	0.037379
DN	0.559696	0.000526707	0.0150296	AC138393.1	0.0375105
DN	-0.419846	0.000528592	0.0150494	CD40	0.0375917
DN	-0.277039	0.000531748	0.0150514	COQ2	0.0377101
DN	0.49494	0.000533668	0.0150514	ETS2	0.0377547
DN	-0.290743	0.000530905	0.0150514	GSKIP	0.0377032
DN	-0.283758	0.000533876	0.0150514	HLA-DRA	0.0377547
DN	-0.245215	0.000534617	0.0150514	RMDN3	0.0377547
DN	-0.876908	0.000544229	0.0152541	BACE2	0.0383265
DN	-0.252035	0.00054392	0.0152541	KIAA0100	0.0383265
DN	-0.189172	0.000551679	0.0154287	TMEM104	0.0386359
DN	0.239144	0.000554524	0.015474	TMEM65	0.0387278
DN	0.458362	0.000561547	0.0156355	CXCR2	0.0390565
DN	0.241059	0.000570328	0.0158451	PARP6	0.0395584
DN	-0.251087	0.000573607	0.015889	POGLUT3	0.039677
DN	-0.235283	0.00057528	0.015889	PPP2R5D	0.0397117
DN	0.939516	0.00057568	0.015889	SLCO4C1	0.0397117
DN	0.395253	0.000591598	0.0162928	JARID2	0.0404237
DN	-2.40287	0.00059572	0.0163179	GIMAP1-GIMAP5	0.0405217
DN	-0.245769	0.000596384	0.0163179	HPS5	0.0405217
DN	-0.264304	0.000594966	0.0163179	PNPO	0.0405217
DN	1.89983	0.000603115	0.0163605	CD1C	0.0407155
DN	-0.418302	0.00060042	0.0163605	CROT	0.0406754
DN	-0.224695	0.000602078	0.0163605	IVD	0.0406999
DN	-0.211961	0.000600912	0.0163605	PIP5K1C	0.0406754
DN	1.19321	0.000604755	0.0163698	VENTX	0.0407669
DN	-0.35957	0.000608925	0.0164124	CEP170B	0.0408165
DN	0.921012	0.000608237	0.0164124	VEGFA	0.0408165
DN	-0.502156	0.000610261	0.0164134	TACR2	0.0408165
DN	0.415908	0.000614683	0.0164965	DGKA	0.0409497
DN	-0.234371	0.000615961	0.0164965	TMED3	0.0409794
DN	-0.256917	0.000620625	0.0165863	ZMYM3	0.0411562
DN	-0.257484	0.00062379	0.0166357	ALDH3A2	0.0412305
DN	-0.248821	0.000631636	0.0167676	NUDT19	0.0416402
DN	-0.234532	0.000632715	0.0167676	SNX24	0.041657
DN	0.438748	0.000630976	0.0167676	TAGAP	0.0416402
DN	-0.503256	0.000636779	0.01684	SLC4A8	0.0417651
DN	-1.24604	0.000641939	0.016941	CENPM	0.0418826
DN	-1.55775	0.000648713	0.0170841	AC118138.2	0.0421613
DN	0.254158	0.000652843	0.0171422	SLC38A2	0.0423178
DN	-0.521315	0.000653631	0.0171422	VANGL1	0.0423178
DN	-0.20114	0.000655578	0.0171577	IARS2	0.0423896
DN	-0.23187	0.000659672	0.0172092	HACD3	0.0424282
DN	-0.226272	0.00066027	0.0172092	PCYT2	0.0424282
DN	0.659215	0.000675587	0.0175722	MALAT1	0.0432483
DN	-0.846088	0.000677045	0.017574	P2RY12	0.0432483
DN	-1.27134	0.000690912	0.0178722	LINC01070	0.043917
DN	-0.189584	0.000691361	0.0178722	SLC49A4	0.043917
DN	0.726342	0.000696468	0.0179309	AP002490.1	0.0441306
DN	-0.301096	0.000696417	0.0179309	EPB41L2	0.0441306
DN	-0.349569	0.000699385	0.0179329	CABLES1	0.0442046
DN	0.91574	0.000699268	0.0179329	FFAR2	0.0442046
DN	-0.267103	0.000709019	0.0181431	TREM1	0.044421
DN	-0.533419	0.000713498	0.0182209	TPRG1-AS1	0.044485
DN	-0.46746	0.000717698	0.0182544	PAOX	0.0446368
DN	0.388313	0.00071698	0.0182544	PRKAG2	0.0446368
DN	0.387255	0.00072262	0.0183059	AC099343.3	0.0448326
DN	-0.289012	0.000721606	0.0183059	NDST1	0.0448247
DN	-0.645105	0.000735873	0.0185313	PARPBP	0.045387
DN	2.06353	0.000735915	0.0185313	SLC7A11	0.045387
DN	-0.216815	0.000734808	0.0185313	TRPV2	0.045387
DN	0.369889	0.000741378	0.0186317	ZNF550	0.0456602
DN	-0.611287	0.000746845	0.0187319	FUT10	0.045941
DN	-2.14977	0.000761117	0.0188283	AL590560.1	0.0463118
DN	-0.229452	0.00076098	0.0188283	C1orf216	0.0463118
DN	-1.45327	0.000759228	0.0188283	CDCA3	0.0463118
DN	0.504454	0.000755608	0.0188283	HDAC9	0.046199
DN	3.59993	0.000760639	0.0188283	HIST2H2AA4	0.0463118
DN	-0.257883	0.000755479	0.0188283	TIRAP	0.046199
DN	-0.659434	0.000753501	0.0188283	VTN	0.046199
DN	-0.567432	0.000766183	0.0188798	CYP2U1	0.0464524
DN	-0.23787	0.000765265	0.0188798	MXD4	0.0464524
DN	-0.301959	0.000769048	0.0189135	BBS2	0.0465702
DN	-0.470604	0.000777365	0.0190809	TRIM32	0.0470175
DN	-0.321084	0.000782219	0.0190889	MTHFD1	0.047142
DN	-0.19069	0.000779212	0.0190889	RAP1GDS1	0.047073
DN	0.293891	0.000782219	0.0190889	UPF3B	0.047142
DN	0.738695	0.000789509	0.0191757	ATF3	0.0474118
DN	-0.376705	0.000794639	0.0191757	AXL	0.0475086
DN	-0.250811	0.000794281	0.0191757	CCDC50	0.0475086
DN	-0.2164	0.000793092	0.0191757	EIF2AK4	0.0475086
DN	-0.573601	0.000788866	0.0191757	KLHL3	0.0474118
DN	-0.420364	0.000794879	0.0191757	ZBTB42	0.0475086
DN	-0.226527	0.000796479	0.0191777	FBXO8	0.047548
DN	-0.253157	0.000802682	0.0192172	PYGL	0.047676
DN	0.251307	0.00080262	0.0192172	STX3	0.047676
DN	-0.475357	0.000800201	0.0192172	TLN2	0.0476577
DN	-0.193205	0.000807333	0.019292	UBA3	0.0478569
DN	0.257836	0.00081261	0.0193815	DHX34	0.0481134
DN	-0.500489	0.000817697	0.0194295	ATAD2	0.0482451
DN	-0.221385	0.000817563	0.0194295	KIF3B	0.0482451
DN	-0.276666	0.000830952	0.0195651	BSG	0.0486973
DN	1.90532	0.00082676	0.0195651	IL1R2	0.0486662
DN	-0.481646	0.00083114	0.0195651	NHLRC1	0.0486973
DN	-0.160996	0.00082903	0.0195651	SETD3	0.0486865
DN	-0.306178	0.000828714	0.0195651	SP140	0.0486865
DN	-0.856265	0.000832751	0.0195666	SYNC	0.0487352
DN	-0.536376	0.000836593	0.0196203	RBP4	0.0487462
DN	-0.710572	0.000844822	0.0197767	CCDC171	0.0490443
DN	0.659593	0.000848853	0.0198343	EIF4E3	0.0492218
DN	-0.293278	0.000853147	0.0198612	PHTF2	0.0492737
DN	-0.416739	0.0008519	0.0198612	TTC28	0.0492737
DN	-0.504761	0.000856805	0.0198732	HIST2H3PS2	0.0492737
DN	0.227046	0.000856675	0.0198732	LRRC40	0.0492737
DN	1.69315	0.000860535	0.0199231	G0S2	0.0493334
DN	0.387013	0.000862277	0.0199269	AC005332.4	0.0493553
DN	-0.536319	0.000864469	0.0199412	PPP1R13B	0.049391
DN	-0.178995	0.000869714	0.0200256	TRAPPC12	0.0495228
DN	-0.265714	0.000875401	0.0200834	ABL1	0.0497346
DN	-0.885551	0.000873993	0.0200834	TYMS	0.0497105
DN	-0.279799	0.000885031	0.0202309	HTT	0.050169
DN	-0.11619	0.000883548	0.0202309	TRIOBP	0.0501411
DN	-0.461727	0.000887392	0.0202482	PLA2G6	0.0502465
DN	-1.02392	0.000891661	0.0202725	CMKLR1	0.050263
DN	-0.693984	0.000891155	0.0202725	OVCH1	0.050263
DN	-0.246534	0.000897388	0.020366	HMOX1	0.0504733
DN	-0.259784	0.000911908	0.0206585	ATP2C1	0.0511194
DN	-0.43376	0.000916032	0.0207148	MACC1	0.0511439
DN	-0.358277	0.000919176	0.0207316	GIMAP1	0.0512428
DN	-0.582137	0.000921694	0.0207316	MAP1LC3C	0.0512701
DN	0.980467	0.000920323	0.0207316	SELL	0.0512502
DN	-0.279862	0.000925925	0.0207897	TUBG1	0.0513924
DN	-0.464755	0.000938178	0.0209903	MAN1C1	0.0519015
DN	-0.351052	0.00093723	0.0209903	MARCO	0.0519015
DN	-0.320929	0.000943295	0.0210675	ULK2	0.0520139
DN	0.68337	0.000951755	0.0211443	CAPS	0.0523093
DN	-0.310093	0.000949464	0.0211443	EFCAB11	0.052297
DN	-0.209979	0.00095081	0.0211443	PDHX	0.0523093
DN	2.08568	0.000956267	0.0211871	ITGB3	0.0524852
DN	0.467879	0.000957031	0.0211871	KDM7A	0.0524852
DN	-0.248626	0.000962952	0.0212438	ACAT1	0.0526386
DN	0.683337	0.000961709	0.0212438	VCAN	0.0526275
DN	0.414847	0.000977789	0.0213476	CHD3	0.0528296
DN	-0.188214	0.000973509	0.0213476	KDM4A	0.052816
DN	0.317731	0.000977438	0.0213476	OTUD1	0.0528296
DN	-0.589504	0.000973311	0.0213476	SHCBP1	0.052816
DN	-0.409565	0.000972805	0.0213476	SPATS2	0.052816
DN	-0.271241	0.000976302	0.0213476	TNFSF13	0.0528296
DN	-0.260152	0.000986474	0.0215	MTA3	0.0532338
DN	0.780858	0.000995916	0.0216684	IGFBP7	0.0535149
DN	-0.19269	0.00100367	0.0216879	DGLUCY	0.0536495
DN	-0.306201	0.00100162	0.0216879	EPB41L1	0.0536495
DN	-0.375777	0.00100219	0.0216879	ERRFI1	0.0536495
DN	0.619511	0.00100044	0.0216879	PHLDA1	0.0536495
DN	-0.19733	0.00102105	0.0220257	CD81	0.0543455
DN	0.54448	0.00102523	0.0220782	GRB10	0.0543844
DN	-0.170331	0.00102772	0.0220943	BLCAP	0.0544145
DN	-0.371465	0.00103441	0.0221779	H2AFX	0.0546003
DN	-0.456947	0.00103512	0.0221779	LDHD	0.0546003
DN	-0.191039	0.00104139	0.0221969	CAPN1	0.0547962
DN	1.31404	0.00104376	0.0221969	LRG1	0.0548015
DN	-0.313065	0.00104252	0.0221969	SFMBT1	0.0547962
DN	0.345086	0.00104208	0.0221969	SLC43A3	0.0547962
DN	-0.202087	0.00104479	0.0221969	YPEL2	0.0548015
DN	-0.587557	0.00105466	0.022369	ANOS1	0.0552046
DN	-0.257206	0.0010635	0.0225109	APOBEC3C	0.0554951
DN	-0.286692	0.00106491	0.0225109	ST7	0.0555115
DN	-0.408609	0.00107302	0.0226068	MVK	0.0557618
DN	-0.462228	0.00107158	0.0226068	PROS1	0.0557442
DN	0.686571	0.00108302	0.0227794	AC020916.1	0.0561658
DN	-0.142118	0.00108818	0.0228499	DPP9	0.0563306
DN	0.460355	0.00111808	0.0234	EIF1AXP1	0.0573372
DN	-0.194854	0.00111772	0.0234	MFNG	0.0573372
DN	-0.213287	0.00112287	0.0234227	BAK1	0.0574662
DN	0.336664	0.00112103	0.0234227	SNHG1	0.0574303
DN	-0.264428	0.00112585	0.0234463	NUDT18	0.0575608
DN	-0.369486	0.0011443	0.0236026	BHLHE41	0.0579897
DN	-0.350457	0.00114157	0.0236026	EHHADH	0.0579897
DN	-0.32057	0.00113579	0.0236026	HINT2	0.0578932
DN	-0.315376	0.00113743	0.0236026	MSR1	0.0579185
DN	-0.440575	0.00114456	0.0236026	PROCR	0.0579897
DN	-0.793057	0.00114409	0.0236026	SH2D4B	0.0579897
DN	-0.512677	0.00115635	0.0238069	PGM5	0.0582949
DN	-0.302985	0.00115949	0.0238327	HVCN1	0.0583948
DN	1.06203	0.00116426	0.023892	PTGS2	0.058577
DN	-0.27442	0.00116809	0.0238929	MSRA	0.0586526
DN	0.237458	0.00116722	0.0238929	PHC2	0.0586526
DN	0.163774	0.00117626	0.0239964	PPP2R2D	0.0589218
DN	-0.682017	0.00117694	0.0239964	SLC19A3	0.0589218
DN	-0.255807	0.00118059	0.0240319	HLA-DPB1	0.0590285
DN	0.436144	0.00119734	0.0242925	ARL5B	0.0596475
DN	-0.240868	0.0011993	0.0242925	CTSZ	0.0596787
DN	0.219179	0.00120072	0.0242925	DNAJB11	0.0596787
DN	-0.216894	0.001203	0.0242925	GIPC1	0.0596787
DN	-0.235826	0.00120237	0.0242925	NT5DC1	0.0596787
DN	0.396573	0.00120623	0.0243188	NFIL3	0.0596787
DN	-0.624817	0.00121115	0.0243518	HOXB7	0.0597748
DN	-0.160316	0.00121171	0.0243518	MVP	0.0597748
DN	-0.427868	0.00121732	0.0244256	ZNF589	0.0599928
DN	0.274706	0.00123082	0.0246198	IRAK1	0.0604211
DN	-0.37488	0.00123089	0.0246198	ZNF609	0.0604211
DN	0.234932	0.00123602	0.0246832	SETDB2	0.0605014
DN	-0.918584	0.00124383	0.0246875	AWAT2	0.0606593
DN	-0.320943	0.00124324	0.0246875	CORO2A	0.0606593
DN	-0.428648	0.00124059	0.0246875	CPLANE1	0.0606593
DN	-0.536781	0.00124404	0.0246875	PKIA	0.0606593
DN	0.889703	0.00124918	0.0247506	PRKCB	0.0608512
DN	-0.515757	0.00125972	0.0249203	ZNF486	0.0612465
DN	-0.526794	0.0012624	0.0249344	BCAR1	0.061318
DN	0.234851	0.00127515	0.0250758	ANKRD12	0.0617324
DN	-0.368881	0.00127948	0.0250758	BIN1	0.0617324
DN	-0.174328	0.00127912	0.0250758	GTF2I	0.0617324
DN	-0.249228	0.00127597	0.0250758	HYAL2	0.0617324
DN	-0.214565	0.00127938	0.0250758	ITPK1	0.0617324
DN	-0.377122	0.00129146	0.0252715	TST	0.0620928
DN	-0.237054	0.00129549	0.0252721	SCP2	0.0621249
DN	-0.231737	0.0012942	0.0252721	TTC7B	0.0621249
DN	-0.219312	0.0013027	0.0253736	GLO1	0.0623768
DN	-0.314235	0.00130663	0.025411	FAM200A	0.0625058
DN	-0.359154	0.00131249	0.0254857	NIPA1	0.0625493
DN	0.268387	0.00131477	0.0254908	ATF4	0.0625988
DN	0.194946	0.00131698	0.0254946	EIF3J	0.0626454
DN	-0.500734	0.0013232	0.0255758	TMEM117	0.0628698
DN	1.86699	0.00132533	0.0255778	MUC4	0.0628698
DN	-1.18485	0.00133375	0.0256861	CLEC3B	0.0630869
DN	-0.502846	0.001335	0.0256861	IQSEC3	0.0630869
DN	-0.36428	0.00135601	0.0260112	AC011899.2	0.0636634
DN	-0.298242	0.00135574	0.0260112	IGSF8	0.0636634
DN	0.133861	0.00136669	0.0261763	YTHDC1	0.0640459
DN	-0.579851	0.00137219	0.0262419	ADORA1	0.0641253
DN	-0.13282	0.0013772	0.0262979	SEPT2	0.0643
DN	0.42076	0.00138028	0.026317	ZNF433-AS1	0.0643251
DN	0.288681	0.00138742	0.0263339	MALT1	0.0644793
DN	-0.462189	0.00138579	0.0263339	MDK	0.0644628
DN	0.242455	0.00138403	0.0263339	PRPF39	0.0644404
DN	-0.183943	0.00139254	0.0263519	ADCK2	0.0645392
DN	0.806636	0.001391	0.0263519	EMP1	0.0645392
DN	-0.158308	0.00140809	0.0266063	GALNT11	0.0651953
DN	-0.237978	0.00141074	0.0266166	TCEAL3	0.0651953
DN	-0.698624	0.00142307	0.0268093	AKR1C2	0.0655483
DN	-0.303155	0.00142715	0.0268461	TPRG1	0.0655483
DN	-0.190314	0.00143361	0.0269275	PARP1	0.0655483
DN	-0.215911	0.0014362	0.0269362	HLA-DPA1	0.0655483
DN	-0.547011	0.00144112	0.0269884	LINC01146	0.0656763
DN	-0.297436	0.00145419	0.0271929	LANCL1	0.0659458
DN	0.716164	0.00146457	0.0273465	AC048341.1	0.066357
DN	-0.160367	0.00147253	0.0274546	SLC12A4	0.0665984
DN	-0.11453	0.0014747	0.0274546	TRPC4AP	0.0666368
DN	0.46525	0.00147815	0.0274783	EGR1	0.066733
DN	0.261869	0.00148229	0.0275148	TMCO6	0.0667724
DN	-0.175315	0.00148528	0.0275152	LAMP2	0.0667724
DN	0.508693	0.00148666	0.0275152	MAP4K4	0.0667724
DN	-0.220517	0.00149666	0.0276597	NUCB1	0.0670612
DN	0.392871	0.0015044	0.0276822	C12orf57	0.0671981
DN	-0.227092	0.00150882	0.0276822	ELP6	0.0672178
DN	-0.409875	0.00150741	0.0276822	FAM120C	0.0672141
DN	-0.325518	0.00150644	0.0276822	FCHO2	0.0672141
DN	-0.211999	0.00150353	0.0276822	TMEM19	0.0671981
DN	-0.34646	0.00153842	0.0281843	BAIAP2-DT	0.0682357
DN	-0.164268	0.0015507	0.0283271	NUDT16	0.0685398
DN	-0.256226	0.00154883	0.0283271	STX12	0.0685172
DN	-0.301181	0.00155756	0.0284113	BBS9	0.0687827
DN	-0.72541	0.0015651	0.0285078	LIMS2	0.0690556
DN	-0.250841	0.00158263	0.0286597	MARCH1	0.0695373
DN	-0.512084	0.00158477	0.0286597	ANGPT4	0.0695373
DN	0.871601	0.00158048	0.0286597	ARAP3	0.0695373
DN	-0.122047	0.00157867	0.0286597	DCAF11	0.0695328
DN	-0.398945	0.00158346	0.0286597	LIMA1	0.0695373
DN	0.159055	0.00159643	0.0288293	RBM39	0.0698004
DN	0.341275	0.00161169	0.0290632	SCARF1	0.0703021
DN	-0.543991	0.00162035	0.0291779	CCNB2	0.070509
DN	-0.640844	0.00162717	0.029259	FAT3	0.070745
DN	0.256778	0.00163991	0.0294333	NDUFAF5	0.0708727
DN	-0.350211	0.00164152	0.0294333	RFX7	0.0708727
DN	-0.465375	0.00164553	0.0294634	SEPT4	0.0708727
DN	-1.14943	0.00165266	0.0295421	DLG5	0.0710818
DN	-0.688909	0.0016546	0.0295421	ZNF367	0.0710818
DN	-0.348198	0.00166789	0.0296536	EPHX1	0.0713494
DN	0.518704	0.00166449	0.0296536	NREP	0.0713139
DN	0.340395	0.00166562	0.0296536	RYBP	0.0713139
DN	-0.487919	0.0016887	0.0298287	BMPR1A	0.0718896
DN	-0.219592	0.00169189	0.0298287	CYB5A	0.0718896
DN	-0.404773	0.00169069	0.0298287	DHCR24	0.0718896
DN	-0.457489	0.0016912	0.0298287	GPX3	0.0718896
DN	-0.476266	0.00168503	0.0298287	LINC02611	0.0718896
DN	-0.4279	0.00168952	0.0298287	MVB12B	0.0718896
DN	-0.506872	0.00170199	0.0298369	ACE	0.0721079
DN	-0.384932	0.00169711	0.0298369	AL355001.2	0.0720511
DN	-0.650728	0.00170295	0.0298369	ELOVL3	0.0721079
DN	-0.60759	0.00170346	0.0298369	EPB41L4A	0.0721079
DN	-0.705884	0.00170416	0.0298369	FN3K	0.0721079
DN	-0.235869	0.00170962	0.0298912	SOD1	0.0722182
DN	-4.05507	0.0017268	0.0299139	AC002996.1	0.07252
DN	0.634272	0.00173458	0.0299139	AC083843.3	0.0726055
DN	-1.86058	0.00172083	0.0299139	AL669918.1	0.0725099
DN	-0.900035	0.00172613	0.0299139	CDK1	0.07252
DN	-0.33138	0.00173384	0.0299139	CENPL	0.0726055
DN	-0.192392	0.00171709	0.0299139	PGD	0.0724128
DN	0.32968	0.00173349	0.0299139	PM20D2	0.0726055
DN	-0.567243	0.00172556	0.0299139	RAB11FIP5	0.07252
DN	-0.288221	0.00172928	0.0299139	USP46	0.0725638
DN	0.240405	0.00172517	0.0299139	VMP1	0.07252
DN	0.277407	0.00174364	0.030029	BTG1	0.0727436
DN	0.429181	0.00174822	0.0300671	HOTAIRM1	0.0728627
DN	0.721618	0.00175548	0.0301099	AL121985.1	0.0728627
DN	-0.46206	0.00175507	0.0301099	LIPA	0.0728627
DN	0.479724	0.00175882	0.0301264	PELI1	0.072896
DN	-0.206634	0.00177459	0.0302734	NCKAP5L	0.0731299
DN	-0.18492	0.00177122	0.0302734	PPFIBP2	0.07311
DN	-0.157756	0.00177397	0.0302734	UNC13D	0.0731299
DN	-0.326885	0.00178341	0.0303829	TLR8	0.0733737
DN	-0.252448	0.00179225	0.0304924	ARMCX2	0.0735581
DN	0.17497	0.00180426	0.0306555	MYNN	0.0739909
DN	-0.388536	0.00181053	0.0307208	C20orf27	0.0741879
DN	-0.549728	0.00181635	0.030737	CCNF	0.0743058
DN	-1.63007	0.00181421	0.030737	RBFOX2	0.0742782
DN	-0.16615	0.00182321	0.0308118	BRCC3	0.0744661
DN	-0.256742	0.00182989	0.0308451	PCGF6	0.0745051
DN	-0.26259	0.00183006	0.0308451	ST6GALNAC4	0.0745051
DN	-0.294149	0.00183546	0.0308801	ACSS1	0.0746645
DN	0.222188	0.00184308	0.0308801	CEBPB	0.0747858
DN	-0.221468	0.00184353	0.0308801	COMT	0.0747858
DN	0.221077	0.00183739	0.0308801	KANSL1L	0.0746832
DN	-0.251848	0.00184435	0.0308801	MYOF	0.0747858
DN	-0.726942	0.00184968	0.0309283	HLA-DQB2	0.0749417
DN	0.791029	0.00186957	0.0310869	BCL11A	0.0751951
DN	-0.977535	0.00187146	0.0310869	CDC20	0.0751951
DN	0.337597	0.00186211	0.0310869	LINC01578	0.0751444
DN	-1.01148	0.00186626	0.0310869	NCAPH	0.0751951
DN	0.272901	0.00186792	0.0310869	ZNF75A	0.0751951
DN	-0.289297	0.00188624	0.0312913	SNX21	0.0755478
DN	0.388264	0.0018888	0.0312927	SSBP3	0.075558
DN	-0.241682	0.0018949	0.0313418	CD74	0.075742
DN	-0.161475	0.00189672	0.0313418	DSTYK	0.075755
DN	-0.254002	0.001904	0.0314209	SMIM14	0.0758858
DN	-0.473145	0.0019075	0.0314377	VWF	0.0758858
DN	-0.242229	0.00191006	0.0314388	ARMC6	0.0759277
DN	-1.58477	0.00193895	0.0317543	F13A1	0.0765069
DN	-0.26476	0.00194376	0.0317543	LY75	0.0765069
DN	-0.632448	0.00193456	0.0317543	PCOLCE2	0.0765069
DN	0.310053	0.00193547	0.0317543	PLP2	0.0765069
DN	-0.379835	0.00194344	0.0317543	TFRC	0.0765069
DN	-0.222678	0.0019443	0.0317543	ZKSCAN5	0.0765069
DN	-0.30689	0.00195225	0.0318431	CC2D2A	0.0766411
DN	-0.17762	0.00196572	0.0320215	HPS6	0.0769309
DN	-0.15155	0.0019743	0.0321198	GUSB	0.0771471
DN	0.17361	0.00198007	0.0321302	HNRNPDL	0.077172
DN	-0.365744	0.0019794	0.0321302	KIF16B	0.077172
DN	-0.141526	0.00198256	0.0321302	RNF114	0.077172
DN	0.884408	0.00199754	0.0323315	TBKBP1	0.077695
DN	-0.252591	0.00201325	0.0324799	CCDC6	0.0781712
DN	-0.407993	0.00201297	0.0324799	ESR1	0.0781712
DN	0.57725	0.00201442	0.0324799	GADD45B	0.0781712
DN	-0.202258	0.00201923	0.0325161	SLC31A1	0.0782379
DN	-0.277636	0.00203511	0.03273	TRIM14	0.0787927
DN	0.135046	0.00204065	0.0327775	HNRNPH3	0.0788865
DN	0.347244	0.00204819	0.0328264	AC004151.1	0.0790517
DN	-0.59973	0.00204889	0.0328264	ADGRE1	0.0790517
DN	0.198446	0.00206251	0.0329194	ELL	0.0793071
DN	0.212447	0.0020623	0.0329194	MOSMO	0.0793071
DN	-0.340172	0.00205793	0.0329194	ZC4H2	0.0792516
DN	-0.271465	0.00206827	0.0329195	BTD	0.0794037
DN	-0.437489	0.00207033	0.0329195	GPR155	0.0794037
DN	-0.221229	0.00206728	0.0329195	ICMT	0.0794037
DN	-0.178432	0.00209145	0.0332135	CABIN1	0.0799939
DN	-0.452618	0.00209967	0.0333023	PTGFRN	0.0801872
DN	0.960545	0.00211078	0.0334052	IRAK2	0.0804429
DN	0.213565	0.00211144	0.0334052	SETD4	0.0804429
DN	-0.220235	0.00212195	0.0335294	ANGEL1	0.0805494
DN	0.30531	0.00212737	0.0335313	EMD	0.0805494
DN	-0.558619	0.00212488	0.0335313	LSAMP	0.0805494
DN	0.174962	0.00215294	0.0337464	CARS	0.0810517
DN	0.173839	0.00214784	0.0337464	DYRK1A	0.0810473
DN	-0.260888	0.00215366	0.0337464	FAHD2A	0.0810517
DN	-0.261223	0.00215021	0.0337464	LLGL1	0.0810517
DN	0.458601	0.00215437	0.0337464	SLC22A4	0.0810517
DN	-0.523902	0.00216331	0.0338446	CENPE	0.0813278
DN	-0.306874	0.00217892	0.0339626	GIMAP4	0.0815505
DN	0.792154	0.00217436	0.0339626	OSM	0.0815006
DN	-0.203918	0.00217738	0.0339626	TSPAN3	0.0815505
DN	-0.518697	0.00220677	0.0342347	LINC02577	0.0823048
DN	0.539049	0.00220338	0.0342347	PLEKHG4	0.0823048
DN	0.573006	0.00220721	0.0342347	PSTPIP1	0.0823048
DN	-0.174917	0.00220429	0.0342347	VPS53	0.0823048
DN	-0.162474	0.00221614	0.0343311	TBC1D10A	0.082516
DN	0.175349	0.00223489	0.034355	AKAP8	0.0826994
DN	-0.260289	0.00223742	0.034355	ATP10D	0.0826994
DN	-0.159891	0.00223616	0.034355	ATP5F1A	0.0826994
DN	-0.440711	0.00223628	0.034355	BTBD8	0.0826994
DN	-0.284789	0.00222978	0.034355	PCYOX1	0.0826994
DN	-0.762878	0.00223266	0.034355	RMI2	0.0826994
DN	0.419832	0.00222396	0.034355	RNF145	0.0826854
DN	0.356352	0.00223942	0.034355	THUMPD3-AS1	0.082713
DN	0.608049	0.00225158	0.0344997	CCDC17	0.0828595
DN	0.31323	0.00225895	0.0345288	CLK1	0.0829494
DN	-1.24684	0.00225833	0.0345288	GSTM3	0.0829494
DN	-0.499095	0.00226586	0.0345927	MAP7	0.0830224
DN	-0.758525	0.00227611	0.0346654	HMMR	0.0832022
DN	-0.492034	0.00227449	0.0346654	RECQL4	0.0832022
DN	-0.164113	0.00227982	0.0346802	ALPK1	0.0832324
DN	0.285515	0.0022833	0.0346914	H3F3B	0.0832993
DN	0.257353	0.00228806	0.0347165	RFX2	0.0833795
DN	-0.188244	0.00229045	0.0347165	VPS8	0.0833795
DN	0.370069	0.00229387	0.0347267	TES	0.0834441
DN	-0.29847	0.00229812	0.0347495	MOSPD3	0.0835387
DN	0.161325	0.00230488	0.03481	FUS	0.0836039
DN	0.548017	0.00230823	0.0348191	HAL	0.0836656
DN	0.192694	0.00231497	0.0348791	AKAP17A	0.0838496
DN	0.288623	0.00232231	0.034948	EIF2AK3	0.0839953
DN	-2.43481	0.00234706	0.0349522	AGAP9	0.0842621
DN	-0.287266	0.00235303	0.0349522	ASRGL1	0.0842621
DN	-0.398802	0.00233892	0.0349522	BCAS4	0.0842383
DN	0.239506	0.00235408	0.0349522	CEP135	0.0842621
DN	-0.543858	0.00233664	0.0349522	FOXM1	0.0842383
DN	-0.544008	0.00233137	0.0349522	MGAT3	0.0841424
DN	-0.174454	0.00235815	0.0349522	MRTFA	0.0842805
DN	-0.173183	0.00235853	0.0349522	NECAP2	0.0842805
DN	0.277277	0.00234774	0.0349522	RRP1	0.0842621
DN	-0.181933	0.0023487	0.0349522	SLC25A20	0.0842621
DN	-0.220392	0.00234013	0.0349522	SMC2	0.0842383
DN	-0.212831	0.00235099	0.0349522	TMCO4	0.0842621
DN	0.197475	0.00233057	0.0349522	ZNF263	0.0841424
DN	0.840792	0.0023724	0.0351165	DUSP2	0.0847161
DN	-0.345329	0.00237562	0.0351231	TTC8	0.0847703
DN	-0.182927	0.0023841	0.0351931	MCM3	0.0848992
DN	0.375485	0.00238592	0.0351931	TSPYL2	0.0848992
DN	0.440514	0.00239129	0.0352311	WTAP	0.0850304
DN	-0.163542	0.0023978	0.0352448	ARHGEF18	0.085142
DN	0.248114	0.00239592	0.0352448	EIF1	0.0851353
DN	-0.197512	0.00240805	0.0353544	PLCL2	0.0853861
DN	-0.337142	0.00242116	0.0354748	ACRBP	0.0857557
DN	-0.223628	0.00242186	0.0354748	ZFP64	0.0857557
DN	-0.418316	0.00242799	0.0355234	DISP1	0.0858523
DN	-1.4298	0.00243878	0.03564	LIPC	0.0860758
DN	-0.34866	0.00245448	0.0358281	UNG	0.0864265
DN	0.621078	0.00248171	0.0359282	CD93	0.0866795
DN	-0.110395	0.00247229	0.0359282	NMT1	0.0866795
DN	-0.28876	0.00248224	0.0359282	POLB	0.0866795
DN	0.311471	0.00248408	0.0359282	RABL2A	0.0866838
DN	-0.482493	0.00247091	0.0359282	SLC47A1	0.0866795
DN	-0.152855	0.0024739	0.0359282	SLC4A1AP	0.0866795
DN	-0.443557	0.00247758	0.0359282	TTC23	0.0866795
DN	-0.213399	0.00246663	0.0359282	VGLL4	0.0866795
DN	-0.623806	0.00249123	0.0359494	AC091729.3	0.0868136
DN	-0.168923	0.00248882	0.0359494	AP2A2	0.0867893
DN	-0.272852	0.00249637	0.0359825	FIG4	0.0869329
DN	-0.278833	0.0024996	0.035988	BPNT1	0.0869855
DN	-0.652994	0.00250263	0.0359907	ANGPT2	0.0869953
DN	-0.924901	0.00250753	0.0360201	PCSK9	0.0870218
DN	0.539924	0.00251329	0.0360619	DNAH17	0.0871021
DN	-0.480787	0.00253186	0.0362871	SHISA4	0.0875505
DN	0.167482	0.00254459	0.0364283	USP16	0.0878857
DN	0.125498	0.00255567	0.0365455	SRRM1	0.0880939
DN	-0.498975	0.0025619	0.0365932	CPED1	0.0881824
DN	-0.316653	0.00257984	0.0366702	ANKS1A	0.0885252
DN	0.145448	0.00257647	0.0366702	DNAJC21	0.0885252
DN	-0.15672	0.00257066	0.0366702	MAPKAPK3	0.0884237
DN	-0.209939	0.00258179	0.0366702	OSCAR	0.0885252
DN	0.276132	0.00257766	0.0366702	ZNF333	0.0885252
DN	0.59124	0.00258506	0.0366754	FYN	0.0885577
DN	-0.207741	0.00259494	0.0367742	LDLRAP1	0.0887756
DN	-0.397457	0.00259811	0.036778	FKBPL	0.0888241
DN	-0.241801	0.00260456	0.0368281	KAT2B	0.0889659
DN	-0.323855	0.00260789	0.0368339	SLC2A9	0.0889779
DN	-0.219794	0.00261467	0.0368884	CD151	0.0891491
DN	-0.275834	0.00263307	0.0370653	BDH2	0.0896555
DN	-0.175809	0.00263239	0.0370653	RABGAP1	0.0896555
DN	-1.14792	0.00264979	0.0372592	ZNF30	0.090043
DN	-0.282936	0.0026595	0.0373541	TSPYL5	0.0903121
DN	0.284279	0.00269783	0.0378355	TUBD1	0.0913685
DN	-0.380578	0.00269976	0.0378355	ZNF280B	0.0913726
DN	0.401367	0.00271104	0.0379516	LILRA2	0.0916323
DN	1.93693	0.00272334	0.0380815	BPIFB1	0.0919244
DN	0.163123	0.00272858	0.0381127	ZRANB2	0.0919836
DN	-0.207868	0.00273395	0.0381367	LGALS9	0.0920368
DN	0.157902	0.00273633	0.0381367	PPP1R12A	0.0920558
DN	-0.222943	0.00274489	0.0381402	AACS	0.0921891
DN	-0.520338	0.00274865	0.0381402	ARHGEF5	0.0922248
DN	0.120436	0.00274576	0.0381402	CHTOP	0.0921891
DN	0.964369	0.00274435	0.0381402	SYNJ2	0.0921891
DN	-0.248343	0.00275924	0.0382451	TRIM69	0.0924573
DN	-1.27728	0.00277223	0.0383831	ANGPTL1	0.0927512
DN	-0.319733	0.00277882	0.0384322	SECTM1	0.0928673
DN	-0.22142	0.00278551	0.0384827	EPS15	0.0929067
DN	-0.317403	0.00279788	0.0386113	STAC3	0.0931962
DN	-0.458729	0.00281948	0.038867	MPZL2	0.0935105
DN	-0.186542	0.00283966	0.0389018	CHP1	0.093689
DN	0.764797	0.00283978	0.0389018	CLEC2D	0.093689
DN	0.410527	0.00282664	0.0389018	DNAJB4	0.0935381
DN	-0.270206	0.00284047	0.0389018	GSN	0.093689
DN	-0.387198	0.00283434	0.0389018	LYNX1	0.0936702
DN	-0.539169	0.00283032	0.0389018	NMRAL2P	0.0935985
DN	-0.445937	0.00285179	0.0390146	MME	0.0938439
DN	0.407109	0.00286105	0.0390989	DOCK5	0.094
DN	0.157792	0.00287283	0.0392175	CDC5L	0.0943037
DN	0.274347	0.00287936	0.0392254	DDX39A	0.0943037
DN	-0.27762	0.00287962	0.0392254	GIMAP8	0.0943037
DN	-0.675123	0.00289565	0.0394014	AC092809.2	0.0947674
DN	1.06749	0.00290218	0.0394478	FOSB	0.0949197
DN	-0.40481	0.00291954	0.0395987	DST	0.0952411
DN	-0.275848	0.00291728	0.0395987	RAD50	0.0952287
DN	-0.406783	0.00292748	0.0396564	CHEK1	0.0954383
DN	-0.278817	0.00293945	0.0396564	CHST12	0.0955833
DN	0.441962	0.0029328	0.0396564	FOSL2	0.0955504
DN	-0.299492	0.0029389	0.0396564	GAS2L1	0.0955833
DN	-0.28819	0.00293948	0.0396564	PCCA	0.0955833
DN	-0.196003	0.00295075	0.0397261	ATIC	0.0958098
DN	-0.1928	0.00295456	0.0397261	RAB34	0.095827
DN	-0.135217	0.00295213	0.0397261	SNX6	0.0958098
DN	0.644527	0.00295722	0.0397261	UCKL1-AS1	0.0958519
DN	-0.25281	0.00298423	0.0400464	POLA1	0.0963567
DN	-0.369485	0.00299353	0.0401061	BIVM	0.0963996
DN	0.313385	0.00299503	0.0401061	KDM6B	0.0963996
DN	-0.264085	0.00302082	0.0404087	FCGR1B	0.0971041
DN	1.99433	0.00302701	0.0404487	TIMP3	0.0972413
DN	0.247608	0.00303175	0.0404692	XBP1	0.0973316
DN	-0.353114	0.00304879	0.0405839	GRK4	0.0975496
DN	-0.239854	0.00304528	0.0405839	RBBP9	0.0975496
DN	0.467708	0.00305126	0.0405839	WDR54	0.0975496
DN	0.469334	0.00305318	0.0405839	ZNF790-AS1	0.0975496
DN	-0.303819	0.00306082	0.0406	PRMT9	0.0975496
DN	-0.331062	0.00306053	0.0406	SLAMF8	0.0975496
DN	0.552461	0.0030903	0.0409052	AP000873.2	0.0982135
DN	-0.215606	0.00308977	0.0409052	HMOX2	0.0982135
DN	-0.135345	0.00309473	0.040921	APEH	0.0982926
DN	-0.784406	0.00310381	0.0409982	P2RY14	0.098392
DN	-0.497906	0.00310759	0.0410052	GPD1	0.098392
DN	-0.145103	0.00313477	0.0412889	CNDP2	0.0989079
DN	-0.241423	0.00313562	0.0412889	PSME4	0.0989079
DN	-0.427267	0.00314329	0.0413469	ZNF85	0.0990265
DN	-0.45913	0.0031687	0.0416378	LINC02154	0.0995787
DN	-0.720292	0.00317668	0.0416993	XK	0.0996437
DN	0.317931	0.00318823	0.0417209	ACVR2A	0.0996967
DN	-0.295577	0.00318176	0.0417209	SETD7	0.0996967
DN	0.935901	0.00318815	0.0417209	SPTBN1	0.0996967
DN	-0.769375	0.00320665	0.0419186	KRT79	0.100087
DN	0.16582	0.0032111	0.0419334	SLC15A4	0.100164
DN	-0.228401	0.00322002	0.0420065	CKAP5	0.10038
DN	-0.483959	0.00323314	0.0421342	GATA3	0.100665
DN	0.670319	0.00323748	0.0421472	RPS23P8	0.100683
DN	-0.334599	0.00326144	0.0424101	ABCA2	0.101297
DN	0.81099	0.00326438	0.0424101	LSR	0.101326
DN	0.486688	0.00328953	0.0426359	ADCY4	0.101867
DN	-0.73755	0.00329139	0.0426359	C4A	0.101867
DN	-0.591181	0.00329188	0.0426359	KIFC1	0.101867
DN	-0.401557	0.00331603	0.0428915	CYSLTR2	0.102489
DN	0.299888	0.0033184	0.0428915	LUC7L3	0.102499
DN	0.573295	0.00333619	0.0430774	MXD1	0.102861
DN	-0.416234	0.00335536	0.0431835	EPDR1	0.1032
DN	0.184472	0.00335471	0.0431835	NAA50	0.1032
DN	-0.434336	0.00335807	0.0431835	RGMB	0.10322
DN	-0.34681	0.00334923	0.0431835	RWDD2A	0.103199
DN	-0.437075	0.00336744	0.0432599	CAMSAP3	0.103287
DN	1.47785	0.00338069	0.0433861	ELF3	0.103538
DN	0.545609	0.00340065	0.043598	DANCR	0.103835
DN	-2.44128	0.00341144	0.043692	AL139011.2	0.104031
DN	-0.251326	0.00341532	0.0436974	TCEAL8	0.104031
DN	0.207724	0.00342953	0.0438349	GARS	0.104276
DN	0.179602	0.00345336	0.0440504	MAFK	0.104748
DN	-0.337178	0.00345146	0.0440504	PTK2	0.104748
DN	0.126216	0.00346447	0.0441475	RAF1	0.104959
DN	-0.332906	0.00347592	0.0442043	ACACA	0.10518
DN	-0.2531	0.0034726	0.0442043	ZNF790	0.105143
DN	-1.30722	0.00348091	0.0442233	KIF18B	0.105268
DN	0.756005	0.00349311	0.0443338	SOCS3	0.105385
DN	-0.226512	0.00350377	0.0444244	CKAP2	0.105459
DN	0.130235	0.00352417	0.0446062	BAZ1A	0.105823
DN	-0.194236	0.00352516	0.0446062	SCRN3	0.105823
DN	-0.2336	0.00354769	0.0447603	CASD1	0.106091
DN	-0.219266	0.00354482	0.0447603	IDH2	0.106091
DN	-0.434557	0.00354797	0.0447603	ZNF792	0.106091
DN	-0.262666	0.00355157	0.0447611	NBAS	0.106136
DN	-0.27377	0.00356408	0.0448741	TMEM245	0.106321
DN	-0.362708	0.00357249	0.0449352	PDGFC	0.10645
DN	-0.284564	0.00358386	0.0450334	TEX14	0.106532
DN	-0.188809	0.00358995	0.0450651	LPIN1	0.10659
DN	-0.231871	0.00361251	0.0453034	TWSG1	0.106946
DN	0.688273	0.0036187	0.0453359	PLEKHG2	0.107066
DN	-0.51329	0.00363938	0.0454762	FOXO3B	0.107489
DN	-0.916116	0.00364185	0.0454762	KIF3C	0.1075
DN	-0.182009	0.00364429	0.0454762	PSEN2	0.107509
DN	-0.18946	0.00363533	0.0454762	ZNF768	0.107432
DN	-0.316958	0.00365081	0.0454979	GGTA1P	0.107627
DN	0.141556	0.00365682	0.0454979	GSK3A	0.107627
DN	-0.285187	0.00365644	0.0454979	ISOC2	0.107627
DN	0.685864	0.00367407	0.0455779	BCL2	0.107884
DN	-0.805232	0.0036672	0.0455779	LINC01645	0.107807
DN	-0.239571	0.00367072	0.0455779	USP40	0.107848
DN	-0.173257	0.00368254	0.0456382	PARP9	0.10807
DN	-0.236729	0.00369776	0.0456924	ETHE1	0.108292
DN	-1.0957	0.00369469	0.0456924	KIF4A	0.108292
DN	-0.295898	0.00369925	0.0456924	SLC19A1	0.108292
DN	0.404284	0.00370137	0.0456924	SLC26A11	0.108292
DN	-0.36756	0.00370901	0.0457421	SHMT1	0.108406
DN	-0.183045	0.00371268	0.0457426	DCAF7	0.10845
DN	0.237693	0.00373183	0.0459226	CYTIP	0.108884
DN	-0.174975	0.00373455	0.0459226	TPGS2	0.108901
DN	-0.507393	0.0037388	0.0459302	PLEKHH3	0.108935
DN	0.246404	0.00375435	0.0459504	CFLAR	0.108935
DN	-0.263161	0.00375557	0.0459504	FBXO10	0.108935
DN	-0.192663	0.00375369	0.0459504	HLA-DMA	0.108935
DN	-0.192734	0.00375862	0.0459504	LZTS2	0.108935
DN	-0.289745	0.00374555	0.0459504	TRPV4	0.108935
DN	-0.130343	0.00376307	0.0459604	CPSF3	0.10895
DN	0.808349	0.00377751	0.0460922	GPR132	0.109209
DN	-0.251996	0.00378573	0.0461479	HLA-DRB1	0.109384
DN	-0.743376	0.00381502	0.0464262	LINC02542	0.110067
DN	-0.510202	0.0038159	0.0464262	PLCG1	0.110067
DN	-0.537887	0.00382226	0.0464588	AOC3	0.110125
DN	-0.442919	0.00382642	0.0464647	AL121933.1	0.110182
DN	1.67142	0.00384586	0.0465666	ADORA2A	0.110302
DN	-0.204107	0.00384476	0.0465666	CRYL1	0.110302
DN	0.201939	0.00384355	0.0465666	WDR74	0.110302
DN	-0.313711	0.00385179	0.0465938	DCP1B	0.110347
DN	0.25711	0.00385617	0.0466022	IER2	0.110386
DN	-0.258249	0.00387512	0.0466972	CBR1	0.110576
DN	0.130209	0.00387414	0.0466972	RNMT	0.110576
DN	-0.267461	0.00386873	0.0466972	TCAF1	0.110576
DN	0.410215	0.00388558	0.0467406	AQP9	0.110712
DN	0.786727	0.00388856	0.0467406	ECE1	0.110712
DN	-0.723231	0.00388981	0.0467406	TOP2A	0.110712
DN	-0.313162	0.00390051	0.0468247	CDK5	0.110863
DN	0.305439	0.00390494	0.0468333	COX10-AS1	0.110927
DN	-0.239443	0.00391516	0.0469114	AC008875.3	0.11103
DN	0.195362	0.00392786	0.047019	BCL6	0.111181
DN	-0.352748	0.00394724	0.0472063	BBS12	0.111627
DN	-0.176967	0.00395507	0.0472552	URGCP	0.111724
DN	0.517233	0.00395928	0.0472609	SYTL1	0.11178
DN	-0.161909	0.0039713	0.0473596	BTK	0.111977
DN	-0.286525	0.00401027	0.0475404	ALDH4A1	0.112225
DN	0.278277	0.00400396	0.0475404	C5orf51	0.112225
DN	-0.184587	0.00399968	0.0475404	HMCES	0.112225
DN	-0.212533	0.00401278	0.0475404	IQSEC1	0.112225
DN	0.509963	0.00401177	0.0475404	LINGO3	0.112225
DN	-0.293688	0.00401165	0.0475404	LY86	0.112225
DN	-0.265925	0.00400497	0.0475404	TRMT11	0.112225
DN	-0.361727	0.00402751	0.0476702	SIK2	0.112512
DN	-0.264602	0.0040364	0.0477307	SNRNP25	0.112636
DN	0.201514	0.00404239	0.0477568	CCDC9	0.112728
DN	-0.407131	0.00406406	0.0479148	DCSTAMP	0.113057
DN	-0.418034	0.00406713	0.0479148	FAM86C1	0.113057
DN	-0.204348	0.00406628	0.0479148	NOMO1	0.113057
DN	-0.158223	0.00407763	0.0479938	RIN3	0.113232
DN	-0.336567	0.00410671	0.0482014	APBA1	0.113719
DN	0.591313	0.00410368	0.0482014	NHSL2	0.113698
DN	0.208932	0.00409949	0.0482014	RDH13	0.113644
DN	-0.676048	0.00412204	0.0482328	CORO6	0.113894
DN	-0.295887	0.00412465	0.0482328	FOCAD	0.113904
DN	-0.643646	0.00411939	0.0482328	LINC01624	0.113883
DN	0.169088	0.0041163	0.0482328	NOP58	0.11386
DN	-0.299887	0.004134	0.0482975	GPR34	0.1141
DN	-0.256376	0.00416249	0.0485854	CD276	0.114699
DN	-0.27204	0.00416958	0.0486234	WWC2	0.114769
DN	-0.732799	0.00418566	0.0487659	TPX2	0.115086
DN	0.611042	0.00419395	0.0488175	MYBPC3	0.115252
DN	-0.208105	0.00421315	0.0489958	MEN1	0.115528
DN	0.186843	0.00422014	0.0490188	NRF1	0.115584
DN	-0.180079	0.00422288	0.0490188	PCK2	0.115584
DN	0.253117	0.00424358	0.0492139	PTBP2	0.115922
DN	-0.277044	0.00426681	0.0494379	RFC3	0.116288
DN	0.327333	0.00427742	0.0495155	PPP4R1L	0.116318
DN	-0.399585	0.00429357	0.0496569	ZNF138	0.116658
DN	0.208013	0.0043021	0.0497101	TRMT13	0.116827
DN	0.202963	0.00430626	0.0497127	BCL10	0.116877
DN	-0.167899	0.00431473	0.049765	HK1	0.117006
DP	2.79462	1.21356e-08	0.000153406	SELENOP	2.55677e-05
DP	-2.39777	1.85524e-07	0.000510792	ADAM19	0.000308363
DP	-4.12351	2.02038e-07	0.000510792	BPIFB1	0.000309571
DP	-3.40534	1.96508e-07	0.000510792	SCGB3A1	0.000309571
DP	-4.38406	1.78652e-07	0.000510792	TSPAN1	0.000308363
DP	1.33513	2.79763e-07	0.000558496	ADORA3	0.00037512
DP	1.95818	3.09269e-07	0.000558496	SLC40A1	0.000398953
DP	0.690212	4.72537e-07	0.000746667	TSPAN15	0.000497778
DP	0.369145	6.08703e-07	0.000769462	ACSS2	0.0006035
DP	0.571017	5.60173e-07	0.000769462	NUPR1	0.000566492
DP	-4.31127	1.0426e-06	0.00119814	PIGR	0.000941396
DP	-1.46899	1.16244e-06	0.00122453	F5	0.00102894
DP	1.2344	1.37149e-06	0.00133362	FOLR2	0.00114083
DP	-3.41433	1.81597e-06	0.00163969	ADGRG3	0.00129328
DP	-1.11258	3.43448e-06	0.00271346	MT-RNR2	0.00204307
DP	-1.43142	3.23622e-06	0.00271346	NR4A3	0.00197152
DP	0.866761	4.74788e-06	0.00292279	CCL18	0.00242497
DP	-3.05824	4.85551e-06	0.00292279	MUC4	0.00245514
DP	0.449154	4.26064e-06	0.00292279	PLD3	0.00224412
DP	-1.91001	4.22173e-06	0.00292279	RFLNB	0.00224412
DP	-3.44814	4.69331e-06	0.00292279	SLPI	0.00242497
DP	0.530244	5.19646e-06	0.00298199	ALDH4A1	0.0025694
DP	0.62795	5.42567e-06	0.00298199	C1QB	0.00261279
DP	0.679228	6.10198e-06	0.00319533	DNASE2B	0.00283065
DP	-0.712925	7.0777e-06	0.00319533	FAM118A	0.00299598
DP	0.731852	6.86623e-06	0.00319533	GAPLINC	0.00294224
DP	1.12518	6.38061e-06	0.00319533	LILRB5	0.00289299
DP	-1.13584	6.85233e-06	0.00319533	MT-ND4	0.00294224
DP	-1.14325	7.35815e-06	0.00320739	MT-ATP6	0.00307486
DP	-1.14973	8.4987e-06	0.00358107	MT-ND1	0.00333123
DP	0.596046	9.0797e-06	0.00370247	TCN2	0.00353158
DP	-2.84258	9.89759e-06	0.00390986	IL1R2	0.00379138
DP	-1.0906	1.17243e-05	0.00449113	MTATP6P1	0.00420446
DP	1.02551	1.22039e-05	0.00453734	TMEM37	0.00430079
DP	-1.03161	1.30768e-05	0.00472296	MT-CYB	0.00452886
DP	3.27388	1.58246e-05	0.00500096	CCL13	0.00503241
DP	0.607469	1.57293e-05	0.00500096	CCL23	0.00503241
DP	1.65236	1.53302e-05	0.00500096	CXCL9	0.00496896
DP	-2.44184	1.54622e-05	0.00500096	DUSP4	0.0049798
DP	-1.03381	1.49909e-05	0.00500096	RIPOR2	0.00489034
DP	-1.09247	1.62695e-05	0.00501617	MT-ND3	0.00510964
DP	-0.393504	1.69082e-05	0.00508897	STK38L	0.00524508
DP	0.508988	1.79364e-05	0.00527289	CTSF	0.00553011
DP	-1.03557	2.00496e-05	0.00576015	MT-ND2	0.00599873
DP	-1.12527	2.1203e-05	0.00595616	MTND2P28	0.00628801
DP	-0.894349	2.42117e-05	0.0061827	ACAP1	0.0067788
DP	1.13527	2.31572e-05	0.0061827	ACSM5	0.00665297
DP	1.36089	2.42655e-05	0.0061827	GAL3ST4	0.0067788
DP	0.287569	2.4455e-05	0.0061827	LINC01094	0.00679418
DP	-0.995425	2.41632e-05	0.0061827	MT-ND6	0.0067788
DP	0.276321	2.58341e-05	0.0064033	CYB5R1	0.00700564
DP	0.402729	2.73572e-05	0.00656383	HLA-DQA1	0.00710971
DP	-0.958578	2.75592e-05	0.00656383	MT-CO2	0.00710971
DP	0.216775	2.80394e-05	0.00656383	TANGO2	0.00712456
DP	-1.01013	3.01303e-05	0.00692504	ATP2A3	0.00736521
DP	-0.949852	3.17991e-05	0.00693056	MT-CO3	0.00762033
DP	-0.576782	3.0787e-05	0.00693056	PELI2	0.00748419
DP	-1.57066	3.14193e-05	0.00693056	SLC7A5	0.00756517
DP	0.361147	3.4075e-05	0.00725137	AC016876.1	0.00783167
DP	0.346624	3.44183e-05	0.00725137	ACY1	0.00787479
DP	-0.932774	3.64045e-05	0.00745964	MT-CO1	0.00815396
DP	0.52399	3.65871e-05	0.00745964	PIPOX	0.00815396
DP	-0.954008	3.78231e-05	0.00758924	MT-RNR1	0.00824755
DP	-0.827389	3.85183e-05	0.00760797	HSH2D	0.00835897
DP	-0.191874	3.95508e-05	0.00769171	PRPF38A	0.00847392
DP	-0.521731	4.28394e-05	0.00820504	JAG1	0.0088697
DP	-0.800159	5.07727e-05	0.00957936	CLEC5A	0.00979873
DP	-0.967127	5.18551e-05	0.00962369	ITGA1	0.00993183
DP	-3.22022	5.25302e-05	0.00962369	SCGB1A1	0.0100232
DP	0.437581	5.47212e-05	0.00988187	ITGB5	0.01021
DP	-1.0261	5.73175e-05	0.0102049	MT-ND5	0.010364
DP	-0.491794	6.12117e-05	0.0107469	ICAM3	0.0109368
DP	0.443236	6.30422e-05	0.0109167	AKR1B1	0.0111457
DP	-0.905503	6.64109e-05	0.0113446	VCAN	0.011428
DP	0.745838	7.11242e-05	0.0119878	IFI27	0.0119508
DP	-1.19449	8.02006e-05	0.0133397	EREG	0.012797
DP	0.408063	8.4438e-05	0.0136844	ACSF2	0.0131719
DP	0.575007	8.34832e-05	0.0136844	C1QC	0.0131719
DP	0.334661	8.76454e-05	0.0139628	MPND	0.013436
DP	-0.323785	8.83651e-05	0.0139628	STK17B	0.0134581
DP	-1.05479	8.95322e-05	0.0139726	MT-ND4L	0.0135949
DP	-0.230469	9.6145e-05	0.014643	IKZF5	0.014267
DP	-0.301063	9.54273e-05	0.014643	ZNF765	0.0142336
DP	0.24561	9.94407e-05	0.0149646	ACP5	0.0144486
DP	-0.182876	0.00010095	0.0150131	CBFB	0.0146259
DP	0.264319	0.000109894	0.0161531	AP1B1	0.015575
DP	-1.06903	0.000114984	0.0164384	MT-ATP8	0.0159893
DP	0.319159	0.000115339	0.0164384	SCPEP1	0.0159893
DP	-0.631487	0.000115736	0.0164384	SLC7A1	0.0159893
DP	0.584882	0.000123533	0.017318	FAM241B	0.0167015
DP	-3.16553	0.000124842	0.017318	KRT19	0.0167886
DP	0.567528	0.000126039	0.017318	SERPING1	0.0168209
DP	0.26532	0.000129597	0.0174281	HLA-DMB	0.0169327
DP	-0.223924	0.000129272	0.0174281	PGS1	0.0169327
DP	-0.264273	0.000141698	0.018466	NAA50	0.017742
DP	1.03613	0.000141642	0.018466	PLTP	0.017742
DP	0.386369	0.00013905	0.018466	TREM2	0.0177102
DP	-1.06376	0.000145197	0.0187289	TMEM154	0.017898
DP	-0.173088	0.000154233	0.0193035	CDC42SE1	0.0184927
DP	0.47803	0.000153965	0.0193035	FARP1	0.0184927
DP	0.1923	0.000151494	0.0193035	INF2	0.0183696
DP	-2.49068	0.000155784	0.0193066	SLC7A11	0.018578
DP	-0.372779	0.000160852	0.0195512	JRKL	0.0189147
DP	0.255148	0.000160798	0.0195512	PEBP1	0.0189147
DP	-0.240058	0.00017769	0.0213921	KLF3	0.0202815
DP	0.371831	0.000179601	0.0214183	FUCA1	0.0204535
DP	0.280485	0.000183939	0.0217306	SLC37A4	0.0206682
DP	-2.21061	0.000192727	0.0225579	CD1C	0.0213919
DP	-1.8763	0.000197957	0.0229575	TMEM121B	0.0217125
DP	-0.471645	0.000211516	0.024307	LINC01003	0.0229017
DP	-0.1905	0.000228996	0.0256171	KMT5B	0.0240227
DP	-1.01132	0.000228972	0.0256171	RAB3D	0.0240227
DP	-0.643161	0.000225984	0.0256171	SLC25A37	0.0240056
DP	-0.555339	0.00024499	0.0264739	AL672207.1	0.0248748
DP	0.411337	0.000259692	0.0264739	C2	0.0254972
DP	-1.00311	0.000252154	0.0264739	CCDC88C	0.0251495
DP	-1.30676	0.000258105	0.0264739	FCN1	0.0253907
DP	0.337186	0.000255129	0.0264739	HSD17B14	0.025196
DP	0.618982	0.00024241	0.0264739	IL17RB	0.0247122
DP	0.28485	0.000242084	0.0264739	MCM5	0.0247122
DP	-0.878886	0.000249718	0.0264739	MTCO1P12	0.0251495
DP	0.406769	0.000251556	0.0264739	NENF	0.0251495
DP	0.930968	0.000257855	0.0264739	RBP1	0.0253907
DP	-0.165557	0.000245844	0.0264739	YTHDC1	0.0249116
DP	-0.227475	0.000272493	0.0264968	DDX21	0.0262444
DP	0.385874	0.000269407	0.0264968	HINT2	0.0261967
DP	0.309797	0.000262915	0.0264968	HLA-DPB1	0.0257636
DP	0.296872	0.000270398	0.0264968	SNRPN	0.0262369
DP	0.316822	0.000270898	0.0264968	SOX13	0.0262369
DP	0.337284	0.000271755	0.0264968	ZNF512B	0.0262369
DP	-0.599311	0.000279407	0.0265563	AL627402.1	0.0265064
DP	0.234525	0.000275316	0.0265563	CD81	0.0263158
DP	0.902742	0.000277544	0.0265563	MYBL2	0.0264715
DP	-0.168884	0.000287664	0.027137	MAT2A	0.0266755
DP	0.551909	0.000296955	0.027546	HPGDS	0.0271549
DP	-0.653067	0.00029514	0.027546	PLPPR2	0.0271549
DP	-1.78599	0.000298536	0.027546	TNFSF14	0.0271814
DP	0.387034	0.000306309	0.0280583	ABI3	0.0276808
DP	0.38459	0.000311299	0.0283103	TEX14	0.0279087
DP	0.222436	0.000314654	0.028411	RABGGTA	0.02812
DP	0.225073	0.000316978	0.0284179	EDEM2	0.0282675
DP	-0.170133	0.000327753	0.0291769	HNRNPH3	0.0291257
DP	-2.97149	0.000335054	0.0296183	PI3	0.0294638
DP	0.25222	0.000340471	0.0296308	CHID1	0.0297847
DP	0.433531	0.000346605	0.0296308	FNDC10	0.0301129
DP	0.194032	0.000339852	0.0296308	NAGLU	0.0297821
DP	-1.18084	0.000351603	0.0296308	RGS2	0.0303905
DP	-0.283014	0.000350551	0.0296308	SLC38A2	0.0303514
DP	-0.952449	0.000346435	0.0296308	TMEM71	0.0301129
DP	0.435088	0.000348571	0.0296308	TP53I3	0.0302318
DP	0.406824	0.000364216	0.0304904	GCHFR	0.0310886
DP	0.4598	0.0003669	0.030513	PRXL2A	0.0311923
DP	0.443023	0.000371885	0.0305274	APOC1	0.0314463
DP	-1.05131	0.000371902	0.0305274	PRKCB	0.0314463
DP	0.285389	0.000385058	0.0310033	ALDH1A1	0.031967
DP	0.546059	0.000381285	0.0310033	C1QA	0.0319194
DP	0.326018	0.000384226	0.0310033	FAHD2A	0.031967
DP	0.328076	0.000391532	0.0313251	RASSF4	0.0320347
DP	-1.97972	0.000399722	0.0317791	KCNJ15	0.0324944
DP	0.373876	0.000405934	0.0320714	MOSPD3	0.0328483
DP	-0.328607	0.000414131	0.032315	FAM76B	0.03331
DP	0.264981	0.000414044	0.032315	MXD4	0.03331
DP	-0.282017	0.000419258	0.0323161	MAP3K1	0.033548
DP	0.248281	0.00041801	0.0323161	PCYT2	0.033548
DP	0.401323	0.000443768	0.0333017	APOL1	0.0344151
DP	0.163041	0.000438973	0.0333017	ATG7	0.0343426
DP	0.531697	0.000444457	0.0333017	CNRIP1	0.0344158
DP	0.253616	0.000445217	0.0333017	HLA-DMA	0.034422
DP	0.419597	0.000439437	0.0333017	TCF19	0.0343426
DP	-1.21367	0.000449048	0.0333812	MATK	0.0346232
DP	-0.17185	0.000451562	0.0333812	RNMT	0.0347114
DP	-0.945415	0.000460822	0.0336554	EMP1	0.0350919
DP	0.263518	0.000459591	0.0336554	OSCAR	0.0350509
DP	-0.277504	0.000463257	0.0336554	TRMT13	0.0351714
DP	-0.150738	0.000466852	0.0337227	SFPQ	0.0352327
DP	-1.22014	0.000474919	0.0339178	GRASP	0.0354186
DP	0.47361	0.000473303	0.0339178	USP30-AS1	0.0354157
DP	0.37519	0.000483589	0.034343	ACYP2	0.0358012
DP	0.464756	0.000491844	0.0347341	PDCD1LG2	0.0362003
DP	0.204252	0.000507144	0.0349864	CCM2	0.0367584
DP	0.321502	0.000502352	0.0349864	ELOB	0.0366536
DP	0.462686	0.00049819	0.0349864	GNGT2	0.0364024
DP	0.376561	0.000509256	0.0349864	GPR153	0.0367584
DP	0.431155	0.000508941	0.0349864	PLPP1	0.0367584
DP	0.52554	0.000514798	0.035176	CES1	0.0370096
DP	0.453715	0.00054547	0.036938	DTNA	0.0383604
DP	-1.85897	0.000549351	0.036938	G0S2	0.0385262
DP	0.413692	0.000547042	0.036938	MAPRE3	0.0384176
DP	-0.384172	0.000553835	0.0370425	ZNF749	0.0387278
DP	0.279955	0.000560854	0.0373145	AP1S1	0.0390565
DP	0.597627	0.000589231	0.0384197	CADPS2	0.0403433
DP	-1.874	0.000580582	0.0384197	ELF3	0.0399409
DP	-0.263704	0.000584362	0.0384197	GARS	0.0400918
DP	-0.209525	0.000589623	0.0384197	TBC1D23	0.0403433
DP	0.378959	0.000594546	0.038506	CEP170B	0.0405217
DP	-0.199378	0.000597039	0.038506	TMEM43	0.0405217
DP	0.757208	0.000614419	0.0386412	CAPN11	0.0409497
DP	0.32907	0.000605739	0.0386412	FCGR1B	0.0407669
DP	0.420496	0.000609922	0.0386412	HFE	0.0408165
DP	-0.175076	0.000606295	0.0386412	PPP4R3A	0.0407669
DP	0.59877	0.000614117	0.0386412	TK1	0.0409497
DP	0.37664	0.000634603	0.0396185	DNAJC5B	0.041727
DP	0.264141	0.000638668	0.0396185	LTBP3	0.0418223
DP	-0.263772	0.000639361	0.0396185	SETDB2	0.0418223
DP	-0.538689	0.000643967	0.0397092	HDAC9	0.0419607
DP	0.292976	0.00064811	0.0397512	HLA-DRA	0.0421613
DP	0.360668	0.00066037	0.0397512	ISOC2	0.0424282
DP	0.447651	0.000660024	0.0397512	ME1	0.0424282
DP	-0.534063	0.000653053	0.0397512	SATB1	0.0423178
DP	-0.274484	0.000656746	0.0397512	TAF7	0.0424109
DP	0.437865	0.000676797	0.0403923	ACO1	0.0432483
DP	0.558838	0.000677411	0.0403923	SDC3	0.0432483
DP	0.497378	0.000709837	0.0404913	ACOT7	0.044421
DP	0.254386	0.000704738	0.0404913	DTNB	0.044323
DP	1.8497	0.000705641	0.0404913	F13A1	0.044323
DP	-0.19593	0.000711105	0.0404913	FMR1	0.0444454
DP	0.525803	0.00070879	0.0404913	GPX3	0.044421
DP	0.177679	0.000687776	0.0404913	GUSB	0.0437994
DP	0.278134	0.000704952	0.0404913	HYAL2	0.044323
DP	0.268549	0.000702802	0.0404913	SERPINA1	0.044323
DP	-0.916726	0.000704557	0.0404913	TRAF3IP3	0.044323
DP	-0.177876	0.000682523	0.0404913	XPO1	0.0435196
DP	0.193556	0.00073513	0.0416716	TMEM104	0.045387
DP	0.241821	0.000750464	0.0423509	TMED3	0.0461075
DP	-1.28963	0.00076574	0.043021	ETS1	0.0464524
DP	0.19489	0.000785215	0.0439199	SLC12A7	0.0472662
DP	0.292865	0.000818679	0.04559	ACADS	0.0482467
DP	-1.71462	0.000836795	0.0460721	CXCL8	0.0487462
DP	-0.330041	0.000838272	0.0460721	RNF24	0.048776
DP	0.188958	0.000836014	0.0460721	TRAPPC12	0.0487462
DP	0.144072	0.000857599	0.0465275	CORO1B	0.0492737
DP	-0.497547	0.000855037	0.0465275	KDM7A	0.0492737
DP	-0.759681	0.000856759	0.0465275	PSAT1	0.0492737
DP	-0.238995	0.000862868	0.0466133	DIPK2A	0.0493553
DP	0.638051	0.000866944	0.0466342	ZBTB7C	0.0494718
DP	0.251242	0.000891445	0.0475586	COMT	0.050263
DP	-0.157286	0.000891654	0.0475586	RAP2C	0.050263
DP	0.243228	0.000900361	0.0478213	AKR1A1	0.0505843
DP	-1.5925	0.000914587	0.0480667	MMP25	0.0511439
DP	0.459559	0.00091639	0.0480667	SLC46A1	0.0511439
DP	0.507709	0.000914084	0.0480667	TACR2	0.0511439
DP	-0.869344	0.000932955	0.0487334	ASNS	0.0517258
DP	0.308526	0.000960382	0.0499596	HLA-DRB1	0.0526119
M1	2.33042	5.05486e-09	6.38985e-05	CXCL9	1.27797e-05
M1	3.24803	1.46197e-06	0.00924036	MMP12	0.00114965
M1	-0.646564	2.3392e-06	0.00985662	CFP	0.0015361
M1	0.360631	5.16748e-06	0.0141806	C4orf46	0.0025694
M1	0.437252	5.60895e-06	0.0141806	CD274	0.00267558
M1	1.68463	1.4369e-05	0.0302731	ADAM19	0.00471788
M1	2.24872	3.23399e-05	0.0493775	CCL22	0.00767715
M1	2.28425	3.65753e-05	0.0493775	CD1C	0.00815396
M1	0.502109	3.31563e-05	0.0493775	CD40	0.00772807
M1	0.540999	4.25956e-05	0.0493775	DNASE2B	0.0088697
M1	-0.458741	4.29675e-05	0.0493775	ICAM3	0.0088697
M2	-2.27036	8.82687e-09	0.000111581	CXCL9	1.94053e-05
M2	-2.71229	6.85217e-07	0.00433092	UBD	0.000653723
M2	-0.657555	2.17859e-06	0.00917985	DNASE2B	0.00146878
M2	-0.951988	6.52749e-06	0.0165028	MT-CO1	0.00292085
M2	-0.973587	5.23392e-06	0.0165028	MT-CO3	0.0025694
M2	-0.643429	7.9203e-06	0.0166868	HIST1H2BK	0.00317686
M2	-0.946754	1.05053e-05	0.0189711	MT-RNR1	0.00392181
M2	-0.926841	1.33834e-05	0.0211474	MT-RNR2	0.00453731
M2	-0.551746	2.26866e-05	0.0224265	CA2	0.00659266
M2	-0.932937	2.83858e-05	0.0224265	MTATP6P1	0.00717649
M2	-0.894861	1.86839e-05	0.0224265	MT-CO2	0.00572565
M2	-0.923161	1.64246e-05	0.0224265	MT-CYB	0.0051265
M2	-0.965164	2.7501e-05	0.0224265	MT-ND1	0.00710971
M2	-0.921891	2.69387e-05	0.0224265	MT-ND2	0.00709441
M2	-0.953348	2.26084e-05	0.0224265	MT-ND4	0.00659266
M2	-0.896525	2.74354e-05	0.0224265	MT-ND6	0.00710971
M2	0.835322	3.10736e-05	0.023106	SULT1B1	0.00751774
M2	-0.496508	3.87589e-05	0.0267488	CD40	0.00837523
M2	1.05903	4.23208e-05	0.0267488	F5	0.0088697
M2	-0.920951	4.08133e-05	0.0267488	MTCO1P12	0.00870399
M2	-0.915837	4.63648e-05	0.0279094	MT-ATP6	0.00923116
M2	0.516978	6.7685e-05	0.0383491	RGS18	0.0115233
M2	0.819749	6.97753e-05	0.0383491	VCAN	0.0117997
M2	-2.14865	8.25067e-05	0.0384338	CHI3L1	0.0131191
M2	-0.340267	7.39287e-05	0.0384338	HLA-DQA1	0.0121492
M2	-0.882525	8.315e-05	0.0384338	MT-ND3	0.0131719
M2	-0.962229	8.51314e-05	0.0384338	MT-ND4L	0.0131719
M2	-0.905438	8.43859e-05	0.0384338	MT-ND5	0.0131719
M2	0.431122	9.64976e-05	0.0412427	CD163	0.014267
M2	-2.43392	9.78784e-05	0.0412427	IDO1	0.0143453
M2	-0.682414	0.000119548	0.0487484	MCOLN2	0.0163816

## Sheet: Table S9
Enrichment analysis: All Gene Ontology (GO) biological processes based on up-regulated differentially expressed genes at 5% false discovery rate (FDR).
Subtype	ID	GO biological process	FDR	Gene
DN	GO:0072574	hepatocyte proliferation	9.86207e-05	CEACAM1,CEBPB,XBP1,CFLAR,FBXW7,SULF2,TNFAIP3
DN	GO:0072575	epithelial cell proliferation involved in liver morphogenesis	9.86207e-05	CEACAM1,CEBPB,XBP1,CFLAR,FBXW7,SULF2,TNFAIP3
DN	GO:0006954	inflammatory response	0.000389261	CFP,NFKBID,CXCL1,TNFRSF10D,CXCL8,NLRP3,CXCR4,CXCR2,FFAR2,HDAC9,IL1R2,PTGS2,CEBPB,IRAK2,OSM,PSTPIP1,KDM6B,ELF3,SOCS3,ADORA2A,BCL6,NFKBIA,LAT,TLR2,MMP25,FPR2,MAP2K3,TBK1,PTX3,CCRL2,TNFRSF1B,ZC3H12A,CD55,SPHK1,CXCL2,ETS1,PLSCR1,IL6R,NFKB2,IL1B,NFKB1,TNFAIP3,PIK3CD
DN	GO:0036499	PERK-mediated unfolded protein response	0.000822704	DDIT3,CXCL8,ATF3,ATF4,EIF2AK3,PPP1R15B,PPP1R15A,ASNS
DN	GO:1904018	positive regulation of vasculature development	0.00283202	CEACAM1,CXCL8,CXCR2,VEGFA,HDAC9,LRG1,PTGS2,PRKCB,EGR1,BTG1,XBP1,CFLAR,ZC3H12A,SPHK1,ETS1,ANXA3,IL1B
DN	GO:0002237	response to molecule of bacterial origin	0.00283202	CXCL1,TNFRSF10D,CXCL8,NLRP3,PTGS2,IRAK1,MALT1,PELI1,CEBPB,IRAK2,AKAP8,LILRA2,XBP1,BCL10,NFKBIA,TRIB1,TLR2,ZFP36,TNFRSF1B,ZC3H12A,SLPI,CD55,CXCL2,NFKB2,IL1B,NFKB1,TNFAIP3
DN	GO:0071216	cellular response to biotic stimulus	0.00316167	DDIT3,CXCL8,NLRP3,IRAK1,CEBPB,IRAK2,AKAP8,EIF2AK3,LILRA2,XBP1,NFKBIA,PPP1R15B,TRIB1,TLR2,ZFP36,TNFRSF1B,ZC3H12A,CD55,IL1B,NFKB1,TNFAIP3
DN	GO:0006984	ER-nucleus signaling pathway	0.00412169	DDIT3,CXCL8,ATF3,ATF4,EIF2AK3,XBP1,PPP1R15B,PPP1R15A,ASNS,FBXW7
DN	GO:0050900	leukocyte migration	0.00412169	RIPOR2,SLC7A5,CXCL1,TNFSF14,CEACAM1,TNFRSF10D,CXCL8,CXCR4,CXCR2,VEGFA,FFAR2,SLC7A11,SELL,ITGB3,FYN,CEACAM3,FPR2,KRAS,ITGA1,SLC3A2,CSF3R,CXCL2,CORO1A,CD44,IL6R,SDC4,IL1B,PIK3CD
DN	GO:0006935	chemotaxis	0.00412169	RIPOR2,NR4A3,CXCL1,TNFSF14,EGR3,SIAH2,CXCL8,CXCR4,CXCR2,VEGFA,FFAR2,STX3,ITGB3,GRB10,PLP2,FYN,SPTBN1,RALA,ZSWIM4,NR4A1,FPR2,KRAS,ITGA1,CCRL2,CSF3R,SH3KBP1,CXCL2,CORO1A,IL6R,IL1B,SIAH1,PIK3CD
DN	GO:0042330	taxis	0.00412169	RIPOR2,NR4A3,CXCL1,TNFSF14,EGR3,SIAH2,CXCL8,CXCR4,CXCR2,VEGFA,FFAR2,STX3,ITGB3,GRB10,PLP2,FYN,SPTBN1,RALA,ZSWIM4,NR4A1,FPR2,KRAS,ITGA1,CCRL2,CSF3R,SH3KBP1,CXCL2,CORO1A,IL6R,IL1B,SIAH1,PIK3CD
DN	GO:0001817	regulation of cytokine production	0.00412169	EREG,NR4A3,CLEC5A,DDIT3,FCN1,CEACAM1,NLRP3,FFAR2,IL1R2,PTGS2,IRAK1,ATF4,MALT1,EGR1,PELI1,CEBPB,AKAP8,EIF2AK3,XBP1,SPTBN1,BCL6,BCL10,TLR2,ZFP36,MAP2K3,NDRG2,TBK1,KLF2,ZC3H12A,IGF2BP2,BTN2A1,KAT5,SPHK1,SULF2,CEBPG,IL6R,NFKB2,IL1B,NFKB1,TNFAIP3,LSM14A
DN	GO:0001816	cytokine production	0.00412169	EREG,NR4A3,CLEC5A,DDIT3,FCN1,CEACAM1,NLRP3,FFAR2,IL1R2,PTGS2,IRAK1,ATF4,MALT1,EGR1,PELI1,CEBPB,AKAP8,EIF2AK3,LILRA2,XBP1,SPTBN1,BCL6,BCL10,TLR2,ZFP36,MAP2K3,NDRG2,TBK1,KLF2,ZC3H12A,IGF2BP2,BTN2A1,CD55,KAT5,SPHK1,SULF2,CEBPG,IL6R,NFKB2,IL1B,NFKB1,TNFAIP3,PIK3CD,LSM14A
DN	GO:0008284	positive regulation of cell proliferation	0.00574408	EREG,NR4A3,EGR3,MARCKSL1,MATK,CXCR2,VEGFA,ATF3,STX3,ITGB3,LRG1,PTGS2,IRAK1,EGR1,PELI1,SSBP3,OSM,CHTOP,FOSL2,XBP1,BCL2,CFLAR,BCL6,GNG5,NR4A1,DOT1L,KRAS,SRSF6,DDX39B,COL18A1,RUNX2,CD55,SPHK1,TIMP1,ETS1,CORO1A,ODC1,DERL2,IL6R,SINHCAF,IL1B,TNFAIP3
DN	GO:1901652	response to peptide	0.00673365	EREG,NR4A3,JAG1,CEACAM1,TRIB3,HDAC9,GRB10,PTGS2,PRKCB,EGR1,BTG1,FYN,CDC5L,XBP1,ADCY4,SOCS3,GSK3A,CFLAR,NFKBIA,VAMP2,GNG5,NR4A1,TLR2,FPR2,SRSF6,EPM2AIP1,KLF2,TIMP1,KLF3,IL1B,NFKB1,TNFAIP3
DN	GO:0030206	chondroitin sulfate biosynthetic process	0.00891443	VCAN,CHST7,CSGALNACT2,CHSY1,B3GALT6,XYLT1
DN	GO:0051092	positive regulation of NF-kappaB transcription factor activity	0.0146572	TRAF1,NLRP3,TRIM13,IRAK1,PRKCB,MALT1,IRAK2,CFLAR,BCL10,NFKBIA,TLR2,KRAS,SPHK1,NFKB2,IL1B,NFKB1
DN	GO:0030949	positive regulation of vascular endothelial growth factor receptor signaling pathway	0.0167506	VEGFA,ITGB3,GRB10,PRKCB,IL1B
DN	GO:0009611	response to wounding	0.0167506	EREG,F5,CEACAM1,IFRD1,DGKA,SLC7A11,ITGB3,PRKCB,SCARF1,NREP,H3F3B,FYN,XBP1,MAFK,RAF1,BCL2,CFLAR,ADORA2A,FGFR1OP2,DGKD,LAT,ZFP36,SRSF6,DPYSL3,SULF2,TIMP1,ETS1,PLSCR1,CD44,RAB27A,SDC4,TNFAIP3,STXBP1,PIK3CD
DN	GO:0046649	lymphocyte activation	0.0167506	RIPOR2,POU2F2,ADGRG3,NFKBID,TNFSF14,HSH2D,CEACAM1,SATB1,NLRP3,CD1C,HDAC9,PRKCB,MALT1,EGR1,PELI1,CEBPB,AKAP17A,FYN,XBP1,BCL2,ADORA2A,BCL6,BCL10,MAP3K14,LAT,SP3,TBK1,RUNX2,CD55,SAMSN1,LFNG,CORO1A,RAB27A,CEBPG,SDC4,IL1B,TNFAIP3,PIK3CD
DN	GO:0042110	T cell activation	0.0206297	RIPOR2,NFKBID,TNFSF14,HSH2D,CEACAM1,SATB1,NLRP3,CD1C,MALT1,EGR1,PELI1,CEBPB,FYN,XBP1,BCL2,ADORA2A,BCL6,BCL10,MAP3K14,LAT,SP3,RUNX2,CD55,LFNG,CORO1A,RAB27A,SDC4,IL1B,PIK3CD
DN	GO:0061061	muscle structure development	0.0206297	RIPOR2,EREG,JAG1,SCGB3A1,DDIT3,YBX3,TNFSF14,MED28,KMT5B,EGR3,BASP1,IFRD1,JARID2,VEGFA,HDAC9,ATF3,EGR1,BTG1,EMD,KDM6B,XBP1,GSK3A,BCL2,CFLAR,MYBPC3,KRAS,SPAG9,KRT19,DDX39B
DN	GO:0042035	regulation of cytokine biosynthetic process	0.0219051	EREG,EGR1,CEBPB,BCL10,ZFP36,MAP2K3,TBK1,IGF2BP2,CEBPG,IL1B,NFKB1
DN	GO:0002063	chondrocyte development	0.0224377	RFLNB,EIF2AK3,RUNX2,CHSY1,SULF2
DN	GO:1903037	regulation of leukocyte cell-cell adhesion	0.0248882	RIPOR2,NR4A3,NFKBID,TNFSF14,CEACAM1,NLRP3,MALT1,PELI1,CEBPB,FYN,XBP1,ADORA2A,BCL6,BCL10,MAP3K14,CD55,ETS1,CORO1A,CD44,SDC4,IL1B
DN	GO:0051147	regulation of muscle cell differentiation	0.0280923	RIPOR2,EREG,SCGB3A1,TNFSF14,MED28,HDAC9,XBP1,GSK3A,BCL2,CFLAR,SPAG9,DDX39B
DN	GO:0048469	cell maturation	0.0333998	EREG,POU2F2,VEGFA,SCARF1,BCL11A,XBP1,BCL2,TMEM79,REC8,KLF2,RFX3,RUNX2
DN	GO:0042089	cytokine biosynthetic process	0.0335617	EREG,EGR1,CEBPB,BCL10,ZFP36,MAP2K3,TBK1,IGF2BP2,CEBPG,IL1B,NFKB1
DN	GO:0034142	toll-like receptor 4 signaling pathway	0.0339251	IRAK1,PELI1,LILRA2,BPIFB1,NFKBIA,TNFAIP3
DN	GO:0006024	glycosaminoglycan biosynthetic process	0.0339251	VCAN,CHST7,CSGALNACT2,CHSY1,B3GALT6,SDC4,XYLT1,IL1B,NFKB1,GPC4
DN	GO:0032103	positive regulation of response to external stimulus	0.0339251	RIPOR2,CXCL1,TNFSF14,CXCL8,CXCR2,VEGFA,FFAR2,STX3,PTGS2,SCARF1,OSM,NFKBIA,TLR2,FPR2,TBK1,CXCL2,ETS1,IL6R,IL1B
DN	GO:0007159	leukocyte cell-cell adhesion	0.0339251	RIPOR2,NR4A3,NFKBID,TNFSF14,CEACAM1,NLRP3,SELL,MALT1,PELI1,CEBPB,FYN,XBP1,ADORA2A,BCL6,BCL10,MAP3K14,CD55,ETS1,CORO1A,CD44,SDC4,IL1B
DN	GO:0010942	positive regulation of cell death	0.0339251	NR4A3,NFKBID,DDIT3,STK17A,DDIT4,SFPQ,NLRP3,TRIM13,CXCR2,ATF3,G0S2,PTGS2,ATF4,EGR1,RYBP,BTG1,GADD45B,EIF2AK3,FYN,TIMP3,PLEKHG2,GSK3A,BCL2,CFLAR,ADORA2A,BCL6,BCL10,BBC3,FLCN,SCIN,ITGA1,ZC3H12A,COL18A1,SAP30BP,FBXW7,STK17B,PIAS4,SIAH1,PIK3CD
DN	GO:0043299	leukocyte degranulation	0.0422312	S100P,CFP,NR4A3,CLEC5A,ADGRG3,CXCL1,FCN1,PIGR,CEACAM1,CXCR2,SLCO4C1,SELL,LRG1,CD93,SLC15A4,MGAM,VAMP2,CEACAM3,RAB3D,LAT,TLR2,MMP25,FPR2,PTX3,TNFRSF1B,SLPI,FCAR,CD55,RHOF,CORO1A,CD44,RAB27A,ANXA3,LPCAT1,NFKB1,STXBP1,PIK3CD
DN	GO:0002275	myeloid cell activation involved in immune response	0.046998	S100P,CFP,NR4A3,CLEC5A,ADGRG3,CXCL1,FCN1,PIGR,CEACAM1,CXCR2,SLCO4C1,SELL,LRG1,CD93,LILRA2,SLC15A4,MGAM,VAMP2,CEACAM3,RAB3D,LAT,TLR2,MMP25,FPR2,PTX3,TNFRSF1B,SLPI,FCAR,CD55,RHOF,CD44,RAB27A,ANXA3,LPCAT1,NFKB1,STXBP1,PIK3CD
DN	GO:0010829	negative regulation of glucose transmembrane transport	0.0477866	GRB10,PRKCB,GSK3A,IL1B
DN	GO:0002690	positive regulation of leukocyte chemotaxis	0.0477866	RIPOR2,CXCL1,TNFSF14,CXCL8,CXCR2,VEGFA,FPR2,CXCL2,IL6R
DN	GO:0032692	negative regulation of interleukin-1 production	0.0481287	CEACAM1,NLRP3,IL1R2,ZC3H12A,TNFAIP3
DN	GO:0002444	myeloid leukocyte mediated immunity	0.0485356	S100P,CFP,NR4A3,CLEC5A,ADGRG3,CXCL1,FCN1,PIGR,CEACAM1,CXCR2,SLCO4C1,SELL,LRG1,CD93,SLC15A4,MGAM,VAMP2,CEACAM3,RAB3D,LAT,TLR2,MMP25,FPR2,PTX3,TNFRSF1B,SLPI,FCAR,KMT2E,CD55,RHOF,CD44,RAB27A,ANXA3,LPCAT1,NFKB1,STXBP1,PIK3CD
DN	GO:0021700	developmental maturation	0.0490887	EREG,POU2F2,DDIT3,RFLNB,VEGFA,SCARF1,BCL11A,XBP1,BCL2,TMEM79,REC8,KLF2,RFX3,RUNX2,STXBP1
DN	GO:0042149	cellular response to glucose starvation	0.049167	ATF4,EIF2AK3,XBP1,BCL2,UPP1,ZC3H12A,ASNS
DN	GO:0008285	negative regulation of cell proliferation	0.049167	EREG,MDM4,CXCL1,CEACAM1,CXCL8,JARID2,IGFBP7,PTGS2,BTG1,PELI1,CEBPB,EMD,OSM,TES,RAF1,BCL2,ADORA2A,BCL6,FLCN,PIM2,TRIB1,SCIN,TLR2,NDRG2,IFITM1,ITGA1,DLEC1,COL18A1,FBXW7,ETS1,SDC4,IL1B,TNFAIP3
DN	GO:0043086	negative regulation of catalytic activity	0.049167	TAF7,DUSP4,TNFSF14,RGS2,CEACAM1,TNFRSF10D,SIAH2,ZCCHC9,TRIB3,VEGFA,PRKAG2,PTGS2,GADD45B,ELL,DUSP2,PPP1R12A,TIMP3,RAF1,SOCS3,GSK3A,ADORA2A,CDC42SE1,PI3,PHACTR1,TRIB1,FNIP2,ZFP36,PPP1R15A,PTX3,TNFRSF1B,SLPI,TIMP1,PPP1R8,CD44,ANXA3,CHORDC1,IL1B,NFKB1,TNFAIP3
DP	GO:0006956	complement activation	1.0517e-05	C1QB,C1QC,SERPING1,C2,CD81,C1QA,CD59,C4A,C8B,CFD
DP	GO:0072376	protein activation cascade	1.0517e-05	C1QB,C1QC,SERPING1,C2,CD81,C1QA,F13A1,CD59,C4A,C8B,CFD
DP	GO:0030449	regulation of complement activation	1.70966e-05	C1QB,C1QC,SERPING1,C2,CD81,C1QA,CD59,C4A,C8B
DP	GO:2000257	regulation of protein activation cascade	1.70966e-05	C1QB,C1QC,SERPING1,C2,CD81,C1QA,CD59,C4A,C8B
DP	GO:0048002	antigen processing and presentation of peptide antigen	3.72925e-05	CTSF,HLA-DQA1,ITGB5,AP1B1,HLA-DMB,TREM2,HLA-DPB1,HLA-DMA,AP1S1,FCGR1B,HFE,HLA-DRA,HLA-DRB1,PSMB5,CD74,CYBA,HLA-DOA,HLA-DQB2,FCGR1A
DP	GO:0002920	regulation of humoral immune response	6.46636e-05	C1QB,C1QC,SERPING1,C2,CD81,C1QA,CD59,C4A,C8B
DP	GO:0002526	acute inflammatory response	7.26202e-05	NUPR1,C1QB,C1QC,SERPING1,C2,CD81,C1QA,HFE,SERPINA1,CD163,CD59,C4A,C8B
DP	GO:0006954	inflammatory response	7.26202e-05	ADORA3,NUPR1,FOLR2,CCL18,C1QB,CXCL9,CCL23,CCL13,C1QC,ACP5,SERPING1,IL17RB,C2,CD81,CHID1,C1QA,HFE,SERPINA1,HYAL2,CD163,CD59,CD40,C4A,TGM2,APOE,CYBA,C8B,HMOX1,LGALS9,IGFBP4
DP	GO:0006959	humoral immune response	0.000184638	C1QB,CCL13,C1QC,SERPING1,TREM2,C2,CD81,C1QA,CD59,C4A,TREM1,C8B,CFD
DP	GO:0070613	regulation of protein processing	0.000203588	C1QB,C1QC,SERPING1,C2,CD81,C1QA,CTSZ,CD59,C4A,C8B,BIRC7
DP	GO:0002455	humoral immune response mediated by circulating immunoglobulin	0.000210246	C1QB,C1QC,SERPING1,C2,C1QA,C4A,C8B
DP	GO:0050801	ion homeostasis	0.000210246	SLC40A1,CXCL9,CCL23,CCL13,HFE,ACO1,HYAL2,SLC12A7,COMT,SLC46A1,CD40,TGM2,FABP3,WFS1,MT1F,APOE,PDK2,BAK1,SLC7A8,KCTD17,MCOLN1,FTL,CYBA,SLC12A4,IFI6,HMOX1,TSPO,ANK2
DP	GO:0006026	aminoglycan catabolic process	0.000276246	FUCA1,NAGLU,CHID1,SDC3,GUSB,HYAL2,GLB1,HEXA
DP	GO:0002673	regulation of acute inflammatory response	0.000773955	C1QB,C1QC,SERPING1,C2,CD81,C1QA,CD59,C4A,C8B
DP	GO:0042445	hormone metabolic process	0.000899572	AKR1B1,SCPEP1,HSD17B14,RBP1,ALDH1A1,HFE,COMT,CTSZ,RBP4,BACE2,TSPO,AKR1C3
DP	GO:0032787	monocarboxylic acid metabolic process	0.00178782	ACSS2,ALDH4A1,ACSM5,ACSF2,SCPEP1,RBP1,HPGDS,APOC1,CES1,ME1,ACOT7,ACADS,AKR1A1,HK3,PC,BSG,FABP3,PDK2,HAGH,PLA2G15,CD74,MPC2,ASRGL1,CRYL1,CBR1,AKR1C3
DP	GO:0006766	vitamin metabolic process	0.00218788	FOLR2,TCN2,ACP5,PLTP,RBP1,AKR1A1,SLC46A1,PC,FOLR1,CBR1,AKR1C3
DP	GO:0051604	protein maturation	0.00316618	TSPAN15,C1QB,C1QC,SERPING1,C2,CD81,C1QA,CTSZ,CD59,C4A,WFS1,BAK1,PRDX4,PSEN2,BACE2,C8B,BIRC7
DP	GO:0001523	retinoid metabolic process	0.0035678	SCPEP1,RBP1,ALDH1A1,SDC3,APOE,RBP4,AKR1C3
DP	GO:0006790	sulfur compound metabolic process	0.00407409	ACSS2,ACSM5,GAL3ST4,PIPOX,ACSF2,HPGDS,ACOT7,COMT,AKR1A1,PC,ACOT13,GLB1,PDK2,HAGH,HEXA,MPC2,MSRA,MPST,CHPF2
DP	GO:0006875	cellular metal ion homeostasis	0.00674989	SLC40A1,CXCL9,CCL23,CCL13,HFE,ACO1,SLC46A1,CD40,TGM2,WFS1,MT1F,APOE,BAK1,KCTD17,MCOLN1,FTL,CYBA,HMOX1,ANK2
DP	GO:0031295	T cell costimulation	0.00833968	HLA-DQA1,HLA-DPB1,PDCD1LG2,HLA-DRA,HLA-DRB1,HLA-DQB2,CD274
DP	GO:0051181	cofactor transport	0.00924802	FOLR2,TCN2,SLC46A1,FOLR1,SLC48A1,SLC25A11
DP	GO:0031294	lymphocyte costimulation	0.00924802	HLA-DQA1,HLA-DPB1,PDCD1LG2,HLA-DRA,HLA-DRB1,HLA-DQB2,CD274
DP	GO:0032101	regulation of response to external stimulus	0.0102346	CCL18,C1QB,CXCL9,CCL23,C1QC,ACP5,SERPING1,IL17RB,NENF,C2,CD81,CHID1,C1QA,HYAL2,CORO1B,CD59,C4A,TGM2,APOE,NTRK3,CD74,CYBA,C8B,CMKLR1,LGALS9
DP	GO:0006022	aminoglycan metabolic process	0.0139853	FUCA1,NAGLU,CHID1,SDC3,GUSB,HYAL2,GLB1,HEXA,B3GALT4,CHPF2
DP	GO:0002697	regulation of immune effector process	0.0139853	C1QB,C1QC,SERPING1,HLA-DMB,C2,CD81,C1QA,HFE,CD59,CD40,C4A,RBP4,CD74,C8B,TNFSF13,HMOX1,LGALS9
DP	GO:0005975	carbohydrate metabolic process	0.0161219	GAL3ST4,AKR1B1,FUCA1,SLC37A4,CHID1,ALDH1A1,ME1,GUSB,HYAL2,AKR1A1,HK3,PC,GLB1,FGGY,PDK2,HEXA,RBP4,B3GALNT1,B3GALT4,CRYL1,POMT1,ITPK1,SLC25A11,IGFBP4
DP	GO:0002577	regulation of antigen processing and presentation	0.0170959	TREM2,HFE,CD74,HLA-DOA
DP	GO:1901136	carbohydrate derivative catabolic process	0.0181753	FUCA1,EDEM2,NAGLU,CHID1,SDC3,GUSB,HYAL2,NUDT18,GLB1,HEXA,FBXO6
DP	GO:0010039	response to iron ion	0.0190429	SLC40A1,C1QA,HFE,ACO1,HMOX1
DP	GO:0032371	regulation of sterol transport	0.0190429	PLTP,APOC1,APOE,LDLRAP1,TSPO
DP	GO:0032374	regulation of cholesterol transport	0.0190429	PLTP,APOC1,APOE,LDLRAP1,TSPO
DP	GO:0003014	renal system process	0.0190429	AKR1B1,HYAL2,COMT,WFS1,CHRNA3,CYBA,AKR1C3
DP	GO:0002449	lymphocyte mediated immunity	0.0228802	C1QB,C1QC,SERPING1,C2,C1QA,HFE,CD40,C4A,CD74,C8B,TNFSF13,LGALS9
DP	GO:0034341	response to interferon-gamma	0.0250133	CCL18,CCL23,CCL13,HLA-DQA1,HLA-DPB1,FCGR1B,HLA-DRA,HLA-DRB1,CD40,HLA-DQB2,FCGR1A,LGALS9
DP	GO:0070098	chemokine-mediated signaling pathway	0.0250344	CCL18,CXCL9,CCL23,CCL13,TREM2,CMKLR1
DP	GO:0005996	monosaccharide metabolic process	0.0250344	AKR1B1,FUCA1,SLC37A4,ALDH1A1,AKR1A1,HK3,PC,GLB1,FGGY,PDK2,RBP4,CRYL1,SLC25A11,IGFBP4
DP	GO:0001516	prostaglandin biosynthetic process	0.0251574	HPGDS,CD74,CBR1,AKR1C3
DP	GO:0046457	prostanoid biosynthetic process	0.0251574	HPGDS,CD74,CBR1,AKR1C3
DP	GO:0044282	small molecule catabolic process	0.0272609	ALDH4A1,PIPOX,ALDH1A1,GUSB,HYAL2,ACADS,AKR1A1,HK3,NUDT18,GLB1,APOE,ALDH7A1,HAGH,HEXA,PLA2G15,ASRGL1,CRYL1,AKR1C3
M1	GO:0009615	response to virus	0.0378856	CXCL9,MMP12,CCL22,CD40

## Sheet: Table S10
All differentially expressed genes based on CD 163 at 5% false discovery rate (FDR).
CD163	log (fold change)	p-value	FDR	Gene
positive	-2.40178	8.94788e-09	6.49259e-05	ADAM19
positive	-3.13424	1.02723e-08	6.49259e-05	CD1C
positive	-1.47713	1.08061e-07	0.000257887	MT-RNR2
positive	-1.37669	1.08715e-07	0.000257887	MT-CO1
positive	-1.51507	1.16054e-07	0.000257887	MT-ND4
positive	-1.42038	1.31883e-07	0.000257887	MT-CYB
positive	-1.5332	1.49525e-07	0.000257887	MT-ND1
positive	-1.40289	1.70558e-07	0.000257887	MT-CO3
positive	-1.48861	2.4415e-07	0.000257887	MT-ATP6
positive	-1.37439	2.4476e-07	0.000257887	MT-ND6
positive	-1.4664	2.54582e-07	0.000257887	MTATP6P1
positive	-1.38413	2.58434e-07	0.000257887	MT-RNR1
positive	-2.67654	2.6521e-07	0.000257887	CCL22
positive	-1.41926	3.30239e-07	0.000298182	MT-ND2
positive	-1.45145	4.3512e-07	0.00036669	MTND2P28
positive	-1.40274	5.06322e-07	0.000377515	MT-ND5
positive	-2.53069	5.07694e-07	0.000377515	LAMP3
positive	-1.34422	5.3804e-07	0.000377853	MT-CO2
positive	-1.46641	5.97171e-07	0.000397307	MT-ND4L
positive	-1.31498	6.29546e-07	0.000397904	MTCO1P12
positive	-2.47159	6.73942e-07	0.000405681	DUSP4
positive	0.600183	9.18045e-07	0.0005275	CD163
positive	-1.35463	1.03366e-06	0.00056811	NR4A3
positive	-1.42311	1.09618e-06	0.000577365	MT-ND3
positive	-1.42398	1.4921e-06	0.000754467	MT-ATP8
positive	-0.979763	2.05258e-06	0.000997019	PSAT1
positive	-2.73005	2.12954e-06	0.000997019	SLC7A11
positive	0.391182	2.81791e-06	0.00127219	ZNF512B
positive	-1.42237	3.34394e-06	0.00145761	MATK
positive	-1.09442	4.35612e-06	0.00183552	NDRG2
positive	-1.89188	6.56232e-06	0.00267594	SULF2
positive	-1.95955	8.41945e-06	0.00332595	TMEM121B
positive	-0.990831	8.73182e-06	0.00334481	ATP2A3
positive	-1.77305	1.79538e-05	0.00667511	MMP25
positive	-1.32875	2.09744e-05	0.00757537	MTRNR2L12
positive	-1.28161	2.23458e-05	0.00784649	AC080038.1
positive	-2.60783	2.71384e-05	0.0092718	TIMP3
positive	-0.815836	4.01693e-05	0.0133626	ATF3
positive	0.393085	4.20199e-05	0.0136198	FAM185A
positive	-0.927816	5.22287e-05	0.0165056	PTPN7
positive	-0.304511	6.78829e-05	0.0209064	STK17A
positive	0.229542	6.9462e-05	0.0209064	RAB34
positive	-1.31967	7.35686e-05	0.0214479	SLC1A2
positive	-0.61843	7.46545e-05	0.0214479	TVP23A
positive	-0.895533	7.65849e-05	0.0215135	CLEC2D
positive	-2.32673	8.14449e-05	0.0223814	SCGB3A1
positive	-1.8146	9.71913e-05	0.0254838	G0S2
positive	0.225666	9.78874e-05	0.0254838	ERCC2
positive	0.448278	9.87824e-05	0.0254838	CTSF
positive	0.459031	0.000107125	0.0270833	CDKN2C
positive	-0.587117	0.000113961	0.0282467	GPC4
positive	-0.962925	0.000122921	0.0298817	MCOLN3
positive	-0.972709	0.000127179	0.0303334	PRKCB
positive	-0.932564	0.000134938	0.0315879	ARAP3
positive	-0.528136	0.000150652	0.0343487	TRIB3
positive	-0.86824	0.000156646	0.0343487	TRAF3IP3
positive	0.177874	0.000157048	0.0343487	TBC1D10A
positive	-1.26808	0.0001576	0.0343487	SLC7A5
positive	0.239859	0.000202063	0.0432929	PDLIM2
positive	-0.424943	0.000211014	0.0436447	CREM
positive	-1.97902	0.000212998	0.0436447	CHI3L1
positive	-0.374023	0.000214162	0.0436447	MTHFD2
positive	0.196019	0.000217516	0.0436447	MFNG
positive	-1.12767	0.000226538	0.0447268	GRASP
positive	0.685944	0.00023033	0.0447268	WNT5B
positive	-1.34541	0.000233524	0.0447268	RFLNB
positive	-0.268341	0.000247934	0.0461971	TAF7
positive	-0.27755	0.000248509	0.0461971	GK
positive	-1.96049	0.000254365	0.0466004	LY9
positive	0.255588	0.000269246	0.048622	RAD51B
positive	-2.35368	0.000292989	0.0521645	ADGRG3
positive	-0.332248	0.000300512	0.0527607	PM20D2
positive	-2.02297	0.000307051	0.0531702	IL1R2
positive	-0.26889	0.000313834	0.0536105	NABP1
positive	0.164883	0.00034264	0.0577508	IMPDH1
positive	-1.70071	0.000351217	0.0580365	LINC01010
positive	-0.214913	0.000353517	0.0580365	LRRC40
positive	-1.54337	0.00036272	0.0580868	SLAMF7
positive	0.500648	0.000363014	0.0580868	CNRIP1
positive	0.494055	0.000374643	0.0591983	GPBAR1
positive	-0.802801	0.000391513	0.0611001	IL32
positive	-0.668137	0.000422179	0.0643901	ACAP1
positive	0.553982	0.000422781	0.0643901	AL590764.1
positive	0.192544	0.000445721	0.0670757	FCGRT
positive	-2.14968	0.000457311	0.0671531	IDO1
positive	-0.309139	0.000463027	0.0671531	ZNF470
positive	0.241104	0.000465027	0.0671531	LINC01094
positive	-0.309374	0.000467485	0.0671531	RNF24
positive	0.568015	0.000491882	0.0698638	PSRC1
positive	0.306387	0.000512378	0.0711875	ADRB2
positive	0.23007	0.000512464	0.0711875	TCTN1
positive	-0.443158	0.000536125	0.0730501	KDM7A
positive	-2.26838	0.00053743	0.0730501	MMP12
positive	0.138648	0.000554952	0.0741562	APEH
positive	-0.539679	0.000557301	0.0741562	PLEKHG4
positive	-0.452124	0.000567095	0.0746734	AL672207.1
positive	0.165106	0.000592273	0.0771848	RIN3
positive	-0.897164	0.000601035	0.0775274	MREG
positive	-1.04719	0.000609835	0.077868	GPAT3
positive	0.316606	0.000635242	0.079688	POMGNT2
positive	-0.391789	0.000636697	0.079688	PTPRE
positive	0.254784	0.00065296	0.0809222	GTPBP3
positive	0.117026	0.000674051	0.0827251	QARS
positive	0.274071	0.000693589	0.0843044	DNAL4
positive	0.30719	0.000720245	0.0867016	PLEKHB1
positive	-0.223253	0.000727028	0.0867016	SETDB2
positive	-0.197576	0.000737693	0.0871512	INSIG2
positive	0.711378	0.000759504	0.0888971	TMEM37
positive	-1.49621	0.000780902	0.0905631	MTND4P12
positive	0.289698	0.000822587	0.0942711	SARS2
positive	-0.348826	0.00082779	0.0942711	AC005332.4
positive	0.311627	0.000873831	0.0967617	SECTM1
positive	-1.35823	0.000886686	0.0967617	CLEC10A
positive	-0.581108	0.000889256	0.0967617	EIF4E3
positive	0.1776	0.000900759	0.0967617	APMAP
positive	-1.49443	0.000906455	0.0967617	CXCL8
positive	-1.69712	0.000909121	0.0967617	CCR2
positive	0.164848	0.000915546	0.0967617	DCAF12
positive	-0.851789	0.00092256	0.0967617	TMEM154
positive	0.249162	0.00092735	0.0967617	MSRA
positive	0.142213	0.000931203	0.0967617	NUP214
positive	0.265841	0.000940277	0.0967617	PDK2
positive	0.180716	0.000941515	0.0967617	YPEL2
positive	-0.820197	0.000982793	0.0992903	GPR132
positive	-2.44203	0.000993073	0.0992903	MMP7
positive	0.196802	0.000995233	0.0992903	PLOD1
positive	-0.199029	0.00100094	0.0992903	IKBIP
positive	0.185814	0.00100539	0.0992903	FES

[truncated: 1 more sheets: Table S11]
